# Supplementary material for: Aging represses oncogenic KRAS-driven lung tumorigenesis and alters tumor suppression
Source: Nat Aging. 2025 Nov 4;5(11):2263–78. doi: 10.1038/s43587-025-00986-z (PMC12616358; doi:10.1038/s43587-025-00986-z)
Supplement: Supplementary file 3 — sgRNA sequences and corresponding identifying sequences used in this study. [file 43587_2025_986_MOESM3_ESM.xlsx]

## Sheet: Sheet1
Supplementary Table 1: sgRNA sequences and corresponding identifying sequences used in this study
Target gene	sgID sequence	sgRNA sequence	sgRNA name	Viral pool
Apc	AGGAGTCC	TTGAGCGTAGTTTCACTCCG	Apc#1	Lenti-sgRNAAging/Cre
Apc	GATTCTCG	AGATCCTTCCCGACTTCCGT	Apc#2	Lenti-sgRNAAging/Cre
Arid1a	ACAATGGC	ATGGGTCCCAGACTCCACAG	Arid1a#1	Lenti-sgRNAAging/Cre
Arid1a	TCGGATCT	CCTGCTGGCCATACGCACTG	Arid1a#2	Lenti-sgRNAAging/Cre
Arid1b	TTAGCCTG	CTAACGTTCATGGAAGAGAG	Arid1b#1	Lenti-sgRNAAging/Cre
Arid1b	AATCCGGT	CAGAGCAGCCCATACCCAGG	Arid1b#2	Lenti-sgRNAAging/Cre
Atm	CCTCAACA	CTTCTGTCTGGAGCTCTGTG	Atm#1	Lenti-sgRNAAging/Cre
Atm	TGACGTTC	GTATCTCAGCAACAGTGGCT	Atm#2	Lenti-sgRNAAging/Cre
Brca2	CGCTACTT	CTGAAAGGCGACTGGTCCAG	Brca2#1	Lenti-sgRNAAging/Cre
Brca2	CGACTAGT	GTACCCAAAGTCTCGTCAAG	Brca2#2	Lenti-sgRNAAging/Cre
Cdkn2a	GACCATAG	CGGTGCAGATTCGAACTGCG	Cdkn2a#1	Lenti-sgRNAAging/Cre
Cdkn2a	CACTGCTA	GCAGCTCTTCTGCTCAACTA	Cdkn2a#2	Lenti-sgRNAAging/Cre
Cdkn2c	CTGAACCT	AAAGAATGGCCGAGCCTTGG	Cdkn2c#1	Lenti-sgRNAAging/Cre
Cdkn2c	TGAGTGTC	TGGCGTCCGCAGCTGCCAGG	Cdkn2c_3	Lenti-sgRNAAging/Cre
Cmtr2	ACTGCATG	CCCACAGGAGAAGCTCTCCG	Cmtr2#1	Lenti-sgRNAAging/Cre
Cmtr2	CTAGTGAC	GTAAGCCACTCGATAATGAG	Cmtr2#2	Lenti-sgRNAAging/Cre
Dnmt3a	ACCGATTC	ATGATTGAATGGGCCCTCGG	Dnmt3a#1	Lenti-sgRNAAging/Cre
Dnmt3a	TCTGCCTT	CAGGCCGAATTGTGTCTTGG	Dnmt3a#2	Lenti-sgRNAAging/Cre
Fbxw7	GTCCATTC	ACGTTAGTGGGACATACAGG	Fbxw7#1	Lenti-sgRNAAging/Cre
Fbxw7	GTTATGGC	TGAACATGGTACAAGGCCAG	Fbxw7#2	Lenti-sgRNAAging/Cre
Kdm6a	GCAGCTAT	AATTCGTGCTGCAAGTCCAG	Kdm6a#1	Lenti-sgRNAAging/Cre
Kdm6a	GCTATACG	AGGTTGGATGCATCACACTG	Kdm6a#2	Lenti-sgRNAAging/Cre
Keap1	GAGAGGTA	TCAAATACGACTGCCCGCAG	Keap1#1	Lenti-sgRNAAging/Cre
Keap1	TTCCGAAG	GGTTCGGTTACCGTCCTGCG	Keap1#2	Lenti-sgRNAAging/Cre
Kmt2c	CAAGCTCA	TTCTACGCCAACAGAGACCA	Kmt2c#1	Lenti-sgRNAAging/Cre
Kmt2c	GTTGCAAG	AAGCACCCAGACAGCCTGTG	Kmt2c#2	Lenti-sgRNAAging/Cre
Lkb1	GCTCTAGT	CCACTCTCTGACCTACTCCG	Lkb1#1	Lenti-sgRNAAging/Cre
Lkb1	ACCTCTAC	GTGGTGGGCCGCAGTCACAA	Lkb1_4	Lenti-sgRNAAging/Cre
Nf1	ACGTGTGT	CCAAACGTAAAGCAGCAGTG	Nf1#1	Lenti-sgRNAAging/Cre
Nf1	AATTGCCG	CTTCAACAACTCCCTCGATG	Nf1#2	Lenti-sgRNAAging/Cre
Nf2	ACTCTACC	GCTTGGTATGCGGAGCACCG	Nf2#1	Lenti-sgRNAAging/Cre
Nf2	CGATAGCT	CGAGATGGAGTTCAACTGCG	Nf2#2	Lenti-sgRNAAging/Cre
Non-targeting	AGTTGCTC	GCGAGGTATTCGGCTCCGCG	NT#1	Lenti-sgRNAAging/Cre, Lenti-sgPtenPool/Cre,Lenti-sgSafePool/Cre
Non-targeting	ACGTCGAA	GACGTAGCCTTCCGAAATAT	NT#2	Lenti-sgRNAAging/Cre, Lenti-sgPtenPool/Cre,Lenti-sgSafePool/Cre
Non-targeting	CTAGGCTA	TCATGGCTGATGCAATGCGG	NT#3	Lenti-sgRNAAging/Cre
Non-targeting	AATGCTGG	GATATTGCTGAAGAGCTTGG	NT#4	Lenti-sgRNAAging/Cre
p53	CTACTCTC	GAAGTCACAGCACATGACGG	p53#1	Lenti-sgRNAAging/Cre
p53	ATACAGGC	AGGAGCTCCTGACACTCGGA	p53_4	Lenti-sgRNAAging/Cre
PCNA	ACAGTCGT	CCAACGTAGAAACCTTGCGG	Pcna#1	Lenti-sgRNAAging/Cre
PCNA	TCGCTATG	GAAACTTATCATCTTACCAAG	Pcna#2	Lenti-sgRNAAging/Cre
Pole	GAGCTTGA	TCCTGAGGAACAGTGGACGG	Pole#1	Lenti-sgRNAAging/Cre
Pole	ACGTACAG	CATTATGGTCACCTACAATG	Pole#2	Lenti-sgRNAAging/Cre
Pten	ATCGTTGG	CCTCCAATTCAGGACCCACG	Pten#1	Lenti-sgRNAAging/Cre, Lenti-sgPtenPool/Cre
Pten	ATCACGTG	TCACCTGGATTACAGACCCG	Pten#2	Lenti-sgRNAAging/Cre, Lenti-sgPtenPool/Cre
Rb1	GAGAACTC	TACGTTCAGAATCCACGGGA	Rb1#1	Lenti-sgRNAAging/Cre
Rb1	TCATGAGC	tcttacCAGGATTCCATCCA	Rb1_4	Lenti-sgRNAAging/Cre
Rbm10	ACCTTAGG	TGGGAACGAAAGCTCACCTG	Rbm10#1	Lenti-sgRNAAging/Cre
Rbm10	GCTCACTT	GTATTTCCTGAACAGATCCG	Rbm10_4	Lenti-sgRNAAging/Cre
Rnf43	AACACAGG	GTAGACGAGCCCGAGCCGAG	Rnf43#1	Lenti-sgRNAAging/Cre
Rnf43	ACGGAACA	TAGACAGATGGCACACACGG	Rnf43#2	Lenti-sgRNAAging/Cre
Setd2	TGGTCCTT	CCGTCTCCTTCACTTAACTG	Setd2#1	Lenti-sgRNAAging/Cre
Setd2	TTGCATCG	TCTCTAATCCATCTTCCCAG	Setd2_V4	Lenti-sgRNAAging/Cre
Smad4	GCAATGCT	AGACGGGCATAGATCACATG	Smad4#1	Lenti-sgRNAAging/Cre
Smad4	GAGGTGTT	GATGTGTCATAGACAAGGTG	Smad4#2	Lenti-sgRNAAging/Cre
Smarca4	ACAATCCG	GGGATGCAGGTCTTACCATG	Smarca4#1	Lenti-sgRNAAging/Cre
Smarca4	TGGTTCCA	CGGAGGAATCAGCTTCTGTG	Smarca4#2	Lenti-sgRNAAging/Cre
Stag2	GCAACAAG	CGAGTCCTACAAGCATGACC	Stag2#1	Lenti-sgRNAAging/Cre
Stag2	CCTGAATC	GGTCAAGAAGCGCTATGTCC	Stag2#2	Lenti-sgRNAAging/Cre
Pten	ACCTGCAA	TGTGCATATTTATTGCATCG	Pten#3	Lenti-sgPtenPool
Safe-targeting	AAGAGGTC	GAGTACACTATAGTGGCTA	ST#1	Lenti-sgSafePool/Cre
Safe-targeting	AAGGCTAG	GTTAGATCTATAGTTAGTTG	ST#2	Lenti-sgSafePool/Cre
Safe-targeting	CATAGCTC	GAATTTCTCCCTAAGGTT	ST#3	Lenti-sgSafePool/Cre
Non-targeting	NA (U6-integrated bacode design)	GTACGCCTGTTTCGCGAACG	NT#5	Lenti-sgRNAImmune/Cre
Non-targeting	NA (U6-integrated bacode design)	GCCAGTCGGAAGCGCCGGTA	NT#6	Lenti-sgRNAImmune/Cre
Safe-targeting	NA (U6-integrated bacode design)	GGGCTAAATTTATAATTCCT	ST#4	Lenti-sgRNAImmune/Cre
Safe-targeting	NA (U6-integrated bacode design)	GTATTGGCATCAGACAGAAG	ST#5	Lenti-sgRNAImmune/Cre
Safe-targeting	NA (U6-integrated bacode design)	GGAAATCCTAAGTTGAAAAA	ST#6	Lenti-sgRNAImmune/Cre
Safe-targeting	NA (U6-integrated bacode design)	GAAATTAGTAGTATCCT	ST#7	Lenti-sgRNAImmune/Cre
Safe-targeting	NA (U6-integrated bacode design)	GGAACAGATCAATGTCAG	ST#8	Lenti-sgRNAImmune/Cre
Safe-targeting	NA (U6-integrated bacode design)	GACTACTGAGCCAACGTCT	ST#9	Lenti-sgRNAImmune/Cre
Safe-targeting	NA (U6-integrated bacode design)	GATAACCTGAACATGGACCA	ST#10	Lenti-sgRNAImmune/Cre
Safe-targeting	NA (U6-integrated bacode design)	GGCTGGAATCTTAGACTCAA	ST#11	Lenti-sgRNAImmune/Cre
Safe-targeting	NA (U6-integrated bacode design)	GCCACCCTGCTTGGAATCT	ST#12	Lenti-sgRNAImmune/Cre
Safe-targeting	NA (U6-integrated bacode design)	GACTTCTCGGTCATTTCCC	ST#13	Lenti-sgRNAImmune/Cre
Safe-targeting	NA (U6-integrated bacode design)	GACTAGATTTCAGTCTCAA	ST#14	Lenti-sgRNAImmune/Cre
Safe-targeting	NA (U6-integrated bacode design)	GGTAAGAGATGCCTAAGA	ST#15	Lenti-sgRNAImmune/Cre
Safe-targeting	NA (U6-integrated bacode design)	GATACTGAACTAATAAAG	ST#16	Lenti-sgRNAImmune/Cre
Safe-targeting	NA (U6-integrated bacode design)	GAATTTGATAAGGCTTAGA	ST#17	Lenti-sgRNAImmune/Cre
Safe-targeting	NA (U6-integrated bacode design)	GAATTTCTGCACCTTTGCA	ST#18	Lenti-sgRNAImmune/Cre
Safe-targeting	NA (U6-integrated bacode design)	GGGAGACAGAGAACACAAAG	ST#19	Lenti-sgRNAImmune/Cre
Safe-targeting	NA (U6-integrated bacode design)	GGGATTACTGTTTAGTTC	ST#20	Lenti-sgRNAImmune/Cre
Safe-targeting	NA (U6-integrated bacode design)	GACTTTCTAATTCTTCAGC	ST#21	Lenti-sgRNAImmune/Cre
Safe-targeting	NA (U6-integrated bacode design)	GTTCCGGGTGATGGCGACAC	ST#22	Lenti-sgRNAImmune/Cre
Safe-targeting	NA (U6-integrated bacode design)	GTAAGCCCCCACGGAATATG	ST#23	Lenti-sgRNAImmune/Cre
Safe-targeting	NA (U6-integrated bacode design)	GGAGGAATGGAGAACTATA	ST#24	Lenti-sgRNAImmune/Cre
Safe-targeting	NA (U6-integrated bacode design)	GGTCAGAGTGCTAGAGAA	ST#25	Lenti-sgRNAImmune/Cre
Safe-targeting	NA (U6-integrated bacode design)	GATTATTATAGGGAGTGAAG	ST#26	Lenti-sgRNAImmune/Cre
Pten	NA (U6-integrated bacode design)	ACTTTGATATCACCACACAC	Pten#4	Lenti-sgRNAImmune/Cre
Pten	NA (U6-integrated bacode design)	ACTATTCCAATGTTCAGTGG	Pten#5	Lenti-sgRNAImmune/Cre
Pten	NA (U6-integrated bacode design)	GGTTTGATAAGTTCTAGCTG	Pten#6	Lenti-sgRNAImmune/Cre
B2m	NA (U6-integrated bacode design)	ACTCACTCTGGATAGCATAC	B2m#1	Lenti-sgRNAImmune/Cre
B2m	NA (U6-integrated bacode design)	AGTATACTCACGCCACCCAC	B2m#2	Lenti-sgRNAImmune/Cre
B2m	NA (U6-integrated bacode design)	TCGGCTTCCCATTCTCCGGT	B2m#3	Lenti-sgRNAImmune/Cre
Cd274	NA (U6-integrated bacode design)	GCCTGCTGTCACTTGCTACG	Cd274#1	Lenti-sgRNAImmune/Cre
Cd274	NA (U6-integrated bacode design)	TGCTGCATAATCAGCTACGG	Cd274#2	Lenti-sgRNAImmune/Cre
Cd274	NA (U6-integrated bacode design)	GACGTCAAGCTGCAGGACGC	Cd274#3	Lenti-sgRNAImmune/Cre
Cd47	NA (U6-integrated bacode design)	ACAGGAGTATAGCCAAAATT	Cd47#1	Lenti-sgRNAImmune/Cre
Cd47	NA (U6-integrated bacode design)	ATAGAGCTGAAAAACCGCAC	Cd47#2	Lenti-sgRNAImmune/Cre
Cd47	NA (U6-integrated bacode design)	TCAGTCTCAGACTTAATCAA	Cd47#3	Lenti-sgRNAImmune/Cre
Ifngr1	NA (U6-integrated bacode design)	GGCTCGGAGAGATTACCCGA	Ifngr1#1	Lenti-sgRNAImmune/Cre
Ifngr1	NA (U6-integrated bacode design)	GGTATTCCCAGCATACGACA	Ifngr1#2	Lenti-sgRNAImmune/Cre
Ifngr1	NA (U6-integrated bacode design)	TATACCAATACGCAAATACC	Ifngr1#3	Lenti-sgRNAImmune/Cre
Irf1	NA (U6-integrated bacode design)	CTGTAGGTTATACAGATCAG	Irf1#1	Lenti-sgRNAImmune/Cre
Irf1	NA (U6-integrated bacode design)	GAAGGATCAGAGTAGGAACA	Irf1#2	Lenti-sgRNAImmune/Cre
Irf1	NA (U6-integrated bacode design)	ATGGAAAGGGACATAACTCC	Irf1#3	Lenti-sgRNAImmune/Cre
Jak1	NA (U6-integrated bacode design)	AAACATATAGTGTACCTCTA	Jak1#1	Lenti-sgRNAImmune/Cre
Jak1	NA (U6-integrated bacode design)	ACGGCTGCCACGGTCCAATC	Jak1#2	Lenti-sgRNAImmune/Cre
Jak1	NA (U6-integrated bacode design)	TCCGAACCGAATCATCACTG	Jak1#3	Lenti-sgRNAImmune/Cre
Stat1	NA (U6-integrated bacode design)	CGGCTGTCGTTCTACCACGA	Stat1#1	Lenti-sgRNAImmune/Cre
Stat1	NA (U6-integrated bacode design)	ACCCCAGTCTTCAAGACCAG	Stat1#2	Lenti-sgRNAImmune/Cre
Stat1	NA (U6-integrated bacode design)	GCCAGGCTTGGTGATTGACC	Stat1#3	Lenti-sgRNAImmune/Cre
Tap2	NA (U6-integrated bacode design)	CAGGCTCCGCAGCAGGATAT	Tap2#1	Lenti-sgRNAImmune/Cre
Tap2	NA (U6-integrated bacode design)	TTACACGACCCGAATAGCGA	Tap2#2	Lenti-sgRNAImmune/Cre
Tap2	NA (U6-integrated bacode design)	CATGCACACATACCTGATGG	Tap2#3	Lenti-sgRNAImmune/Cre
