# Supplementary material for: Aging represses oncogenic KRAS-driven lung tumorigenesis and alters tumor suppression
Source: Nat Aging. 2025 Nov 4;5(11):2263–78. doi: 10.1038/s43587-025-00986-z (PMC12616358; doi:10.1038/s43587-025-00986-z)
Supplement: Supplementary file 4 — Results of differential gene expression analysis comparing young and old cancer cells from sgInert samples. [file 43587_2025_986_MOESM4_ESM.xlsx]

## Sheet: Sheet1
Supplementary Table 2: Results of differential gene expression analysis comparing young and old cancer cells from sgInert samples
Gene	baseMean	log2FoldChange	lfcSE	pvalue	padj (Benjamini-Hochberg corrected)
Muc5b	279.86	3.27807	0.473478	1.83969e-13	2.72015e-09
Il31ra	6955.15	2.67949	0.391133	3.38917e-13	2.72015e-09
Col14a1	54.337	2.30256	0.391067	1.60796e-10	8.60365e-07
Retnla	5374.66	4.12509	0.708586	2.53483e-10	9.70167e-07
Nkain3	334.173	1.73981	0.299952	3.02195e-10	9.70167e-07
C1s1	130.244	1.80534	0.323724	1.17798e-09	3.15149e-06
Tmem252	336.689	2.11786	0.390899	2.57697e-09	5.90935e-06
Gm15564	5587.68	1.61143	0.302996	4.79942e-09	8.99513e-06
Ptger3	60.7144	1.98584	0.373797	5.04337e-09	8.99513e-06
Cpe	98.1507	1.43132	0.276497	1.15344e-08	1.8515e-05
Cfi	47.8732	1.74296	0.348246	2.57083e-08	3.75154e-05
Gm49839	111.167	1.47446	0.317875	1.51185e-07	0.000202236
Gm20429	31.0827	1.87656	0.420083	3.03673e-07	0.000374966
Hvcn1	43.9956	1.63121	0.364878	3.75728e-07	0.000430799
Nme7	1023.84	0.618311	0.137538	4.17889e-07	0.000447197
Cela1	94.6879	1.52391	0.356892	7.70123e-07	0.000772626
Myh6	65.286	-1.38003	0.329606	1.14295e-06	0.00107921
H2-M2	25.9238	1.95265	0.484624	2.24657e-06	0.00200344
Slfn8	52.9859	1.5636	0.391249	2.72138e-06	0.00229914
ENSMUSG00000120617	11.5524	2.3893	0.59163	3.03788e-06
Nrxn3	158.209	0.883259	0.222763	3.44419e-06	0.0027643
Ctla2a	41.3069	2.62535	0.680089	4.55972e-06	0.00348536
Synpr	28.9913	1.4924	0.393524	6.67181e-06	0.00472672
Prr16	577.124	1.59157	0.42196	6.77264e-06	0.00472672
Gm45203	62.5915	1.03827	0.274869	7.25151e-06	0.00485005
Gm43805	40.9932	-1.76337	0.483164	8.34746e-06	0.00529739
Corin	1178.45	1.7416	0.471006	8.58038e-06	0.00529739
Usp13	149.118	-1.70047	0.466931	9.65837e-06	0.00574208
Grid2	191.577	-0.835198	0.226714	1.01405e-05	0.0058134
Slc15a3	161.033	1.02909	0.281061	1.09942e-05	0.00608548
Myh11	52.0803	2.33745	0.656796	1.44179e-05	0.00771452
Rn7s2	48.4177	1.64768	0.470202	1.64292e-05	0.00850715
Hsf1	439.446	-0.697752	0.195045	1.74779e-05	0.00862527
Slfn2	71.4026	1.33845	0.379579	1.7732e-05	0.00862527
Atp2b2	31.2541	1.46082	0.417878	1.91221e-05	0.0090233
C430049B03Rik	120.782	-1.23628	0.355732	1.96745e-05	0.0090233
Inhba	75.6337	1.97069	0.57248	2.11614e-05	0.00943562
Gm32391	198.607	0.708251	0.202573	2.29688e-05	0.00996474
ENSMUSG00000120025	83.0309	1.02352	0.298449	2.66222e-05	0.0112458
Iigp1	115.714	1.37921	0.408284	2.8007e-05	0.0114076
Gm47283	3854.93	0.996721	0.295021	2.87903e-05	0.0114076
Ogfrl1	762.681	1.07004	0.317215	2.91766e-05	0.0114076
Hexb	355.392	1.36825	0.40598	2.98481e-05	0.0114076
H2-K1	8272.41	0.952491	0.283306	3.44631e-05	0.0127263
Rpl6l	22.1838	1.90858	0.571369	3.4884e-05	0.0127263
Fut4	286.543	1.09485	0.331028	3.77161e-05	0.0134538
Cd300lf	60.5817	1.07419	0.326424	4.23816e-05	0.0142557
Pitpnm2	3951.77	-0.535933	0.158929	4.26617e-05	0.0142557
Bst1	66.4909	1.08574	0.331382	4.32687e-05	0.0142557
mt-Nd6	502.415	1.29431	0.399111	4.40056e-05	0.0142557
Serpina10	40.4106	1.82008	0.566412	4.44049e-05	0.0142557
Gda	369.71	0.77783	0.237429	4.85949e-05	0.015295
Tmem126b	154.784	0.74025	0.226718	5.09122e-05	0.0157162
Zfp319	211.268	-0.644688	0.196353	5.2587e-05	0.0159269
Gm43637	292.392	-0.732852	0.227986	5.91657e-05	0.0175876
Marchf1	81.5135	0.942545	0.296978	6.44988e-05	0.018816
Dpep2	373.291	-0.800359	0.252364	6.56427e-05	0.018816
Htatsf1	612.632	0.691692	0.218201	7.28377e-05	0.0205121
A130071D04Rik	18.5976	1.72473	0.554855	7.52583e-05	0.0208284
Fetub	251.489	1.1903	0.390789	8.47057e-05	0.022889
Adgrl1	667.042	-0.648906	0.207738	8.59311e-05	0.022889
Coro6	241.447	-1.19937	0.394486	8.69814e-05	0.022889
Proz	409.072	1.31919	0.435611	8.90646e-05	0.0230591
Mbd6	602.232	-0.716438	0.234079	9.89953e-05	0.0252234
Dab2	144.233	0.977553	0.326314	0.000109593	0.0274873
Tchh	120.708	0.698093	0.231214	0.000119433	0.029354
Cacna1a	63.8854	1.20934	0.411891	0.000120693	0.029354
Bin2	41.3966	1.06513	0.362171	0.00012452	0.0298328
Il1r2	33.865	2.33721	0.81445	0.000129574	0.0305872
Gm49123	30.4303	1.74093	0.607098	0.000135078	0.0312219
Mamld1	208.733	-0.713933	0.24193	0.000136153	0.0312219
Bend5	58.2903	-0.856162	0.293488	0.00014412	0.0325833
Gm4951	190.436	1.57493	0.559873	0.000157607	0.0351376
St6galnac2-1	25.4275	-1.3442	0.46054	0.000160658	0.0353272
Mpeg1	359.499	0.625885	0.214288	0.000171333	0.0371653
Gm14399	85.4028	0.756343	0.2626	0.00017654	0.0377843
Hnf1b	2167.25	-0.434205	0.144471	0.000182347	0.0385136
Hnrnpul2	3183.35	0.468173	0.157209	0.000187945	0.0391805
Neo1	1218.39	-0.402613	0.133796	0.000199862	0.0411306
Fgl1	59.0845	1.84331	0.678774	0.000203546	0.0412509
Psmb9	122.985	0.999868	0.360166	0.000205586	0.0412509
Psmb8	329.769	1.0276	0.371365	0.000210849	0.0417175
Nxf1	1725.87	-0.505672	0.175204	0.000219365	0.0417175
F830016B08Rik	128.499	1.60129	0.595325	0.000220373	0.0417175
Akt3	160.944	1.13292	0.414721	0.000222757	0.0417175
Uqcc3	122.516	1.03516	0.379198	0.000228417	0.0417175
Mea1	252.182	0.644567	0.22919	0.000229531	0.0417175
Med12	936.018	-0.631045	0.224917	0.000230571	0.0417175
Fkbp5	1345.18	0.885404	0.322825	0.000230892	0.0417175
Noxa1	32.3193	1.3516	0.498162	0.000231302	0.0417175
Pigr	2061.97	3.01553	1.15966	0.000241422	0.043059
Slc26a4	5477.77	0.766892	0.278853	0.000245055	0.0432267
Cbarp	467.846	-0.707397	0.25797	0.000258572	0.0448657
Atp6v0c	470.583	-0.458174	0.160282	0.000261674	0.0448657
Fut2	202.217	0.65118	0.235862	0.000263187	0.0448657
Olr1	128.736	0.879985	0.326434	0.000270247	0.0448657
Atp5k	348.948	1.24266	0.467389	0.000272634	0.0448657
Pmvk	2516.66	0.987444	0.366537	0.000273097	0.0448657
Fkbp11	215.078	0.785101	0.290017	0.000273912	0.0448657
Plpp2	273.782	-0.840394	0.314128	0.000279049	0.0450368
H2-Q6	251.043	1.30346	0.497342	0.000280568	0.0450368
Il1b	56.6507	1.62728	0.62299	0.000286797	0.0453145
Snx33	482.839	-0.613963	0.224466	0.000287944	0.0453145
Ggh	37.5855	0.976969	0.365476	0.000291038	0.0453566
Rhoh	20.5406	1.47574	0.56534	0.000315473	0.0485374
Itgb2	96.8693	0.751845	0.282437	0.000320396	0.0485374
C1ra	372.378	1.10621	0.425375	0.000320518	0.0485374
Hsp90b1	9848.63	0.525403	0.190478	0.000329225	0.0493898
Insl3	28.9162	1.27321	0.494105	0.000359966	0.0530638
ENSMUSG00000121086	66.7321	0.747384	0.285901	0.000363247	0.0530638
Calr	5023.79	0.514356	0.194116	0.000363632	0.0530638
Kynu	45.5193	0.968879	0.377149	0.000372641	0.0530672
Gm49890	1548.21	-0.550933	0.206223	0.000373387	0.0530672
Gm49838	14.9666	1.46544	0.586369	0.000373573	0.0530672
Wdfy4	84.7091	1.06974	0.420013	0.000380001	0.0531133
Gm37899	621.422	0.749495	0.289779	0.000380516	0.0531133
Gm44250	2123.19	0.60368	0.228541	0.00038514	0.0532954
Dnajb11	765.665	0.440518	0.160543	0.000396992	0.0544659
Srgn	105.7	1.44406	0.586201	0.000418129	0.0568798
Lpar1	35.8989	1.45254	0.591522	0.000424364	0.0572047
Gm43307	75.1768	-0.88969	0.357114	0.000427646	0.0572047
Camk1d	95935.7	1.14093	0.444761	0.000443694	0.0582629
Pdgfd	164.619	1.16291	0.471227	0.000445808	0.0582629
E230001N04Rik	24.9287	1.20997	0.495181	0.000446445	0.0582629
Slc23a1	184.294	0.575978	0.222497	0.0004626	0.0598843
Cped1	93.4337	0.846877	0.339929	0.000475773	0.0603697
Arid3b	504.776	-0.417277	0.154953	0.000477932	0.0603697
Lamtor2	237.434	0.771814	0.308941	0.000480907	0.0603697
Dock10	454.823	0.854262	0.344798	0.000481393	0.0603697
Lepr	57.3375	0.822413	0.329052	0.000486609	0.0604216
Fbrsl1	2639.06	-0.413976	0.156779	0.000489335	0.0604216
Saa3	94.993	1.49227	0.630133	0.000506074	0.0613943
Dysf	636.17	1.02846	0.426397	0.00051236	0.0613943
Cenpb	996.38	0.717582	0.289411	0.00051503	0.0613943
Ipo13	493.286	-0.480085	0.184253	0.000521365	0.0613943
Gm20457	165.749	0.870706	0.356728	0.000523253	0.0613943
Nbeal2	709.518	-1.00905	0.42177	0.000523348	0.0613943
H2-DMb2	244.197	1.20808	0.508106	0.000536055	0.0613943
Gm48372	129.812	-0.680511	0.27545	0.000536128	0.0613943
Chil3	728.64	0.605003	0.240598	0.000536135	0.0613943
Rhbdd2	498.775	0.812573	0.332754	0.00054294	0.0613943
Gm6477	58.4775	1.06711	0.447222	0.00054357	0.0613943
Kng2	828.179	1.92212	0.834057	0.000545965	0.0613943
Rian	5932.45	0.688486	0.281604	0.000546934	0.0613943
Cacng4	9.75543	2.0721	0.877032	0.00054768
Hmgb3	431.253	0.595521	0.237146	0.000553067	0.0616516
Nus1	1058.6	0.385663	0.144134	0.000573795	0.0631477
Gm45493	16.5371	-1.23964	0.518896	0.000574356	0.0631477
Cd81	2620.31	-0.509354	0.201128	0.000582357	0.0635917
Cd2	22.1583	1.15624	0.488326	0.000595817	0.064622
Arhgap27	1223.3	-0.460486	0.179823	0.000609657	0.0656793
Gm44502	92.8109	-0.904079	0.384887	0.000620263	0.0663764
Ddrgk1	705.212	0.690943	0.286665	0.000629853	0.0669563
Hspg2	1947.76	-0.897883	0.390833	0.000637997	0.0670715
Epsti1	238.424	0.543459	0.219045	0.000639293	0.0670715
Cldn2	143.628	0.993218	0.429194	0.000670032	0.06984
Itm2a	273.261	0.772396	0.330672	0.000705713	0.0730846
Gm28592	95.7301	-1.23486	0.549954	0.000719875	0.0740733
Wfdc17	7.3183	1.74699	0.760525	0.000759277
Prdx4	446.462	0.521681	0.215384	0.0007699	0.0785717
Fabp4	36.4505	1.4982	0.681455	0.000773382	0.0785717
Fyb2	65.0326	1.14714	0.51616	0.000787365	0.0787684
Plek	287.952	0.84922	0.374331	0.000787691	0.0787684
Arhgdib	24.497	1.15995	0.512279	0.000797517	0.0787684
Mmp11	259.045	-0.766597	0.337812	0.000802089	0.0787684
Dynlt3	1218.62	0.451342	0.18281	0.000804167	0.0787684
Mt2	936.635	1.05119	0.474679	0.000804761	0.0787684
Pkp1	11.1051	1.75495	0.793133	0.000811483
Gm38393	45.8766	0.77146	0.341416	0.000824952	0.0802553
Ccr2	10.5776	1.83482	0.835945	0.00084493
Slc5a1	725.553	0.762287	0.336106	0.000846224	0.0818288
Gm48099	167.987	1.09401	0.501639	0.000859745	0.0824606
Sox1ot	42.8013	0.898095	0.405872	0.000863031	0.0824606
Ighm	16.1657	1.79334	0.823709	0.000877208	0.0828944
Trim5	149.289	0.611399	0.264453	0.000883987	0.0828944
Hpse2	30.155	1.14282	0.525331	0.000887237	0.0828944
Golgb1	5428.97	0.437658	0.179253	0.000891445	0.0828944
Gpr22	13.1941	1.32431	0.598147	0.000892386
B830012L14Rik	1839.86	0.651337	0.285501	0.000893393	0.0828944
Stam	1797.16	-0.498429	0.210809	0.000899826	0.0830115
Gm35339	168.354	-0.603227	0.263894	0.00092036	0.0844207
Gm28905	14.1241	1.24411	0.572741	0.00093743
Pf4	81.0836	1.28604	0.608294	0.000937592	0.0851797
Htr2c	46.7748	0.778164	0.351155	0.000939248	0.0851797
Gm47826	34.7776	-0.789262	0.359541	0.000952057	0.0855249
Trim12c	293.957	0.562176	0.244156	0.00095371	0.0855249
Plagl2	536.775	-0.561081	0.244748	0.0009742	0.086877
Ctss	302.634	0.774472	0.354108	0.000984721	0.0871244
Tap1	297.818	0.62183	0.27634	0.000987829	0.0871244
Sgcd	72.8535	0.785275	0.357805	0.00101017	0.0876992
Olfr1033	21.3001	1.37306	0.652014	0.0010106	0.0876992
Piezo1	3573.86	-0.468187	0.200605	0.00101483	0.0876992
Tspan5	1578.53	-0.650396	0.294601	0.0010162	0.0876992
Sema3a	1338.46	-0.723974	0.333822	0.00102353	0.0878598
Ntf5	152.826	0.499432	0.216117	0.0010389	0.0884686
Snx10	378.061	0.403349	0.166993	0.00105044	0.0884686
Klhl6	24.4168	1.20398	0.572864	0.00105419	0.0884686
Slc26a9	6589.97	-0.539449	0.235851	0.00105527	0.0884686
Lcat	71.0943	-0.678134	0.309127	0.00106018	0.0884686
R3hcc1	138.822	0.535626	0.234924	0.00106484	0.0884686
Cfb	220.686	1.79407	0.906917	0.00106921	0.0884686
Frmd6	1650.01	-0.386089	0.159307	0.00108329	0.088485
Gga3	426.808	-0.593567	0.263581	0.00108344	0.088485
Chl1	162.339	0.836721	0.396513	0.00108594	0.088485
Ptprc	260.185	0.80987	0.385733	0.00115648	0.0937569
Gm37940	169.432	-0.639238	0.297193	0.00116584	0.0940405
Krt79	30.9701	1.02871	0.511736	0.00117636	0.0944144
Ccdc80	58.9024	1.00167	0.489751	0.00118367	0.0945289
Etv5	6726.16	-0.351436	0.144052	0.00120319	0.0951162
Zfpl1	118.794	-0.638549	0.297028	0.00120375	0.0951162
Syvn1	785.147	-0.471814	0.207675	0.0012088	0.0951162
AI504432	28.331	0.924527	0.449133	0.00122086	0.0951269
Ankrd13b	139.003	-0.804524	0.390221	0.00122254	0.0951269
Gm39041	482.812	-0.635308	0.298846	0.00122672	0.0951269
Gvin-ps7	81.3526	1.25652	0.634137	0.00123302	0.0951558
Abcc10	235.163	-0.661838	0.313314	0.00124759	0.0956097
Zfp1	350.576	0.632233	0.295381	0.00125081	0.0956097
Rps21	1057.87	1.06741	0.53195	0.0012609	0.0959241
Usp18	106.445	0.797146	0.384284	0.00127113	0.0962462
Gm47139	29.37	-0.868364	0.426949	0.00129408	0.0975237
Fgr	36.0328	1.01721	0.506285	0.00130761	0.098083
Rn18s-rs5	4.43791e+06	0.754253	0.368011	0.00133439	0.0996261
Csgalnact2	2508.02	0.400211	0.172293	0.00134226	0.0996269
H2-D1	7826.59	0.677591	0.317347	0.00134681	0.0996269
Sema3g	35.7857	1.79792	0.963694	0.00136665	0.0996956
Pcbd1	120.95	0.635726	0.30285	0.00136852	0.0996956
Polrmt	151.925	-0.625286	0.300096	0.00136982	0.0996956
Smoc1	64.6077	1.55225	0.825606	0.00137258	0.0996956
Ivl	129.828	0.948552	0.485325	0.00139872	0.101136
Ifitm3	60.0116	1.02964	0.525867	0.00140544	0.101167
Slc2a13	115.262	0.900243	0.456522	0.0014187	0.101647
Gm49339	142.034	0.845752	0.425291	0.00142478	0.101647
Egfl6	4912.94	0.459128	0.207935	0.00145497	0.103057
Gm6563	54.7998	0.894861	0.456438	0.00145739	0.103057
Stk26	95.0825	-0.901574	0.471115	0.00147352	0.103673
Tnfsf9	1141.98	-0.48733	0.225741	0.00148277	0.103673
Colec12	136.526	0.697248	0.344533	0.00148547	0.103673
Mirg	1019.06	0.688925	0.342993	0.00150125	0.10432
Gm44698	36.4612	-0.860418	0.448624	0.00151818	0.104643
Carm1	704.497	-0.486117	0.226079	0.00151892	0.104643
Apln	86.6698	1.96362	1.14801	0.00155276	0.106517
Lurap1l	3428.34	-0.475858	0.221968	0.00156769	0.106874
Gm20186	3289.49	0.688702	0.337003	0.00157192	0.106874
Cnpy2	356.364	0.631459	0.312163	0.00157795	0.106874
Fcgrt	124.414	0.527998	0.251302	0.00159113	0.107314
Sec24a	1316.83	-0.330482	0.139935	0.00163698	0.109126
Gm42559	51.8216	-0.70279	0.361656	0.00164292	0.109126
Scgb1a1	161.067	1.63573	0.939369	0.00164833	0.109126
Phospho1	68.26	-1.00348	0.545754	0.0016495	0.109126
Zfp276	284.969	-0.4446	0.206377	0.00165199	0.109126
Atg4a	2039.01	0.781803	0.408398	0.00166071	0.109253
Gm44503	900.327	0.545835	0.266148	0.00168046	0.109784
Rnf122	574.114	-0.435685	0.201725	0.00168247	0.109784
Fcgr2b	39.4114	0.867095	0.454891	0.00171137	0.110783
Atpif1	848.38	0.846167	0.450644	0.00171157	0.110783
Teddm2	24.1837	1.04579	0.564144	0.00173379	0.111482
Tmed3	186.449	0.684832	0.352378	0.00173627	0.111482
Cetn4	20.1463	1.07406	0.586259	0.00176265	0.112716
Raver1	783.608	-0.424843	0.197072	0.00176952	0.112716
C4b	67.8803	1.1456	0.641828	0.00178327	0.112933
Gabbr1	1198.66	-0.466633	0.223513	0.00178873	0.112933
Zfhx4	281.303	0.823762	0.445171	0.00179404	0.112933
Tril	12.5521	-0.116613	0.220992	0.00180943
Tnni3	19.6456	1.11439	0.616424	0.0018206	0.113745
Sart1	667.937	0.418266	0.193997	0.00182408	0.113745
Apoe	192.627	1.08293	0.61039	0.0018282	0.113745
Psmb4	423.341	0.647659	0.336481	0.00185849	0.115183
Ufc1	340.31	0.54715	0.273948	0.00187113	0.115386
Lmod1	62.1601	0.911805	0.498985	0.00187614	0.115386
Pgf	13.1003	1.21651	0.692326	0.00189039
Srsf2	1658.7	-0.373714	0.169117	0.00189094	0.115852
Trem3	8.74529	1.71009	0.934148	0.00190501
Nexn	380.733	0.717863	0.387223	0.00196492	0.119927
Gm47171	192.633	0.738712	0.404208	0.00198925	0.120589
Nsrp1	582.586	0.541897	0.275351	0.00199078	0.120589
Nfya	839.723	-0.439273	0.212517	0.00203441	0.122685
Anp32b	1941.76	0.586288	0.314403	0.0020482	0.122685
Dbt	380.119	0.381907	0.176563	0.00204831	0.122685
Ulk1	1825.95	-0.436373	0.211579	0.00208262	0.123341
Atp6v1g3	48.8839	1.08169	0.640144	0.00208406	0.123341
Rassf9	225.843	-0.565876	0.296349	0.00208944	0.123341
Dipk2a	509.465	-0.529837	0.273459	0.00209001	0.123341
Etfb	870.207	0.759952	0.425106	0.0021107	0.123657
Gpc6	574.554	0.64214	0.347987	0.00211076	0.123657
Med26	733.879	-0.31009	0.135379	0.00212599	0.123794
Atp6v0d2	246.082	0.641941	0.346995	0.00213482	0.123794
Ggta1	92.7838	0.741011	0.409766	0.00213624	0.123794
Slc4a11	425.638	-0.924505	0.552635	0.00219498	0.12661
Coq8b	746.424	0.46291	0.231098	0.00220061	0.12661
Gimap4	22.6767	1.66877	1.06674	0.00223697	0.127775
Rps4x	3092.42	0.631145	0.344121	0.00224021	0.127775
Slc35f3	694.798	-0.790523	0.450688	0.00224473	0.127775
Mrc2	652.551	-0.490992	0.252649	0.00225646	0.127988
Sh3bgr	120.824	0.51759	0.26892	0.00226674	0.128119
Ccl6	388.769	0.521041	0.271923	0.00228004	0.128418
Plekhm1	1484.11	-0.309406	0.137126	0.00231245	0.129788
Nkain2	187.337	0.895764	0.535629	0.00233138	0.130395
Tmem267	47.9604	0.653097	0.361538	0.00235838	0.130905
Commd8	264.444	0.387492	0.185488	0.0023742	0.130905
Pebp1	191.071	0.478633	0.245744	0.00237952	0.130905
Dnttip2	671.618	0.438827	0.219683	0.00238118	0.130905
Gm37298	50.145	-0.691986	0.403254	0.00238128	0.130905
Aldoc	83.2327	0.778391	0.453146	0.00239736	0.131339
Ccdc47	1781.85	0.30206	0.133527	0.00241905	0.131672
Arhgap1	634.115	-0.411589	0.202971	0.00241983	0.131672
Cox4i1	1508.44	0.814863	0.4894	0.00246606	0.133446
Rrbp1	12321.5	0.554037	0.29893	0.00246906	0.133446
Slc6a8	811.497	-0.498788	0.26601	0.00250625	0.1346
Gm37736	169.609	-0.621999	0.358012	0.00251548	0.1346
Abhd17a	175.056	0.546432	0.296203	0.00251704	0.1346
H2-T22	241.638	0.52988	0.285685	0.00252395	0.1346
Ints1	479.194	-0.495354	0.263273	0.00254688	0.13515
Smim22	185.152	0.898441	0.560494	0.00255317	0.13515
Os9	3053.24	0.382919	0.185451	0.00255953	0.13515
Slc22a17	193.885	-0.45977	0.239872	0.00258674	0.135923
Cnbp	1452.04	0.385106	0.188466	0.00259974	0.135923
Gpnmb	106.917	0.668192	0.387763	0.00260805	0.135923
Grik4	55.6328	0.869192	0.541473	0.00260805	0.135923
Foxa1	614.752	-0.459101	0.241561	0.00262215	0.135986
Poglut3	363.137	0.415363	0.209061	0.00263096	0.135986
Mrfap1	1052.47	0.503591	0.271692	0.00263466	0.135986
H2-Q7	145.779	1.07542	0.719613	0.00268316	0.137221
Tmem120a	154.678	0.530732	0.291957	0.00268431	0.137221
Gm17068	15.1455	-0.120788	0.227534	0.00268961	0.137221
Ctla4	91.4452	0.824137	0.512695	0.00269484	0.137221
Gm28042	268.996	-0.361655	0.174645	0.00270133	0.137221
Sacs	17.6086	1.13504	0.727729	0.0027349	0.137898
Gm37285	19.0493	-0.158204	0.345536	0.00274751	0.137898
Gm26740	62.7117	0.834175	0.52121	0.00275504	0.137898
Scp2	1353.15	0.682643	0.412358	0.00276442	0.137898
Fcer2a	337.138	0.814575	0.516507	0.00276766	0.137898
Rps26	1726.54	0.784226	0.492555	0.00277501	0.137898
Smc1a	2618.49	0.38321	0.190343	0.00277839	0.137898
ENSMUSG00000120233	188.502	0.579107	0.333821	0.00278403	0.137898
Epb42	25.355	1.04319	0.682	0.00279199	0.137898
Tpd52l1	75.8306	0.560424	0.317462	0.00280472	0.138102
Prep	1948.33	-0.377804	0.18823	0.00283246	0.138405
Xpo7	1987.73	-0.298085	0.135816	0.0028365	0.138405
Hacd1	612.789	-0.337565	0.161224	0.00283674	0.138405
Gm37296	113.19	-0.558992	0.33155	0.00285416	0.138833
Gm42994	50.0457	-0.651506	0.401908	0.00289159	0.140229
9330151L19Rik	29.1571	-0.704474	0.442971	0.00293635	0.141964
Fads3	2371.45	-0.408731	0.2127	0.00295912	0.141964
H2-DMb1	798.323	0.587409	0.348203	0.00296329	0.141964
Ptprz1	68.7024	0.922232	0.622156	0.00296647	0.141964
Cntn3	63.2019	0.539082	0.312703	0.00297475	0.141964
Fbxl6	85.1304	-0.705576	0.448736	0.00298043	0.141964
Rgs2	73.487	0.897655	0.604811	0.00300144	0.142333
Cyth4	43.4991	0.695158	0.427527	0.00301571	0.142333
Ehd3	225.116	1.69407	1.49646	0.00302746	0.142333
Gm26652	276.015	-0.518151	0.299081	0.00303054	0.142333
Adam33	10.5027	1.16925	0.766816	0.00303452
Rps12	3381.32	0.899243	0.610706	0.003035	0.142333
Vim	244.495	0.8847	0.600561	0.00304139	0.142333
Prom1	25.1961	0.974529	0.679766	0.00305969	0.142745
Cd33	25.011	0.940464	0.619962	0.00306948	0.142745
Canx	5840.13	0.36423	0.185598	0.0030858	0.142745
Mat1a	480.215	0.591754	0.363725	0.00308805	0.142745
Clec5a	19.5757	0.882238	0.57319	0.00309465	0.142745
Krcc1	963.678	0.454439	0.249297	0.00312707	0.143759
Sla	61.8879	0.71573	0.455842	0.00313455	0.143759
AV039307	36.5891	0.710344	0.45628	0.00316254	0.14463
Taco1	160.166	-0.82847	0.571531	0.00317924	0.14498
Cybb	164.481	0.557453	0.334441	0.0032279	0.146782
Pglyrp1	191.779	0.920244	0.661952	0.00327506	0.148506
Tgoln1	14220.7	0.36265	0.186405	0.00329586	0.148695
Tle2	1310.73	-0.444278	0.243226	0.00330175	0.148695
Tns2	1635.75	-0.352726	0.177845	0.00330701	0.148695
Bag1	1443.74	0.553919	0.342061	0.00332773	0.149209
Siva1	409.872	0.375929	0.194894	0.00334406	0.149523
Aamp	1351.02	0.420963	0.230354	0.00341395	0.151779
Gm50050	16.2143	0.944404	0.669567	0.00341709	0.151779
Rtkn	1000.23	-0.387965	0.20591	0.00342289	0.151779
Ccdc181	134.059	0.491346	0.285767	0.00344471	0.151927
ENSMUSG00000120144	1279.08	0.550052	0.338212	0.00344513	0.151927
Aim2	38.8348	0.676302	0.441919	0.00348163	0.153115
Zfp994	172.272	0.436915	0.243922	0.00351051	0.153897
Enpp2	33.5163	1.01704	0.78133	0.00351859	0.153897
Hpgd	35.6417	0.816799	0.577876	0.00353191	0.153963
Cdk17	2030.67	-0.343887	0.174696	0.00353927	0.153963
Vti1b	485.655	0.351475	0.179644	0.00355734	0.154331
Anp32e	1058.05	0.362375	0.188709	0.00362679	0.15692
Ep400	4660.32	-0.360246	0.189528	0.00364309	0.157201
Gm15943	43.9933	-0.583708	0.380301	0.00367561	0.158179
Pnn	2163.76	0.430523	0.243889	0.00369023	0.158384
4930562C15Rik	63.5244	0.777815	0.563273	0.00372016	0.158887
Clec7a	174.056	0.531466	0.331455	0.00372526	0.158887
Slco3a1	4670.97	-0.544026	0.348044	0.00373983	0.158887
Gpatch4	555.165	0.386421	0.20958	0.0037571	0.158887
Rpl19	1936.66	0.694415	0.487609	0.00375853	0.158887
Mex3b	80.3583	-0.647401	0.441761	0.00377199	0.158887
Magt1	1022.51	0.328377	0.165799	0.00378802	0.158887
Dtx4	568.164	-0.566868	0.373742	0.00379814	0.158887
Natd1	287.252	-0.437341	0.253587	0.00381937	0.158887
Chil1	30683.8	0.668666	0.471469	0.0038296	0.158887
Prkcz	1298.45	-0.289915	0.1392	0.00383061	0.158887
Gm42907	90.0162	-0.459859	0.274639	0.00383437	0.158887
Sytl2	1255.74	-0.4032	0.225585	0.00383474	0.158887
Vmn1r42	15.3546	1.04039	0.848789	0.00384053	0.158887
Gm42899	128.219	-0.711009	0.538854	0.00387221	0.159786
Nat8f3	12.7536	1.21299	1.01634	0.00387327
Atg9b	267.032	-0.866586	0.722469	0.00388571	0.159919
Ddx60	81.5979	0.556822	0.363785	0.00389587	0.159919
Nrg4	40.6358	0.580148	0.381373	0.00390533	0.159919
Gm17545	25.8602	0.868464	0.672391	0.00392526	0.160326
Lrfn4	232.049	-0.527382	0.339779	0.00395905	0.161296
Acp5	47.6896	0.561488	0.368612	0.00399174	0.162216
Mex3d	176.31	-0.614881	0.432669	0.00402163	0.162649
Cd2bp2	275.15	0.395085	0.221101	0.00402265	0.162649
Ccdc180	15.5363	1.18478	1.04672	0.00403573	0.162757
Ano9	74.9103	-0.660041	0.485356	0.00406131	0.162757
Smpdl3b	98.795	0.967456	0.860766	0.00406454	0.162757
Pkd1	1200.14	-0.380796	0.211224	0.00406587	0.162757
Ccdc115	101.325	0.507413	0.320306	0.00407736	0.16281
Ifi27	335.048	0.429597	0.252424	0.0040915	0.162969
Ago2	2886.54	-0.371361	0.204187	0.00410384	0.163057
Ly6i	151.761	1.30705	2.28972	0.00413825	0.164018
Sik2	640.642	-0.411281	0.239348	0.00416765	0.16463
H2-M3	89.7079	0.55106	0.376175	0.00418305	0.16463
Mrpl9	180.152	0.410162	0.237967	0.00418446	0.16463
Kcnq4	131.85	-0.690997	0.537373	0.00419777	0.16475
Gm42866	53.7785	-0.545117	0.365302	0.00422932	0.165583
H2aj	849.316	0.645455	0.480837	0.00424854	0.165844
Nme2	883.802	0.704965	0.551305	0.00425664	0.165844
Amot	174.387	-0.665635	0.521106	0.00427248	0.166058
Mmp19	51.3302	0.580724	0.399542	0.00429655	0.16659
Rnf144a	1903.15	-0.349455	0.189422	0.00433457	0.166659
Zfp830	129.843	0.416188	0.246089	0.00436029	0.166659
Dock2	271.388	0.614515	0.452044	0.00437148	0.166659
9330111N05Rik	108.11	0.803309	0.705281	0.00438194	0.166659
Pde1a	14.8825	1.03971	0.909647	0.00438223	0.166659
Dnajc9	270.427	0.434211	0.263521	0.00438489	0.166659
Lrrc23	24.2949	0.976194	0.887883	0.00438725	0.166659
Plxnb1	4422.91	-0.488896	0.321869	0.00441198	0.166659
Uqcr11	396.879	0.718501	0.583988	0.00441572	0.166659
Ndufb9	383.734	0.680983	0.537831	0.00442198	0.166659
Gm10076	493.923	0.640865	0.490252	0.00443141	0.166659
Ttc28	852.794	-0.438948	0.271657	0.00443486	0.166659
Gm17023	47.996	0.940561	0.908037	0.00444236	0.166659
Gm12905	110.988	-0.425471	0.258113	0.00444368	0.166659
Cenpt	111.288	-0.562213	0.400846	0.00445658	0.166753
Pcnx3	486.716	-0.500862	0.336657	0.00447556	0.166923
Tnfsf10	42.7971	0.741027	0.598692	0.00448916	0.166923
Cherp	703.448	-0.412451	0.247121	0.0045041	0.166923
Gm45073	84.1214	-0.669173	0.554609	0.00451129	0.166923
Cklf	82.3194	-0.473786	0.311392	0.00451354	0.166923
1700110K17Rik	50.1086	0.863591	0.864564	0.00452351	0.166923
Prdm2	2770.52	-0.305831	0.157186	0.00454803	0.16721
Ccr1	17.4856	0.958202	0.841732	0.00455212	0.16721
Rhbdf1	644.034	-0.44587	0.282697	0.00461864	0.168757
B2m	4185.52	0.573497	0.415183	0.00462256	0.168757
Ppig	2389.63	0.447863	0.284118	0.0046258	0.168757
Clec4d	13.4129	1.03634	0.990495	0.00464741
Zmat2	654.315	0.449295	0.285591	0.00467102	0.169692
Jag1	1995.19	-0.414277	0.253735	0.00467255	0.169692
Atat1	537.743	-0.342354	0.188517	0.00470469	0.170473
Arhgap15	164.644	0.850805	0.891345	0.00474081	0.171333
Ttll4	868.62	-0.367643	0.212957	0.00475887	0.171333
Rpl5	2566.5	0.54422	0.396129	0.00477377	0.171333
Ear2	53.0006	0.591307	0.452342	0.0047931	0.171333
Ubap2	2511.21	-0.364639	0.209336	0.00480111	0.171333
Ltbp3	2245.84	-0.433117	0.276248	0.00481784	0.171333
Nme1	260.484	0.540982	0.393627	0.00483023	0.171333
Agrn	3195.57	-0.572811	0.446196	0.00484293	0.171333
Trim36	96.7946	-0.470737	0.316552	0.00484751	0.171333
Gm15500	35.934	0.757704	0.691064	0.00486016	0.171333
Paqr8	2338.17	-0.324597	0.17739	0.00486201	0.171333
Pip4p2	653.044	-0.298515	0.154372	0.00486427	0.171333
Ccdc120	523.85	-0.349535	0.196426	0.00486717	0.171333
Shb	7575.55	-0.350039	0.191954	0.00489226	0.171738
Rpl26	2041.54	0.679767	0.596077	0.00490009	0.171738
Igsf9b	617.151	-0.471108	0.323047	0.00494749	0.173022
Rpsa	2505.52	0.589991	0.468767	0.00495931	0.173058
Gm37342	87.5775	-0.498044	0.359112	0.00500668	0.173789
Hnrnpl	4124.89	-0.281744	0.143303	0.00501902	0.173789
Fam53b	692.278	-0.34881	0.197995	0.00502119	0.173789
Plxna1	2163.21	-0.512922	0.386685	0.00502356	0.173789
Gm15848	25.6559	0.686359	0.625661	0.00505985	0.174474
Coro1a	21.1712	0.809798	0.774167	0.00506509	0.174474
Arhgef17	2631.18	-0.349625	0.199757	0.00508668	0.174842
Tgfa	987.227	-0.368601	0.219887	0.00512327	0.175185
Celsr1	4755.73	-0.348386	0.199782	0.00513138	0.175185
Nkain1	79.478	-0.674039	0.673223	0.00515923	0.175185
Ciao2a	239.527	0.459095	0.310406	0.00517439	0.175185
Atxn2	3559.99	-0.327284	0.184739	0.00517712	0.175185
Uck2	987.146	-0.389601	0.238157	0.00519247	0.175185
Mpz	39.1166	0.724317	0.701699	0.00519323	0.175185
Arhgap44	6863.3	-0.332697	0.193534	0.00519516	0.175185
Gnl1	575.138	0.309936	0.16621	0.00521379	0.175185
Zscan12	95.2601	0.420902	0.270595	0.00521543	0.175185
Mt1	1130.55	0.59453	0.499429	0.00521669	0.175185
Septin11	3412.79	-0.39547	0.247287	0.00524414	0.175639
Tm6sf1	37.8086	0.615564	0.511161	0.0052521	0.175639
Ppif	168.238	-0.421618	0.275449	0.00527708	0.175794
Lcp2	63.6164	0.683411	0.653602	0.00527864	0.175794
Myc	389.375	-0.476864	0.346662	0.00535115	0.17784
Cdk8	701978	0.0695585	0.153525	0.00537206	0.178166
Olfr56	99.4029	0.454455	0.315322	0.00539261	0.178479
Plac8	14.2503	0.964154	1.68041	0.00542287
Gm49284	18.4816	-0.137085	0.259993	0.00542326	0.178915
Nudt4	3906.25	0.389726	0.24236	0.00542808	0.178915
Gm37124	9.59077	-0.0926367	0.177568	0.00543465
Tspan15	1015.03	-0.402553	0.251932	0.00544815	0.179096
Ubqln4	613.829	-0.435229	0.299322	0.00545589	0.179096
Ypel3	556.603	-0.36306	0.218216	0.00548671	0.179122
Gm42791	49.0143	0.603167	0.517956	0.00548869	0.179122
Gbp3	14.0105	0.954864	1.26819	0.00549091
Nol7	591.316	0.396024	0.250808	0.00549116	0.179122
Pygl	284.044	0.355838	0.2107	0.00550174	0.179122
Ptma	10054.7	0.450367	0.297243	0.00551248	0.179122
ENSMUSG00000120486	24.7946	-0.170841	0.385892	0.0055435	0.17918
Flt1	883.449	0.605805	0.559661	0.00554434	0.17918
Arhgap40	167.236	-0.58347	0.519652	0.00554776	0.17918
Slc38a10	1703.29	0.314305	0.173384	0.00560744	0.180479
Scand1	118.017	0.568585	0.486507	0.00561276	0.180479
Zfp85	40.3507	0.575333	0.486109	0.00562171	0.180479
Kmt2d	5953.87	-0.431605	0.299389	0.00566153	0.181268
Ebna1bp2	291.575	0.445036	0.310627	0.0056729	0.181268
Gm20661	34.6023	0.661576	0.634823	0.00568046	0.181268
Zdhhc8	341.086	-0.410276	0.271699	0.00569519	0.181268
Cox6c	1052.67	0.636832	0.667904	0.00571395	0.181268
Sin3b	923.382	-0.287896	0.152448	0.00571403	0.181268
Slc4a8	215.011	0.559278	0.491779	0.0057296	0.181313
Trem1	12.2364	0.90632	1.3397	0.00576017
Gm19684	22.7895	0.0747837	0.15799	0.00577152	0.181313
Cox17	495.823	0.682546	0.887905	0.00577829	0.181313
Cracr2b	748.244	0.326439	0.186282	0.00579371	0.181313
Ppp2r3d	392.068	-0.417363	0.283066	0.00579415	0.181313
Nfasc	28.3831	0.0735148	0.156883	0.0057967	0.181313
Zmiz2	644.176	-0.484843	0.376902	0.00580575	0.181313
Gm46447	49.3756	-0.485977	0.372426	0.0058058	0.181313
Ntm	3901.13	-0.161054	0.337726	0.00583755	0.18195
Hectd4	2505.86	-0.240618	0.117	0.00584978	0.181978
Trf	9217.79	0.0690914	0.153015	0.005875	0.182284
Hspa5	7680.39	0.353079	0.213394	0.00588355	0.182284
Slc25a19	269.353	-0.383977	0.248327	0.00589367	0.182284
Jam2	79.6308	0.706695	1.11688	0.00590925	0.182414
Peg10	238.361	-0.563738	0.56039	0.00598749	0.184474
Gm16337	9.98962	0.894205	1.56563	0.00601048	0.185048
Nenf	216.439	0.521695	0.444606	0.00601763	0.185048
Gm37052	79.2275	-0.461549	0.348215	0.0060443	0.185512
ENSMUSG00000120763	25.6325	0.646233	0.917453	0.00606283	0.185726
ENSMUSG00000121227	13.4654	0.0754548	0.158639	0.0060856	0.18662
Pdia6	2094.98	0.324107	0.187356	0.00610365	0.18662
ENSMUSG00000120826	34.2276	-0.532266	0.467618	0.00612171	0.186817
Rab44	27.6577	0.616882	0.649862	0.00615332	0.187425
Adgrg1	4284.47	-0.413592	0.290554	0.00617377	0.187692
Cyth3	2251.7	0.424515	0.303033	0.00620368	0.188245
Plekhg1	220.763	0.506128	0.43141	0.00621953	0.188246
Arhgef33	30.7896	0.552769	0.51229	0.00622719	0.188246
Gm14326	159.006	0.369198	0.234999	0.00624776	0.188513
Rmdn3	296.448	0.34271	0.207921	0.00629105	0.189082
Patl2	109.31	0.46261	0.360622	0.00634613	0.189082
Abcb1a	75.5156	0.622891	0.864529	0.00634936	0.189082
Spp1	365.409	0.49554	0.42534	0.00635935	0.189082
Patl1	655.831	-0.293575	0.162724	0.00635977	0.189082
Smtn	223.108	-0.498413	0.439466	0.00636655	0.189082
Slu7	588.643	0.34679	0.21336	0.00636758	0.189082
Foxk1	1031.79	-0.424752	0.312361	0.00636961	0.189082
Pik3r5	81.932	0.561654	0.577525	0.00637973	0.189082
F10	78.7504	0.623301	1.27484	0.00638441	0.189082
Sec61b	427.206	0.561129	0.600834	0.00640545	0.189098
Zfp617	188.812	0.359576	0.227241	0.00641779	0.189098
Rinl	24.6293	0.566092	0.580108	0.00642028	0.189098
Parp3	699.636	-0.440522	0.340802	0.00646028	0.189641
Trp63	15.4323	0.0931031	0.177846	0.00646629	0.189641
Hspa9	1989.07	0.296122	0.165127	0.00647416	0.189641
Gm21817	100.748	-0.544474	0.663535	0.00655959	0.191659
Tmem167b	357.838	0.342254	0.211203	0.00656692	0.191659
Pdcl	364.736	0.290767	0.161952	0.00661571	0.192732
Chmp4b	2366.67	0.279346	0.151633	0.00664811	0.193325
Bms1	878.671	0.304372	0.174754	0.00666602	0.193495
F7	150.676	0.514227	0.506346	0.00673532	0.194258
Hmgn5	904.051	0.429063	0.330766	0.00675914	0.194258
Tab3	787.369	-0.314907	0.186699	0.00678002	0.194258
Xbp1	1260.57	0.374444	0.253188	0.00678267	0.194258
Elfn1	1988.09	-0.424108	0.338591	0.00679086	0.194258
Tpra1	290.075	-0.391983	0.278877	0.00679404	0.194258
Srgap1	1773.34	-0.422517	0.324992	0.00679961	0.194258
Myo19	315.419	-0.433245	0.343421	0.00681873	0.194258
Atrnl1	8695.93	-0.306332	0.179403	0.00682127	0.194258
ENSMUSG00000120792	21.7848	-0.114147	0.209317	0.00682397	0.194258
Tyrobp	45.6643	0.549902	0.618941	0.00682541	0.194258
Gne	1595.33	0.43178	0.342658	0.00684447	0.194456
Gm21844	11.7375	-0.0919937	0.176631	0.00684724
Cisd1	113.964	0.458643	0.381085	0.00688289	0.195202
9330188P03Rik	1445.65	-0.512318	0.579719	0.00693774	0.195753
Nucb2	2835.08	0.431018	0.342038	0.00694961	0.195753
Slc19a2	167.779	-0.383274	0.272109	0.00695608	0.195753
Sf3b4	135.133	-0.397467	0.278496	0.00696757	0.195753
Klf12	75.3231	0.551315	1.34056	0.00697481	0.195753
Atp6v1g1	1070.56	0.471655	0.427642	0.00699956	0.195753
Thsd7a	41.5784	0.126333	0.23276	0.00700508	0.195753
Rdx	4397.86	0.330023	0.205811	0.00702129	0.195753
Tsc22d3	2086.76	0.372034	0.255498	0.00703385	0.195753
Fau	1983.45	0.543045	0.6982	0.0070353	0.195753
Gm47690	58.1319	-0.448941	0.395126	0.00703646	0.195753
Ifnlr1	541.993	-0.36244	0.247447	0.00718237	0.19912
Apold1	17.5783	0.049879	0.139102	0.00721974	0.19912
Gm20537	88.7064	-0.430355	0.361802	0.00721991	0.19912
Prpf38b	2781.1	0.361739	0.244823	0.00722453	0.19912
Sh3rf2	454.95	-0.444299	0.393625	0.00722664	0.19912
Cyba	584.742	0.442969	0.380493	0.00724183	0.19912
Klhdc7a	207.459	0.309069	0.185028	0.0072449	0.19912
Csrnp1	1098.83	-0.331256	0.210648	0.00726152	0.19912
Grap2	50.8942	0.0883126	0.171977	0.00726916	0.19912
Anapc13	278.483	0.519761	0.728591	0.00729046	0.199364
Hspa13	557.066	0.310262	0.186996	0.00732478	0.19982
Fxyd4	117.588	0.0943351	0.179521	0.00734429	0.19982
C130075A20Rik	232.498	-0.493494	0.731373	0.00734449	0.19982
AA467197	35.3098	0.0804998	0.163362	0.00735707	0.199824
Sphk2	287.77	-0.377019	0.27146	0.00737731	0.200035
4932411K12Rik	9.75448	0.0788163	0.161495	0.00738922
Man2c1	387.228	-0.290319	0.168492	0.00741385	0.200687
Stxbp6	304.475	-0.353715	0.240721	0.00743575	0.200941
Prkcb	83.8612	0.137043	0.256404	0.00750607	0.202245
Klf5	3910.99	-0.30535	0.184602	0.00750922	0.202245
Zfp120	156.849	0.381473	0.278447	0.00754453	0.202856
Dusp11	1881.09	-0.286415	0.165369	0.00755822	0.202884
C1rl	211.423	0.463271	0.46318	0.00757433	0.202975
Erp29	776.851	0.326158	0.207174	0.00758691	0.202975
Radil	1265.54	-0.346422	0.235202	0.00762456	0.203368
Rnf39	286.762	-0.407601	0.335162	0.00763884	0.203368
Pomp	459.723	0.374577	0.271985	0.00763962	0.203368
Sf3b6	230.352	0.360269	0.250812	0.00767825	0.204058
Ogfr	325.839	0.351859	0.240414	0.00769573	0.204123
Gli3	612.805	-0.4469	0.452225	0.0077061	0.204123
7SK-224	30.6155	0.0790351	0.161746	0.00771967	0.204145
Lama5	9102.09	-0.447445	0.460014	0.00776331	0.204635
Rpl9-ps6	399.715	0.482747	0.651997	0.00776368	0.204635
Lrrc1	1359.42	-0.377118	0.285828	0.0078293	0.205938
Stac	15.1937	0.108393	0.199161	0.00783878	0.205938
Khsrp	1158	-0.40526	0.320056	0.00786679	0.206043
Fahd1	64.0497	0.455202	0.452312	0.00787906	0.206043
Ticam1	152.268	-0.384713	0.288694	0.0078813	0.206043
C77080	3035.56	-0.349693	0.244615	0.00793409	0.206715
Auts2	2419.33	-0.351764	0.260306	0.00795155	0.206715
Itgb3	226.729	0.43181	0.400875	0.00795397	0.206715
Grhl2	3635.08	-0.264438	0.147302	0.00795851	0.206715
Tmem100	28.7962	0.0486262	0.138341	0.00798809	0.206878
Scp2-ps2	18.5501	0.0773808	0.16008	0.00799056	0.206878
Serpine1	966.98	0.458293	0.535505	0.00807075	0.20826
Timm8b	164.791	0.14911	0.288703	0.00808013	0.20826
Plce1	355.672	-0.433016	1.09561	0.00810019	0.20826
Szt2	3543.8	-0.417724	0.388959	0.00810091	0.20826
Gm44632	30.0312	-0.160446	0.32362	0.00813336	0.20826
Ccdc59	394.168	0.360604	0.262834	0.00814577	0.20826
Urb2	190.386	-0.375063	0.290672	0.00814852	0.20826
Mrpl52	279.613	0.436425	0.435759	0.00815653	0.20826
Gm40645	38.5559	0.459099	0.682709	0.00816917	0.20826
Gm45220	111.985	-0.348285	0.248268	0.00817366	0.20826
Gm37326	31.6446	-0.0614609	0.146505	0.00818696	0.208268
Lrriq1	28.0066	0.12442	0.227043	0.00823851	0.209248
Nectin1	3323.04	-0.299631	0.185953	0.00827359	0.209655
Foxp4	3869.65	-0.338484	0.23515	0.00829356	0.209655
Dzip1	62.1052	-0.40256	0.355471	0.00829371	0.209655
Flrt3	904.704	-0.347342	0.263345	0.00831781	0.209933
Rpl3	2869.23	0.381431	0.306836	0.00841272	0.211995
Zdhhc16	117.825	-0.395867	0.335772	0.00843965	0.212268
Sirpb1b	12.4934	0.107208	0.196527	0.00844802
BC028528	34.0951	0.068551	0.152117	0.00845001	0.212268
Sod1	1175.49	0.450414	0.688326	0.00848362	0.212535
Fhl3	138.891	-0.124461	0.226786	0.00849014	0.212535
F2rl1	699.924	-0.39045	0.337925	0.00850991	0.212535
Il2ra	18.8227	0.0532111	0.140996	0.00855377	0.212535
Atp5c1	1105.26	0.370542	0.289513	0.00855525	0.212535
Adgrl2	3466.52	-0.295899	0.184047	0.0085561	0.212535
Rnf20	2648.09	0.285114	0.171276	0.00856232	0.212535
Leng8	2440.62	-0.417202	0.435198	0.0085761	0.212535
Syk	150.139	0.445094	0.636584	0.0085798	0.212535
Cdk16	890.541	-0.276412	0.162988	0.00859352	0.212547
Clasp1	4549.93	-0.299741	0.190253	0.00861771	0.212818
A630095N17Rik	11.4778	0.0883805	0.171467	0.0086544
Itih2	109.646	0.369675	0.290735	0.0086956	0.213565
Utp3	367.196	0.436889	0.61903	0.0087056	0.213565
Yap1	3525.62	-0.282698	0.175187	0.00871052	0.213565
Cfap36	479.653	0.372746	0.29867	0.00871889	0.213565
Papolb	43.0499	-0.4167	0.602935	0.00872855	0.213565
Rida	132.568	0.432775	0.566311	0.00873637	0.213565
Cdon	190.804	-0.391392	0.349457	0.00874549	0.213565
Trpm3	64.0369	0.43361	0.48298	0.0087681	0.213565
Irgm1	155.691	0.367537	0.289867	0.0087808	0.213565
Lrrc8c	13949	-0.365483	0.274403	0.008781	0.213565
Gm20554	132.554	-0.372129	0.299361	0.00883962	0.214665
Gm45871	82.7173	0.426122	0.480312	0.00891277	0.216114
Ndufa4	792.387	0.388492	1.54711	0.00892813	0.21616
Nmi	227.729	0.313158	0.207827	0.00897519	0.216973
Chmp5	801.444	0.348424	0.261896	0.00900574	0.217208
Mlst8	87.726	-0.389855	0.35417	0.00901198	0.217208
Bend4	261.192	-0.393903	0.385236	0.00903106	0.217341
Pigl	322.566	-0.281593	0.172014	0.00905688	0.217636
Ncl	8284.38	0.346419	0.256923	0.00908768	0.217929
Cd83	419.634	0.404771	0.425754	0.00909619	0.217929
Cxcl10	37.2788	0.134432	0.246286	0.00911686	0.218098
Crybg3	1813.1	0.362807	0.295098	0.00920076	0.219275
Rbp1	124.529	0.411269	0.47524	0.00920915	0.219275
Gm37795	54.5023	-0.407388	0.531491	0.00922434	0.219275
Kctd8	1388.75	-0.140195	0.262136	0.00925726	0.219275
Gm15459	39.754	-0.110819	0.201818	0.00926713	0.219275
Zfp462	2487.7	-0.364777	0.308819	0.00926984	0.219275
Phka2	244.298	-0.404033	0.501687	0.00927794	0.219275
Pdcd5	341.035	0.40928	0.489763	0.00928071	0.219275
Prss35	59.2712	0.145165	0.272389	0.00928899	0.219275
Cald1	4913.01	0.271613	0.1626	0.00934804	0.220345
Copb2	1542.26	0.256958	0.147733	0.00940434	0.220856
Gm42664	78.7354	-0.264946	1.22262	0.00941031	0.220856
Gm37216	27.0208	-0.151433	0.28772	0.00941102	0.220856
Lpl	472.182	0.405085	0.516347	0.00945809	0.221637
Gm45837	306.356	0.319756	0.223688	0.0094941	0.222156
H2-Q2	100.307	0.377181	0.342864	0.00952669	0.222595
Mesd	338.115	0.313382	0.215697	0.009577	0.223445
Rad23b	1657.39	-0.29355	0.190938	0.0096003	0.223663
Rps9	2060.93	0.335966	2.54226	0.00965332	0.223667
Hmgb1	4002.79	0.381464	0.370481	0.00966073	0.223667
ENSMUSG00000120410	22.6617	-0.109372	0.198846	0.00966242	0.223667
Cep126	147.152	0.310579	0.215082	0.00966863	0.223667
Bccip	442.984	0.301709	0.201189	0.00967011	0.223667
Tpcn2	2000.35	-0.366581	0.340855	0.00970861	0.224094
Il18bp	87.355	-0.355807	0.29523	0.0097165	0.224094
Rsu1	1327.99	-0.241478	0.135079	0.00975466	0.224651
Slfn10-ps	47.2523	0.13574	0.248892	0.00977994	0.224911
Rps17	1178.75	0.175608	0.379002	0.00981074	0.225296
Sf3b2	3086.37	0.331908	0.249966	0.00982714	0.22535
Ikzf1	105.214	0.378561	0.790165	0.00988054	0.226
ENSMUSG00000121067	46.5337	0.186757	0.414831	0.00990863	0.226
Ss18l1	264.914	-0.300162	0.204149	0.00991971	0.226
Tyk2	499.175	-0.334357	0.26025	0.00992788	0.226
Itm2b	2762.08	0.308933	0.205139	0.00997982	0.226
Sgpp1	192.909	0.355384	0.302718	0.00998675	0.226
Ndufs6	289.691	0.1439	0.270978	0.00998692	0.226
Hddc2	108.294	0.386181	0.412074	0.0100047	0.226
Inpp5d	142.258	0.0978139	0.182806	0.0100137	0.226
Gpatch11	164.77	0.317298	0.228993	0.0100224	0.226
Cpne5	23.3309	0.0800298	0.162238	0.0100225	0.226
Sympk	955.898	-0.336678	0.267818	0.0100244	0.226
Sppl2b	127.347	-0.369353	0.369033	0.0100833	0.226888
Mrps7	201.747	0.328013	0.247088	0.0100937	0.226888
Jup	4269.98	-0.326805	0.253611	0.0101062	0.226888
Dip2b	3905.38	-0.268991	0.165981	0.0101294	0.22709
Kiss1r	109.003	-0.376004	0.515232	0.0101577	0.227407
Mrpl18	241.693	0.3828	0.518154	0.010188	0.227768
Xirp2	16.5268	0.0639213	0.148128	0.0102319	0.228431
Gm48139	133.521	-0.318192	0.235981	0.0102635	0.228818
Tnk2	1084.29	-0.303172	0.213378	0.0103325	0.230038
Sirpa	180.01	0.379184	0.478301	0.0103574	0.230273
Gm5206	51.0297	0.0880882	0.170741	0.0103855	0.230438
Pik3ip1	126.889	0.362612	0.336834	0.0103936	0.230438
Rcor3	968.166	-0.233947	0.131235	0.0104151	0.230479
Tslp	15.2968	-0.0840492	0.166145	0.0104403	0.230479
Nlgn1	23.8882	0.186475	0.412432	0.010448	0.230479
Gm12981	33.3995	0.14907	0.278466	0.0104659	0.230479
Itih4	6917.49	0.0564172	0.143012	0.0104863	0.230479
Eva1b	134.288	0.361867	0.682393	0.0105005	0.230479
Slc17a9	150.329	0.363992	0.362188	0.0105036	0.230479
Tapbpl	322.478	0.296196	0.20232	0.0105183	0.230479
Pip5k1c	648.126	-0.345373	0.3129	0.0105246	0.230479
Ccnb1	47.371	-0.105604	0.193016	0.0105901	0.231404
Rcn3	9.66659	0.0760512	0.158329	0.0105914
Trappc2l	152.258	0.181329	0.388595	0.0106316	0.231404
Zeb2	309.628	0.138005	0.25279	0.0106453	0.231404
Tead3	885.608	-0.313249	0.235509	0.010657	0.231404
Mrpl58	161.959	0.362578	0.3633	0.01066	0.231404
Cuedc2	269.622	0.333999	0.269933	0.0106626	0.231404
Erc2	103.411	0.349923	0.313339	0.0106678	0.231404
H1f4	516.566	0.130587	0.238864	0.0106935	0.231648
Nfatc1	866.555	-0.300857	0.213316	0.0107241	0.231654
Map9	248.744	0.334068	0.276977	0.0107472	0.231654
Sap130	2147.55	-0.246248	0.144274	0.0107497	0.231654
Irag2	27.6179	0.120805	0.21759	0.0107515	0.231654
Mycn	112.93	-0.163334	0.319584	0.0107777	0.231694
Gadd45g	701.126	0.210952	0.534106	0.0107822	0.231694
Hoga1	308.534	0.182019	0.385822	0.0108125	0.231805
Psph	92.1369	-0.346602	0.320211	0.0108259	0.231805
Cubn	76.1743	-0.133604	0.242303	0.0108306	0.231805
Laptm5	181.125	0.365551	0.448645	0.0109291	0.233443
Wdr89	654.736	0.144246	0.267183	0.0109363	0.233443
Ppm1l	1622.96	-0.309395	0.233037	0.0109806	0.23379
Gm20536	337.511	0.356826	0.367993	0.0109817	0.23379
Tbp	288.964	-0.32785	0.272005	0.0110051	0.233832
Plxdc2	863.521	0.170245	0.342532	0.0110128	0.233832
Fkbp2	366.144	0.358157	0.398511	0.0110428	0.233901
Glis2	469.564	-0.338692	0.30586	0.0110565	0.233901
Armc2	16.9454	0.115704	0.208265	0.0110736	0.233901
Fuom	40.9668	0.120023	0.216088	0.0110797	0.233901
Apobr	68.8329	0.135284	0.246009	0.0110889	0.233901
Rpl22	1591.3	0.27412	0.930468	0.0111119	0.233918
R3hdm1	2493.84	-0.262727	0.167212	0.0111188	0.233918
Plcb2	30.7037	0.140227	0.257026	0.0111422	0.234103
Schip1	2595.46	-0.334382	0.300025	0.0111866	0.234179
Gm11611	17.4034	-0.102136	0.187577	0.0111954	0.234179
Gm20647	24.3726	0.0587374	0.144404	0.011201	0.234179
Rps23	2448.15	0.112421	0.203311	0.0112044	0.234179
Morf4l1	3213.06	0.232261	0.131689	0.0112287	0.234179
Ppp1r9b	849.831	0.300406	0.218354	0.0112584	0.234179
Nlrp3	30.3527	0.0973878	0.181751	0.0112592	0.234179
Blvra	235.052	0.351132	0.366854	0.0112843	0.234179
Clec4n	56.1424	0.21884	0.572433	0.0112944	0.234179
Lratd1	150.289	-0.20011	0.456159	0.0112966	0.234179
Tle3	1799.95	-0.288434	0.201821	0.0113243	0.234179
Taf1d	1858.94	-0.317904	0.272026	0.0113314	0.234179
Gpr55	10.6504	0.0711462	0.153836	0.0113461
Rps15	1868.71	0.290237	0.865971	0.0113467	0.234179
Gm11427	10.7204	0.0686658	0.151744	0.0113536
Blmh	437.216	0.235091	0.135405	0.0113546	0.234179
Tdrkh	30.9472	0.140682	0.257893	0.0113659	0.234179
Tsc2	1166.06	-0.316464	0.261329	0.0113958	0.234179
Gpx4-ps2	298.444	0.137737	0.251999	0.0114	0.234179
Rai1	3858.52	-0.27137	0.178365	0.0114317	0.234179
Ap5b1	56.3215	-0.294362	0.793288	0.0114475	0.234179
Ube2d1	346.137	-0.284677	0.197487	0.0114575	0.234179
Zfp827	2586.28	-0.343837	0.37252	0.011466	0.234179
Plp1	39.2422	0.332468	0.659427	0.0114668	0.234179
Fem1c	1185.42	-0.30734	0.238098	0.0114853	0.234194
Rnf113a2	70.1102	0.33962	0.660049	0.0114967	0.234194
BC051226	12.966	0.0983446	0.182773	0.0115059
Cbr3	70.9033	0.319739	0.691602	0.0115299	0.234219
2310033P09Rik	199.912	0.271693	0.178473	0.011536	0.234219
Khdrbs3	71.0257	0.315947	0.731754	0.0115417	0.234219
Plekhh2	3415.55	-0.333894	0.317599	0.0115639	0.234219
Rara	657.977	-0.328484	0.293682	0.0115709	0.234219
Mef2d	3142.78	-0.295524	0.217455	0.0116271	0.234988
Casp12	40.7787	0.11719	0.210642	0.0116381	0.234988
Gm4366	13.4159	-0.0804932	0.162367	0.01168
Phax	308.425	0.34375	0.363349	0.0117155	0.236117
Rex1bd	163.653	0.163995	0.315292	0.0117357	0.236117
Ubxn1	690.785	0.351406	0.386408	0.0117382	0.236117
Pxn	2911.61	-0.29623	0.220355	0.011755	0.236159
Isg15	27.7054	0.148674	0.276836	0.0117811	0.236388
Rnf111	1635.66	-0.259958	0.161464	0.0118252	0.236671
Rpl3-ps1	11.7906	0.07988	0.161738	0.0118492
Hdac7	3234.26	-0.321225	0.281193	0.0118546	0.236671
Smc3	1591.95	0.271333	0.180422	0.0118658	0.236671
Nr1h4	12.5246	0.0905525	0.173002	0.011904
Gm20708	496.051	-0.292493	0.21496	0.0119135	0.236671
Man2b1	479.384	-0.245927	0.149938	0.0119202	0.236671
Mia	15.9575	0.0976693	0.181842	0.0119203	0.236671
Trip11	4689.48	0.236995	0.139526	0.0119229	0.236671
Prr14	738.668	-0.235582	0.135881	0.0119307	0.236671
Bop1	252.745	-0.329034	0.318241	0.0119425	0.236671
Tgtp2	9.75824	0.050018	0.138834	0.011952
Timm13	170.674	0.163129	0.313441	0.0119531	0.236671
Nlrp1b	23.092	0.124473	0.223387	0.0119656	0.236671
Heatr5a	1490.2	-0.311806	0.258957	0.011977	0.236671
Rpl13a	4232.36	0.223416	0.55117	0.0119869	0.236671
Cnot9	231.603	-0.326431	0.306641	0.0120317	0.236979
Amh	8.95052	-0.0517026	0.139892	0.0120489
Exosc9	169.794	0.341297	0.381929	0.01206	0.236979
Bsg	5184.98	0.279862	0.866011	0.0120753	0.236979
Lix1	66.1148	0.19577	0.428478	0.0120766	0.236979
Phf2	1917.21	-0.234421	0.138134	0.012096	0.236979
Actr5	191.31	-0.270384	0.182306	0.012132	0.236979
Cdyl2	1366.45	-0.242896	0.147711	0.0121438	0.236979
Ch25h	19.8305	0.0785293	0.160439	0.0121576	0.236979
Hsf2	427.795	-0.291864	0.218379	0.0121773	0.236979
Trim30a	377.608	0.338855	0.442416	0.012181	0.236979
Llgl2	1799.55	-0.292835	0.226635	0.0121925	0.236979
Ranbp17	121.69	-0.305079	0.628281	0.0121997	0.236979
Homez	92.9321	0.33903	0.370614	0.0122088	0.236979
Pde3b	80.5998	0.156874	0.296343	0.0122092	0.236979
Atp13a1	480.591	-0.331713	0.388047	0.0122629	0.237734
Rnd3	683.464	-0.257386	0.63619	0.0123072	0.237759
Tmem184b	1176.89	-0.31902	0.291249	0.0123123	0.237759
Gm37459	6.88204	-0.05439	0.141424	0.012319
Mdh1	668.775	0.333705	0.36986	0.0123305	0.237759
Psme1	1287.4	0.332055	0.352299	0.0123362	0.237759
Serhl	188.34	0.336367	0.381591	0.0123516	0.237759
Atp5pb	1922.66	0.334941	0.540512	0.012353	0.237759
Bex3	833.171	0.327723	0.496866	0.0123777	0.237948
Zeb1	935.559	0.306691	0.250343	0.0123959	0.238013
Atp5h	1133.32	0.115776	0.207846	0.0124305	0.238393
Cfap298	259.041	0.334521	0.404262	0.0124749	0.238958
2410003L11Rik	21.9648	0.0759462	0.157874	0.0124935	0.239029
Ncf2	82.676	0.142642	0.259916	0.0125223	0.239295
Cox5a	608.378	0.326007	0.518034	0.0125501	0.239541
Med4	214.962	0.274868	0.190764	0.0125928	0.239936
Pigyl	110.717	0.161615	0.308252	0.0126123	0.239936
Gprc5c	137.686	-0.19777	0.42442	0.0126156	0.239936
Enc1	348.292	-0.312744	0.28285	0.0126338	0.239997
Adgre1	36.4725	0.15032	0.278132	0.0126586	0.240127
5031415H12Rik	43.64	-0.102711	0.187871	0.0126735	0.240127
Wfdc21	12.1193	0.0738452	0.156032	0.0126778
Nt5m	138.48	-0.29943	0.240009	0.0126901	0.240127
Fam50a	506.383	0.304186	0.251226	0.0127055	0.240127
Cxcr4	15.1974	0.0651922	0.148908	0.0127154	0.240127
Ncam2	40.1489	0.113733	0.203839	0.0127765	0.240666
Mtch1	2158.02	0.318646	0.29978	0.0127878	0.240666
Gm28055	283.25	-0.259121	0.613086	0.0127912	0.240666
Nr4a1	6506.81	-0.313468	0.291708	0.0128039	0.240666
Zfp335	713.488	-0.31716	0.289981	0.0128958	0.241691
Prkci	3192.18	-0.307199	0.272118	0.0129217	0.241691
Smdt1	345.237	0.211217	0.481029	0.0129294	0.241691
Zswim8	1397.12	-0.316884	0.317992	0.0129576	0.241691
Tmed9	814.062	0.279469	0.203729	0.0129764	0.241691
Nes	156.601	0.079139	0.160946	0.0129818	0.241691
Mrpl11	59.7721	0.328854	0.372494	0.0129876	0.241691
Itga3	4835.24	-0.251422	0.585948	0.0129945	0.241691
Lgals3	2446.84	-0.316096	0.368305	0.0130013	0.241691
Gm42930	80.6242	-0.236432	0.543605	0.0130235	0.241691
Gm11653	31.812	0.108854	0.19653	0.0130241	0.241691
Sugct	1290.99	0.286011	0.216584	0.0130402	0.241691
Esrp2	1223.78	-0.320344	0.297126	0.0130542	0.241691
Cd320	63.0641	0.321115	0.439326	0.013086	0.242001
Grin2a	11.9716	0.0929271	0.175519	0.0130994
Rps2-ps10	62.2162	0.12334	0.2202	0.0131305	0.242334
Mdga2	33.8191	0.160136	0.300237	0.0131342	0.242334
Cd300a	26.2154	0.117087	0.209448	0.0131768	0.24284
Ism1	104.338	-0.13013	0.232513	0.0132081	0.24289
Cables2	334.061	-0.303296	0.503104	0.013218	0.24289
Aars2	95.777	-0.310294	0.451464	0.0132249	0.24289
Ak7	73.0967	0.26951	0.633242	0.013262	0.243106
Psmd10	142.638	0.318797	0.323193	0.0132682	0.243106
Tacc2	6519.92	-0.308865	0.33751	0.0132855	0.243106
Atn1	1892.53	-0.310436	0.30044	0.0132972	0.243106
Sbno2	3710.29	-0.294924	0.242808	0.0133213	0.243269
Gm50237	19.6485	0.0561468	0.142487	0.0133568	0.243391
Wiz	922.381	-0.312549	0.318559	0.0133583	0.243391
Gm37536	15.8126	-0.0752792	0.157041	0.0133962	0.243806
Cmtm8	2793.28	-0.269278	0.192345	0.013455	0.244484
Cadm1	12148.9	-0.309588	0.41838	0.013464	0.244484
Ints11	212.024	-0.273919	0.199328	0.0134969	0.244532
Trappc14	80.8668	-0.313016	0.325631	0.0135114	0.244532
Cyp2b10	881.335	0.0458808	0.136657	0.0135123	0.244532
Gstp2	40.2707	0.0637171	0.147733	0.0135304	0.244583
Sptbn5	107.156	-0.314281	0.376533	0.0136114	0.245524
Slc25a35	136.774	-0.310813	0.337345	0.013613	0.245524
Kcnk5	1964.12	-0.266847	0.547423	0.0136728	0.245912
S100a13	384.208	0.314429	0.386876	0.0136788	0.245912
Aqp5	2094.28	-0.279232	0.213268	0.0136805	0.245912
Rpl31	1501.77	0.133864	0.239093	0.0137334	0.246514
Spred2	4590.35	-0.26381	0.192785	0.0137547	0.246514
Tigd2	367.398	0.258307	0.176563	0.013771	0.246514
Cd200r4	20.9612	0.102341	0.187013	0.0137754	0.246514
Banp	1747.6	-0.246793	0.538166	0.0137908	0.246514
Tcf7l1	7052	-0.298663	0.250373	0.0138523	0.246936
Tbx15	29.2828	0.218417	0.478408	0.0138527	0.246936
Lekr1	166.148	0.309055	0.317135	0.0138622	0.246936
ENSMUSG00000120224	52.4615	0.106972	0.193596	0.0138822	0.246936
Rimkla	66.0525	0.217513	0.482062	0.0138924	0.246936
Gm8899	49.1472	0.147196	0.26718	0.0139174	0.246936
Rcn1	76.5244	0.276696	0.545051	0.0139423	0.246936
Gm49969	63.6373	-0.300244	0.415867	0.013953	0.246936
AU020206	445.16	0.30987	0.386412	0.0139792	0.246936
Arid1a	6109.62	-0.257434	0.180904	0.0139939	0.246936
Yif1a	72.2246	0.310541	0.316362	0.0140038	0.246936
H1f2	387.67	0.119344	0.212694	0.0140153	0.246936
Prdm15	481.293	-0.292466	0.254358	0.0140191	0.246936
Prune2	20.8607	0.0959128	0.178895	0.0140435	0.246936
Galnt18	5776.08	-0.25141	0.170488	0.0140531	0.246936
Neat1	75345.7	-0.283973	0.230564	0.0140605	0.246936
Spag17	41.8867	0.0890511	0.170892	0.0141015	0.247216
Gc	29.043	0.0750823	0.156937	0.014121	0.247216
Gm18103	137.836	0.0761274	0.157916	0.0141227	0.247216
Ccdc191	476.81	0.259787	0.182191	0.0141831	0.247812
Lrrk1	7082.01	-0.248657	0.167369	0.0141876	0.247812
Eps15l1	1680.42	-0.251472	0.173657	0.0142535	0.248302
Mmp12	31.1978	0.100713	0.184785	0.0142583	0.248302
Cacna1e	19.7394	0.0665829	0.149822	0.0142667	0.248302
Cdan1	1103.78	-0.24444	0.159413	0.0142922	0.248302
Paqr5	334.938	-0.1178	0.209416	0.014293	0.248302
Brip1os	856.485	0.235747	0.148881	0.0143204	0.24851
Sh3gl1	563.679	-0.277767	0.219934	0.0144077	0.249754
Il1a	31.5038	0.111541	0.199947	0.0144307	0.249883
Il1rl1	12.4805	0.0596988	0.144737	0.014508
Mief2	96.4802	0.295782	0.272871	0.0145146	0.250805
P3h3	18.2539	0.111037	0.198988	0.0145152	0.250805
Lrch4	12.5527	-0.0815477	0.16286	0.0145496
9130401M01Rik	104.881	0.300496	0.303599	0.0145565	0.251247
Zcchc4	912.463	-0.299135	0.345528	0.0145778	0.251345
Nup188	629.432	-0.288831	0.25649	0.0146026	0.251503
Clcn6	370.165	-0.269253	0.204272	0.0146857	0.252663
Ccrl2	45.5411	0.18013	0.351737	0.0147339	0.25322
Cep250	604.669	0.285125	0.243338	0.0147522	0.253265
Brd4	5604.46	-0.249155	0.155753	0.014783	0.253522
Slc7a2	178.02	0.293944	0.408204	0.0148724	0.254737
Tomm34	669.345	-0.227244	0.140693	0.0148856	0.254737
Cpeb1	195.748	0.273594	0.482017	0.0149756	0.255665
Ppp1r18os	29.0681	0.151519	0.275891	0.0149918	0.255665
Ebp	134.879	0.297623	0.381917	0.0149979	0.255665
Pprc1	612.49	-0.290037	0.27796	0.0150129	0.255665
Ptpn22	161.575	0.298816	0.337699	0.0150194	0.255665
Ms4a8a	40.7877	0.119459	0.211815	0.0150404	0.25575
Gse1	5000.95	-0.255228	0.209974	0.0150726	0.256027
Sh2b1	554.577	-0.293056	0.31218	0.0151036	0.256046
Serp1	1262.45	0.233832	0.150016	0.0151056	0.256046
Mier2	153.27	-0.274861	0.445488	0.0151328	0.256235
Spink5	613.468	0.138137	0.245487	0.0151548	0.256339
Dusp1	3973.97	-0.264113	0.464635	0.0151762	0.25643
Brpf3	1057.27	-0.232468	0.151448	0.0152025	0.256564
Ssb	2127.07	0.293994	0.304123	0.0152306	0.256564
Myo9b	2179.97	-0.278146	0.240769	0.0152321	0.256564
Aggf1	733.317	0.253674	0.179721	0.0152717	0.256839
Aebp1	520.044	0.292136	0.37125	0.0152936	0.256839
Aoah	16.1319	0.106291	0.191946	0.0152964	0.256839
Fgg	98.2406	0.0258366	0.128623	0.0153321	0.256918
Mpi	154.53	-0.292361	0.340627	0.0153331	0.256918
Bcap29	658.453	0.291023	0.41138	0.0153612	0.25712
Flnb	6415.67	-0.289795	0.336909	0.0154113	0.25725
Soga1	1234.3	-0.232842	0.15544	0.0154151	0.25725
Cops9	213.304	0.0930506	0.175124	0.0154171	0.25725
Gdf11	37.5017	0.158737	0.28969	0.0154392	0.257263
Cd300c2	15.8594	0.0853874	0.166516	0.015472	0.257263
Ier2	1731.45	0.283254	0.40987	0.015476	0.257263
Snhg4	98.4897	-0.299336	0.374602	0.0154894	0.257263
Nfix	4172.94	-0.220139	0.134065	0.0155061	0.257263
Myadm	1164.36	-0.157337	0.284573	0.0155353	0.257263
Itih1	231.248	0.260813	0.46239	0.0155522	0.257263
Ccdc71l	146.76	0.26595	0.20683	0.01558	0.257263
Lpcat4	291.532	-0.114658	0.204065	0.0155841	0.257263
Ik	1667.26	0.277954	0.232738	0.0155921	0.257263
Gm49654	84.0965	-0.126104	0.222497	0.0155941	0.257263
Guk1	162.967	0.292209	0.353005	0.0156348	0.257466
H2-Eb1	2451	0.289661	0.345869	0.0156548	0.257466
Dnajc2	565.946	0.290596	0.314755	0.0156605	0.257466
AU021092	570.378	0.231349	0.454363	0.0156706	0.257466
Cxcl16	1072.04	-0.285236	0.284482	0.0157011	0.257535
5730409E04Rik	36.5624	0.219176	0.451975	0.0157068	0.257535
Vkorc1	41.4093	0.135655	0.240185	0.0157395	0.257807
Rrs1	104.881	0.286732	0.274084	0.0158054	0.258622
Fdps	377.988	0.284161	0.38008	0.0158419	0.258943
Bmpr1a	2634.67	-0.211452	0.126923	0.0158573	0.258943
Ctdp1	817.909	-0.231152	0.15155	0.0158941	0.259188
Slc9a4	207.444	-0.0952616	0.177457	0.0159046	0.259188
Dyrk1b	385.003	-0.263612	0.20706	0.0159492	0.259652
Gm20300	219.154	0.279525	0.24936	0.0159905	0.260037
Clcf1	478.668	-0.259021	0.409023	0.0160053	0.260037
Spindoc	735.386	-0.268765	0.222434	0.0160461	0.260367
Mef2c	94.205	0.0640634	0.147792	0.016058	0.260367
Aga	131.192	0.268877	0.216931	0.0160794	0.260451
Card11	94.324	0.195501	0.383049	0.0161103	0.260662
Prpf19	346.038	-0.281387	0.357045	0.0161249	0.260662
Havcr2	45.1922	0.143457	0.254772	0.0161571	0.260919
Mlec	1863.09	0.260506	0.202373	0.0161841	0.26095
Dot1l	2668.04	-0.269204	0.401802	0.0162025	0.26095
Kcnk2	1846.56	-0.174795	0.324597	0.0162078	0.26095
Lilrb4b	72.021	0.107266	0.192804	0.0162672	0.261407
Ptk7	1635.11	-0.264978	0.215184	0.0162688	0.261407
Rnf38	2191.81	-0.25128	0.187988	0.0162851	0.261409
Lilrb4a	44.6798	0.109743	0.196284	0.0163873	0.262729
Rtn1	12.8809	0.0651133	0.14849	0.0163931
Oas1a	36.1072	0.0869612	0.167981	0.0164142	0.262729
Dlgap4	3569.39	-0.274809	0.252693	0.0164165	0.262729
Rpl41	2817.45	0.143773	0.261307	0.0164529	0.262938
Hnrnpa0	845.443	0.269379	0.402811	0.0164623	0.262938
Smad3	4753.44	-0.27235	0.244231	0.0165142	0.263505
Gdpd1	834.58	0.280719	0.332447	0.0165568	0.263923
Fam83h	472.372	-0.192811	0.371196	0.0166087	0.264487
Enpp1	114.44	0.179251	0.33498	0.0166826	0.264922
Xpo6	1616.78	-0.244407	0.17709	0.0166873	0.264922
Ccdc39	23.6657	0.0901086	0.171372	0.0166963	0.264922
Rfx1	600.54	-0.271764	0.256662	0.016702	0.264922
Gm45717	20.5534	0.120901	0.212225	0.0167366	0.265142
Gm45222	251.267	-0.275064	0.342484	0.0167654	0.265142
Gm49776	50.1616	-0.172467	0.316535	0.0167654	0.265142
Tnfrsf18	13.7895	0.0957217	0.177654	0.0168092
ENSMUSG00000120329	31.5139	-0.093752	0.175027	0.0168377	0.265468
Atp5a1	2813.57	0.235544	0.160759	0.0168378	0.265468
Bicra	1248.75	-0.274245	0.249661	0.0168415	0.265468
Gm20532	112.229	0.0673272	0.150202	0.0168522	0.265468
Ldhd	91.529	0.249381	0.428982	0.0169066	0.265832
Has3	56.8129	0.125936	0.22129	0.0169085	0.265832
Trappc1	104.012	0.216445	0.419542	0.0169474	0.265975
Anp32a	2499.38	0.270208	0.240124	0.0169507	0.265975
Dnajc3	2880.56	0.219444	0.139113	0.0169743	0.266072
Sipa1l2	1788.55	-0.228868	0.152692	0.01699	0.266072
Gm37499	58.9149	-0.243382	0.410314	0.0170122	0.26616
Srp19	488.27	0.258371	0.405055	0.017056	0.26646
Mark2	3194.84	-0.246989	0.193333	0.0170646	0.26646
Mphosph6	315.205	0.260274	0.211172	0.0171366	0.266962
St14	2838.73	-0.247076	0.206457	0.0171425	0.266962
Cd276	546.74	-0.168957	0.306492	0.0171466	0.266962
Zfp759	36.2255	0.177377	0.327677	0.0171782	0.26719
Clcn5	2442.06	-0.245911	0.183045	0.017198	0.26719
Tmem141	47.9168	0.224828	0.424167	0.0172112	0.26719
Car4	68.7422	0.232947	0.432643	0.0172693	0.267833
Pigh	101.893	0.27398	0.2704	0.017328	0.268254
Pon1	22.7137	0.0578091	0.143356	0.0173504	0.268254
Smurf1	4203.86	-0.269668	0.280385	0.0173574	0.268254
Pkmyt1	64.1776	-0.143755	0.253742	0.0173756	0.268254
Sec24b	2345.11	-0.216885	0.137595	0.0173854	0.268254
Ndufb7	338.625	0.12417	0.218056	0.0174247	0.268254
Tmem101	51.4766	0.235454	0.424363	0.0174314	0.268254
Pcdh11x	19.6497	0.0893249	0.170125	0.0174371	0.268254
Asah2	1095.38	-0.25074	0.194776	0.0174469	0.268254
Tnxb	293.831	-0.0854105	0.166295	0.0175051	0.268892
Hdgf	3349.15	0.273015	0.295306	0.0175355	0.269101
Sh3rf3	1477.99	-0.216161	0.383679	0.0175902	0.269441
Dynll2	1152.15	0.266554	0.243034	0.0176089	0.269441
Gm37886	6.62819	-0.0519846	0.139673	0.01761
Slc66a2	1475.53	-0.257413	0.369636	0.0176118	0.269441
Slc6a9	1344.11	-0.259123	0.231734	0.0176248	0.269441
Cox5b	315.882	0.124569	0.218173	0.0176817	0.270054
Magohb	48.4054	0.239831	0.404494	0.0177056	0.270145
Pdia3	5588.75	0.260581	0.197783	0.0177229	0.270145
Arhgap8	1051.09	-0.258568	0.226234	0.0177381	0.270145
Npepl1	405.161	-0.270255	0.293123	0.0177839	0.270585
Lrrc8a	793.92	-0.268803	0.276767	0.0178278	0.270996
Gipc2	807.893	-0.147027	0.252587	0.0178452	0.271004
Gm6493	18.4762	0.0557704	0.141927	0.0178727	0.271019
Pdlim7	578.267	-0.111239	0.197297	0.0178965	0.271019
Zfp970	158.843	0.209622	0.389701	0.0179099	0.271019
Mtln	101.006	0.110005	0.195867	0.0179137	0.271019
Ripor2	62.7763	0.0796945	0.160622	0.0179739	0.271165
Rundc3b	39.0371	0.117164	0.206165	0.0179912	0.271165
Cpt1b	87.4782	-0.263989	0.242566	0.0179941	0.271165
Entpd3	231.569	-0.110921	0.196704	0.0180194	0.271165
Tamalin	2278.91	-0.251956	0.37086	0.0180481	0.271165
Dnah7c	38.1422	0.110787	0.196764	0.018052	0.271165
Sipa1l3	6244.12	-0.25854	0.189485	0.018063	0.271165
Atp5j2	431.375	0.132555	0.231262	0.0180838	0.271165
Neurl1a	543.732	-0.163952	0.294778	0.0180938	0.271165
Cd84	93.4138	0.126572	0.221043	0.0181068	0.271165
Azin2	1830.74	-0.269241	0.304749	0.0181259	0.271165
Flvcr2	1091.26	-0.157253	0.279064	0.0181261	0.271165
B230303A05Rik	17.7609	0.0618658	0.146042	0.0182113	0.27205
Marchf3	2757.84	-0.150045	0.265138	0.0182423	0.27205
Trappc6a	126.426	0.168811	0.304203	0.0182461	0.27205
Zcrb1	665.477	0.262561	0.340336	0.0182719	0.27205
Gm48624	52.1399	-0.190421	0.343171	0.0182783	0.27205
Zfp40	234.857	0.258065	0.222531	0.0182869	0.27205
Rpl7a-ps12	138.366	0.155738	0.275767	0.0183214	0.272056
Cdh4	317.317	-0.146386	0.256169	0.0183345	0.272056
Tmem259	539.057	-0.209464	0.374853	0.0183382	0.272056
Gm11906	36.3528	0.179369	0.32764	0.0183623	0.272097
Fam25c	18.8392	0.0676595	0.150166	0.0183749	0.272097
Slc38a1	60.3525	0.144723	0.253715	0.0184329	0.272579
Amigo2	44.3236	-0.135398	0.234967	0.0184414	0.272579
Unkl	529.508	-0.255353	0.227821	0.0185094	0.272815
Pif1	16.3475	-0.0745864	0.155778	0.0185125	0.272815
Norad	737.728	0.259718	0.234563	0.0185137	0.272815
Plk2	1652.03	-0.190377	0.341133	0.0185253	0.272815
Rpl11	1637.86	0.231577	0.390267	0.0185697	0.272878
Zhx2	2968.62	-0.226011	0.157849	0.0185871	0.272878
Gm37864	82.9807	-0.218044	0.372929	0.0186	0.272878
Pdrg1	208.519	0.25711	0.226549	0.0186296	0.272878
Prkd1	1555.16	-0.254678	0.30963	0.0186573	0.272878
Uqcrq	494.477	0.106489	0.190111	0.0186919	0.272878
Gm19327	107.805	0.260782	0.245137	0.0186939	0.272878
Tmem144	98.2346	-0.259105	0.308705	0.0187053	0.272878
Adgb	22.5235	0.0885772	0.169323	0.0187212	0.272878
4933406I18Rik	16.5676	0.0744722	0.155771	0.0187335	0.272878
Spata2	137.476	-0.220981	0.381691	0.0187353	0.272878
Cox7c	645.368	0.187838	0.338455	0.0187547	0.272878
Ptgs2	2285.12	-0.0953104	0.176755	0.0187704	0.272878
Mmut	458.154	0.229673	0.161932	0.0187749	0.272878
Slc35a1	270.393	0.239128	0.179699	0.0187908	0.272878
Katnbl1	777.627	-0.233627	0.170049	0.0188227	0.272878
Gm4258	635.004	-0.239141	0.359219	0.0188276	0.272878
Mbd1	1479.31	0.242683	0.187257	0.0188383	0.272878
Arid2	4139.35	-0.229829	0.163952	0.0188526	0.272878
Rpl35	645.251	0.0977205	0.179643	0.0188853	0.273079
Unc13c	2015.71	-0.0523352	0.139266	0.0189084	0.273079
D330023K18Rik	64.5229	0.206167	0.374513	0.0189175	0.273079
Eif3m	591.814	0.261323	0.258978	0.0189993	0.273801
Lhfp	8245.9	-0.130388	0.226088	0.0190016	0.273801
Ndufa8	227.975	0.171628	0.307029	0.0190368	0.273995
Lsp1	69.9033	0.0989025	0.181012	0.0190493	0.273995
Gm17849	10.5642	-0.0707663	0.15255	0.0191242
Ep300	4108.31	-0.214751	0.1521	0.0191403	0.275058
Mtmr11	150.807	-0.248994	0.391411	0.019159	0.27508
Cep170b	2560.05	-0.235112	0.367166	0.019179	0.275122
H2-Q4	2027.37	0.258006	0.312274	0.0192298	0.275604
Romo1	300.496	0.107139	0.191327	0.0192473	0.275609
Prkcq	18.3004	0.0642531	0.147618	0.0192757	0.27577
Dipk1a	319.253	-0.256248	0.238916	0.0193002	0.275874
Pigk	580.644	0.230458	0.165989	0.0193256	0.275935
4932441J04Rik	33.0731	0.113346	0.19994	0.0193559	0.275935
Homer2	328.77	-0.0846244	0.165073	0.0193651	0.275935
Ostf1	1299.88	0.224809	0.156957	0.0193732	0.275935
Ubtd2	1437.99	-0.24953	0.233253	0.0194748	0.276053
Cox7b	797.258	0.0897056	0.170449	0.0194965	0.276053
Gm43320	6.64765	-0.0413311	0.134093	0.0195185
Tet2	2588.51	-0.23756	0.188877	0.0195241	0.276053
Ndufv3	468.793	0.13722	0.237155	0.0195455	0.276053
Wdr45	600.164	-0.255835	0.285303	0.0195622	0.276053
Cyp1b1	72.9678	0.0969861	0.178405	0.0195635	0.276053
Gm8066	114.236	-0.232386	0.362712	0.0195732	0.276053
Mical2	9027.8	-0.213808	0.148421	0.0195813	0.276053
Med11	74.4022	0.246394	0.355794	0.0196042	0.276053
Apoc1	317.091	0.0432704	0.135127	0.019622	0.276053
Pitpnm1	633.239	-0.246157	0.328445	0.0196268	0.276053
Ier3ip1	332.885	0.25461	0.235726	0.0196302	0.276053
Alkbh1	375.104	-0.254509	0.25199	0.0196337	0.276053
Nup155	516.564	-0.25558	0.27336	0.019644	0.276053
Ndufc1	221.436	0.114442	0.200757	0.0196806	0.276053
Ebag9	255.207	0.244204	0.198625	0.019713	0.276053
Ergic1	1477.12	-0.254991	0.257814	0.0197146	0.276053
Myo1f	173.131	0.145376	0.252697	0.019718	0.276053
Mrpl40	150.252	0.228252	0.371114	0.0197383	0.276053
Cp	1059.31	0.0528204	0.140173	0.0197404	0.276053
Gm37352	1064.91	-0.112342	0.198032	0.0197554	0.276053
Rpl21-ps6	176.255	0.0952532	0.176444	0.019772	0.276053
Hars	362.132	0.248264	0.212047	0.0198002	0.276053
Wnt9a	43.7327	-0.14404	0.248571	0.0198091	0.276053
Gm37745	74.6872	-0.254936	0.274873	0.0198191	0.276053
Pvt1	1943.2	-0.136345	0.23434	0.0198387	0.276053
Ifi47	63.6706	0.180042	0.319657	0.0198573	0.276053
Sec11c	762.182	0.256508	0.274064	0.0198832	0.276053
Pdlim1	2884.97	-0.241156	0.284315	0.0198899	0.276053
Gm21954	19.0942	0.0918437	0.17229	0.0198974	0.276053
Gimap9	13.1702	0.0733305	0.154701	0.0199349
Snw1	958.164	0.250447	0.224559	0.0199553	0.276457
Tax1bp3	370.454	-0.240027	0.339007	0.0199936	0.276457
Cnpy4	129.422	0.254554	0.248285	0.0199943	0.276457
Cdin1	431.196	-0.219855	0.352762	0.0199954	0.276457
Cdc42ep1	790.023	-0.25303	0.257773	0.0200946	0.277376
Rom1	21.5064	0.0847205	0.165111	0.0201259	0.277376
Rgs11	166.836	-0.193265	0.335482	0.02013	0.277376
Idnk	235.276	0.23677	0.184345	0.0201429	0.277376
Tgfb1i1	204.494	-0.229373	0.35556	0.0201562	0.277376
Tdp1	176.22	-0.251514	0.248189	0.0201761	0.277376
Tom1l1	2027.62	-0.212922	0.142822	0.0201828	0.277376
Tle4	3259.18	-0.231869	0.342427	0.0202065	0.277419
Ppox	240.16	-0.250104	0.293774	0.0202205	0.277419
Cnksr3	2302.33	-0.251034	0.282263	0.0202483	0.277563
Ankrd52	942.077	-0.249861	0.299137	0.0202905	0.277689
Gm43654	37.1121	-0.10354	0.185529	0.0202921	0.277689
Casp4	376.48	0.138631	0.239236	0.0203119	0.277723
Cdk5rap3	346.875	0.243347	0.203747	0.0203309	0.277747
Eif2d	870.393	-0.231769	0.176408	0.0203664	0.277994
Wnt3a	51.9743	-0.0863816	0.166589	0.020425	0.278557
1700087I21Rik	15.1319	0.0833162	0.163449	0.0204522	0.278692
Phf1	424.643	-0.248342	0.299179	0.0204716	0.27872
Eif2ak2	1155.34	0.224221	0.161289	0.0204915	0.278754
Cd244a	21.5857	0.103023	0.185626	0.0205425	0.278773
Ehmt1	3795.9	-0.214599	0.146771	0.0205914	0.278773
Nt5c2	2832.58	-0.249467	0.26205	0.0206294	0.278773
Rab13	183.249	0.179771	0.314258	0.0206439	0.278773
Rapgef2	3600.26	-0.197835	0.12673	0.0206542	0.278773
Ndufaf7	194.659	0.238426	0.193666	0.0206667	0.278773
Mvb12b	3221.41	-0.250256	0.266871	0.0206757	0.278773
Mcoln1	242.3	-0.24722	0.294369	0.0206849	0.278773
Ninj2	60.8655	0.161983	0.27872	0.0207691	0.278773
Apba3	188.005	-0.249366	0.261465	0.0207805	0.278773
Slc25a29	115.243	0.191446	0.333196	0.020788	0.278773
Cep63	536.543	0.23744	0.192655	0.0207907	0.278773
Mrpl46	117.961	0.1934	0.335228	0.0207928	0.278773
Cibar1	91.3986	0.248129	0.316089	0.0208279	0.278773
Dgcr2	1000.12	-0.221534	0.180402	0.0208518	0.278773
Cnnm4	299.13	-0.233925	0.330539	0.0208753	0.278773
Hypk	593.022	0.249814	0.25205	0.020888	0.278773
Chd3	4243.01	0.201884	0.125636	0.0209226	0.278773
4931406C07Rik	411.93	0.245919	0.221732	0.0209267	0.278773
Gm48369	16.7111	-0.0989713	0.180157	0.0209332	0.278773
Whrn	1166.83	-0.208246	0.140496	0.0209368	0.278773
Maml1	996.346	-0.214506	0.148341	0.0209419	0.278773
Bola2	95.0698	0.182028	0.316811	0.0209547	0.278773
1810009A15Rik	188.776	0.235313	0.338659	0.0209672	0.278773
Mast3	262.987	-0.196828	0.334634	0.0209741	0.278773
Slirp	162.366	0.108952	0.192984	0.020975	0.278773
Prrc2a	5630.63	-0.247369	0.274404	0.0209752	0.278773
Rps26-ps1	58.7306	0.091056	0.171532	0.0209807	0.278773
Loxl3	39.3874	0.14628	0.25181	0.0210217	0.278773
Flna	7141.41	-0.170944	0.27617	0.0210294	0.278773
Gm20605	974.98	-0.247083	0.241293	0.0210313	0.278773
D930048N14Rik	100.028	-0.205122	0.337596	0.0210593	0.278847
Sufu	1089.24	-0.216476	0.149036	0.0210716	0.278847
Qdpr	152.862	0.249772	0.269569	0.0211118	0.279149
Sec14l1	3244.26	-0.250444	0.292445	0.0211438	0.279342
Nck2	1445.86	-0.253564	0.227256	0.0211704	0.279463
Slc15a4	424.172	-0.235355	0.218032	0.0212775	0.280427
Pdzk1ip1	223.253	0.158796	0.275376	0.0213204	0.280427
Camsap3	1826.93	-0.245599	0.26265	0.0213538	0.280427
Tnk1	658.239	-0.238918	0.281885	0.0213636	0.280427
Phactr1	1754.49	-0.243756	0.250337	0.0213718	0.280427
AI987944	167.925	0.247983	0.248238	0.0213852	0.280427
Gatad2a	2731.5	-0.214036	0.152262	0.021392	0.280427
A930038B10Rik	19.4413	-0.0768424	0.15753	0.0214	0.280427
Cd180	49.8922	0.226814	0.340778	0.0214007	0.280427
Gm26461	10.5217	0.0752759	0.156092	0.021545
E130311K13Rik	54.6077	0.188928	0.323915	0.0215589	0.281975
Meg3	23650.1	0.205536	0.37427	0.0215599	0.281975
Acsl4	13800.7	0.24316	0.224144	0.0215793	0.281975
Fzd8	249.396	-0.237727	0.20288	0.0216111	0.281975
Sugp2	362.744	-0.23918	0.18872	0.0216244	0.281975
Fgfr3	497.185	-0.238967	0.295619	0.0216278	0.281975
Ifi207	23.4891	0.0813333	0.161547	0.0216417	0.281975
Tnpo2	737.394	-0.232704	0.191441	0.0217348	0.282584
Thbs1	9794.64	-0.131718	0.225363	0.0217524	0.282584
Zmiz1	8532.26	-0.232037	0.188708	0.0217556	0.282584
Chrnb1	1065.32	-0.2418	0.22953	0.0217589	0.282584
Lnx1	112.434	0.101212	0.182598	0.0217772	0.282594
Il10ra	17.8901	0.0645734	0.147679	0.0218217	0.282788
Gm17276	15.2439	0.0745271	0.155331	0.0218275	0.282788
Rbpms	12350	-0.242588	0.269889	0.0218878	0.28334
Btbd19	211.507	0.240621	0.216184	0.0219329	0.283696
Sap30l	197.669	0.238111	0.306699	0.0219506	0.283697
Zfp981	25.8165	0.0424271	0.134647	0.02198	0.283815
Emc1	316.026	-0.213968	0.330629	0.0220092	0.283815
Usp43	872.974	-0.241719	0.261237	0.0220128	0.283815
Gm16172	11.5482	-0.0713992	0.152712	0.0220455
Slc35c1	167.083	-0.229451	0.339392	0.0221823	0.285771
Pet100	160.863	0.133287	0.227928	0.0222171	0.285845
Rasip1	94.34	0.0698825	0.151672	0.0222237	0.285845
Arhgap9	7.7928	0.0579534	0.143075	0.0222265
Rgs1	35.9243	0.0877586	0.167761	0.0222601	0.286084
BC031181	358.907	0.225454	0.32385	0.0223549	0.286898
Rgs20	17.7367	0.0971901	0.17779	0.0223591	0.286898
Tmem201	219.368	-0.239171	0.233632	0.0224385	0.287686
Gm47198	21.1239	-0.0617609	0.145455	0.0224733	0.287819
Numb	3052.66	-0.210654	0.152727	0.0224847	0.287819
Gm47246	37.156	-0.143358	0.241971	0.022548	0.288398
Rufy4	77.0259	0.147735	0.250841	0.0226333	0.289124
Thnsl2	56.8166	0.17407	0.293358	0.0226968	0.289124
Atp5mpl	193.926	0.133806	0.228319	0.0227067	0.289124
Spry4	543.11	-0.228007	0.187686	0.0227106	0.289124
Gm5820	169.116	-0.216551	0.321409	0.0227374	0.289124
Ube2w	1115.61	-0.220249	0.169139	0.0227495	0.289124
Tbrg4	203.536	-0.205771	0.321816	0.02279	0.289124
Mtor	1372.39	-0.200094	0.133117	0.022821	0.289124
Dgcr6	121.847	0.191634	0.318129	0.0228477	0.289124
Spsb2	160.979	0.237513	0.225536	0.0228494	0.289124
Traf4	550.589	-0.215885	0.318245	0.0228636	0.289124
Spout1	113.227	0.237355	0.275943	0.0228636	0.289124
Eps8l2	1836.28	-0.231144	0.198571	0.0228674	0.289124
Ccdc88a	346.151	0.215954	0.321409	0.0228754	0.289124
Dvl3	790.839	-0.196979	0.332411	0.0229042	0.289124
Dpp9	1831.8	-0.225209	0.307105	0.0229108	0.289124
Nup210	435.062	-0.23701	0.23939	0.0229188	0.289124
Clk3	678.682	-0.231521	0.216786	0.0229289	0.289124
Iftap	113.303	0.227718	0.313769	0.0229565	0.289245
Hes1	1383.15	-0.234938	0.272318	0.0230015	0.289585
Aspa	51.9686	0.0748733	0.155554	0.0230424	0.289779
Ar	16.8463	0.0681352	0.150185	0.023053	0.289779
Ptch1	1017.49	-0.223449	0.184045	0.0231053	0.289881
Ccdc84	252.978	-0.229706	0.287926	0.0231323	0.289881
Npc2	23919.3	0.21612	0.320434	0.0231474	0.289881
Psmb10	99.052	0.13264	0.226012	0.0231487	0.289881
Agbl1	32.5559	0.148144	0.25088	0.0231515	0.289881
Prkca	4412.13	-0.236273	0.253365	0.0232381	0.290572
Cdkl5	1859.69	-0.225465	0.288142	0.0232475	0.290572
Usp31	616.948	-0.225395	0.185184	0.023261	0.290572
Rnf43	2123.44	-0.21802	0.159887	0.0233185	0.291064
2310039L15Rik	12.7205	0.0581231	0.14308	0.0233246
Cdkn2a	106.992	0.185456	0.305289	0.0233714	0.291498
Mrps18c	123.131	0.10341	0.184998	0.0234183	0.291635
Mcmbp	1257.45	-0.198688	0.132862	0.02343	0.291635
Mau2	1158.24	-0.233284	0.217597	0.0234583	0.291635
Fstl1	88.384	0.0902639	0.170111	0.0234635	0.291635
Rgs5	18.8586	0.0617056	0.1455	0.0234793	0.291635
Mast2	2535.65	-0.234574	0.235674	0.0234931	0.291635
2210408F21Rik	1308.4	0.235678	0.242154	0.0235095	0.291635
Pomt1	166.929	-0.226267	0.295242	0.0235814	0.292301
Gm10728	52.6005	-0.137552	0.231799	0.0236023	0.292323
Zfp296	59.4076	-0.111557	0.194782	0.0236196	0.292323
Proser1	377.059	-0.227143	0.192768	0.0236755	0.292686
Ndufa2	324.009	0.105478	0.18721	0.0236855	0.292686
Ndufaf8	65.7888	0.11173	0.19538	0.0237503	0.293167
Tma7	402.592	0.174309	0.29113	0.0237623	0.293167
Mmp15	3431.1	-0.230685	0.217023	0.0237792	0.293167
Sdf4	1018.3	0.227942	0.288947	0.0238805	0.294164
Siah2	760.888	-0.23154	0.258759	0.0238967	0.294164
Fcer1g	51.5898	0.168751	0.283768	0.0239259	0.294298
Gm8258	11.8917	0.0712617	0.152493	0.0239267
Upf3b	1379.54	0.228818	0.197959	0.0239482	0.294346
Nutf2	157.349	-0.202596	0.309085	0.0240144	0.294852
Srebf2	2709.94	-0.218507	0.173254	0.024026	0.294852
Hdx	14.6482	0.0507973	0.138782	0.0240517	0.294941
Lrrc41	626.077	-0.215373	0.164347	0.0240871	0.295035
Slc46a3	83.2224	0.196768	0.31257	0.0241085	0.295035
Clcn4	770.219	0.225201	0.189589	0.0241145	0.295035
Gm28730	6.88883	-0.0464337	0.136447	0.0241443
Lrrc32	13.0075	0.0478168	0.137207	0.0242433
Smurf2	3920.9	-0.189621	0.122932	0.0243041	0.296923
Rpl12	2047.91	0.113528	0.197605	0.0243058	0.296923
Hps4	311.413	-0.218509	0.174063	0.0243573	0.297293
Cse1l	595.12	-0.226256	0.217871	0.0243731	0.297293
Uba1	1595.63	-0.205064	0.146191	0.0244291	0.297346
Ap1m2	499.484	-0.201096	0.14022	0.024457	0.297346
Qk	9518.3	-0.207143	0.157465	0.0244645	0.297346
Ubxn8	196.245	0.228295	0.207166	0.024479	0.297346
Gm1123	143.875	-0.159638	0.265259	0.0245174	0.297346
Nlrc4	66.2686	0.169282	0.28181	0.0245214	0.297346
Zc3h13	2206.84	0.229091	0.211843	0.024537	0.297346
Zfp90	131.372	0.229714	0.212921	0.0245454	0.297346
Tmc5	23.9684	0.0574155	0.142664	0.0245461	0.297346
Eif3a	7498.77	0.230929	0.22793	0.0245794	0.297346
Cyp26b1	18.9832	0.102548	0.18321	0.0245842	0.297346
Ccdc136	187.796	0.202226	0.30666	0.0246179	0.297346
Dhrs7	299.913	0.167122	0.278582	0.0246183	0.297346
Cdh24	280.093	-0.228018	0.212879	0.024656	0.297577
Cd53	63.5883	0.141949	0.238986	0.0246778	0.297617
Pum1	4731.28	-0.225195	0.200914	0.0247018	0.297682
Pagr1a	154.287	0.151939	0.254307	0.0247582	0.298139
Arid1b	10540.3	-0.208936	0.162595	0.0248023	0.298307
Samd10	165.857	-0.219295	0.290969	0.0248531	0.298307
Hmces	474.259	-0.209848	0.297705	0.0248662	0.298307
Foxj3	2111.42	-0.215013	0.167221	0.0248765	0.298307
Zbtb10	1217.01	-0.172768	0.282171	0.0248832	0.298307
Snhg8	208.056	0.111744	0.195006	0.0248936	0.298307
Grip1	70.7564	0.135598	0.228358	0.0249188	0.298307
Gm43176	21.8616	-0.0967383	0.176786	0.0249208	0.298307
Gm44553	58.5286	-0.153575	0.255606	0.0249922	0.298645
Gm44763	16.8364	0.0929025	0.172245	0.0250202	0.298645
Gm43679	71.1215	-0.19638	0.297813	0.0250464	0.298645
Hcls1	195.382	0.183399	0.301133	0.0250518	0.298645
Trir	753.892	0.228222	0.222871	0.0250574	0.298645
Themis	15.7045	0.0710785	0.152215	0.0250907	0.298645
Atp5j	487.929	0.212413	0.298617	0.0250929	0.298645
BC005624	505.45	0.21217	0.161134	0.0251147	0.298645
Rpl9	893.849	0.178589	0.28811	0.0251165	0.298645
Fcsk	135.618	-0.223085	0.269075	0.0251501	0.298822
Hacd4	15.6971	0.0880207	0.167349	0.0251688	0.298824
Ndst1	2715.82	-0.224764	0.255165	0.0251881	0.298832
Ssrp1	835.928	0.226695	0.261878	0.0252141	0.29887
ENSMUSG00000119972	6.98304	0.0423562	0.134473	0.0252435
Abcb8	161.901	0.22402	0.198018	0.025254	0.29887
Rplp2	1678.71	0.114104	0.197576	0.0252689	0.29887
Gm38042	192.419	-0.226211	0.238911	0.0253086	0.29887
mt-Nd2	5165.36	0.109357	0.191591	0.0253191	0.29887
Calm3	1076.91	0.223009	0.192084	0.025339	0.29887
Lars2	294299	0.110492	0.193058	0.0253442	0.29887
Zfp113	167.469	0.219265	0.290127	0.0253454	0.29887
D2hgdh	229.145	-0.223214	0.200297	0.0253837	0.29887
Tafa5	72.287	-0.187337	0.298205	0.0253849	0.29887
Creld2	286.526	0.228093	0.242234	0.0253962	0.29887
Rsph1	17.0319	0.0725516	0.153453	0.0254426	0.299198
Gm10484	39.4671	-0.137879	0.229827	0.0254765	0.299377
Gm43039	10.9532	-0.0711195	0.152325	0.0255508
Hdac3	282.669	-0.225264	0.25643	0.0255515	0.300038
Ddo	239.074	0.202739	0.298661	0.0255846	0.300207
Sntg2	43.9069	0.126237	0.213711	0.0256331	0.300207
Gm43428	114.476	-0.120516	0.205407	0.0256396	0.300207
Traf7	752.754	-0.214679	0.283257	0.0256407	0.300207
Stub1	568.777	0.224203	0.204266	0.0256859	0.300417
Tpcn1	405.348	-0.219466	0.206771	0.0257249	0.300417
Elmo2	1151.84	-0.219017	0.228187	0.025738	0.300417
Gvin1	17.968	0.055745	0.141579	0.0257428	0.300417
Zfp809	2292.5	0.209728	0.159508	0.0257567	0.300417
G930009F23Rik	258.202	-0.19859	0.27541	0.0258057	0.300417
Zfp579	292.049	-0.218677	0.216583	0.0258148	0.300417
Naa38	114.319	0.122015	0.208009	0.0258338	0.300417
Uqcrb	645.384	0.116734	0.200632	0.0258422	0.300417
Marco	16.0195	0.09375	0.172931	0.0258465	0.300417
Gm38009	75.0424	-0.116649	0.200712	0.0258795	0.300417
Cacul1	1822.52	-0.215261	0.177002	0.0258832	0.300417
Gpr141	7.05532	0.0385862	0.132866	0.0259069
Gm35206	26.0855	0.103616	0.183775	0.0259183	0.300608
Fbxw11	4040.76	-0.223441	0.243255	0.0259425	0.300671
Vac14	955.658	-0.221652	0.208245	0.0260112	0.301249
Gm16238	8.9922	0.05855	0.143212	0.0260177
Farp1	10785.4	-0.222746	0.206378	0.0260491	0.301471
Myo1b	6888.24	-0.207611	0.30128	0.0260791	0.301601
Iqcn	3454.07	-0.141476	0.235089	0.0261249	0.301671
Rnf25	262.542	-0.223097	0.228303	0.0261743	0.301671
Lrp1	294.154	0.214503	0.284195	0.0261821	0.301671
Hp	2812.25	0.127429	0.216847	0.026256	0.301671
Arhgap35	3424.68	-0.210978	0.167752	0.0262621	0.301671
Elavl1	1178.46	-0.217122	0.185436	0.0262623	0.301671
Slc35e1	325.72	-0.216631	0.200786	0.026268	0.301671
Tbc1d2b	1528.46	-0.212274	0.170244	0.0262888	0.301671
Tnfaip2	138.52	0.197776	0.296677	0.0262968	0.301671
Cyfip2	47.9806	0.0862395	0.165532	0.0262977	0.301671
Baiap2l2	21.1679	0.0810899	0.160553	0.0263146	0.301671
Gm11808	87.8564	0.116074	0.199626	0.0263164	0.301671
Grb10	949.732	-0.219964	0.255417	0.0263295	0.301671
Cfap54	50.694	0.138179	0.230227	0.0264065	0.30185
Prrg3	1539.92	0.220325	0.262721	0.0264294	0.30185
Gm43658	50.4862	-0.181008	0.283458	0.0264468	0.30185
Mindy1	882.809	-0.215748	0.18446	0.0264516	0.30185
Cox6b2	73.3046	0.120763	0.205642	0.0264619	0.30185
A330015K06Rik	29.861	0.122621	0.208334	0.0264795	0.30185
Ubxn11	58.262	0.116202	0.199876	0.0264811	0.30185
Zfp869	485.834	0.209864	0.163845	0.0265083	0.30185
Ckmt1	569.07	0.19555	0.294639	0.0265143	0.30185
Hmgxb3	932.43	-0.198456	0.141879	0.0265504	0.301896
Eid1	173.162	0.180075	0.284711	0.026556	0.301896
Trdn	10.8941	0.0768536	0.156843	0.0265725
Tmem94	1093.65	-0.218108	0.225831	0.026575	0.301898
Lamc1	4716.31	-0.205032	0.166502	0.0267239	0.302919
Gm26978	46.7731	-0.0840646	0.163024	0.0267257	0.302919
Gm43560	56.2853	-0.161488	0.261012	0.0267342	0.302919
Phc1	314.868	-0.221124	0.247796	0.0267404	0.302919
Snapc3	873.321	-0.212934	0.177609	0.0267956	0.303208
Gm27003	274.091	-0.220631	0.220817	0.0268036	0.303208
Donson	234.253	0.209447	0.164326	0.0268515	0.303536
B230217C12Rik	66.1606	-0.118558	0.202532	0.0268716	0.303549
Tfec	30.6994	0.122983	0.208759	0.0269009	0.303556
Tmem131	3084.1	-0.201259	0.151854	0.02691	0.303556
Hnrnpa3	4902.63	0.217412	0.196065	0.0269376	0.303654
Snapc5	234.916	0.134018	0.224211	0.0269847	0.303842
Sgsm3	1103.88	0.218931	0.199586	0.0270089	0.303842
Gm44148	26.7006	0.118534	0.202625	0.0270111	0.303842
Adam8	145.27	-0.0905317	0.169468	0.027051	0.303953
Akr1b3	378.325	-0.217826	0.249652	0.0270877	0.303953
Snx7	4079.08	-0.189187	0.130737	0.0270935	0.303953
Atp1b1	26300.3	0.203774	0.238451	0.0271473	0.303953
Vps52	239.609	-0.214288	0.183576	0.0271589	0.303953
Itgax	78.5427	0.143599	0.237434	0.0272112	0.303953
Atxn2l	2384.88	-0.193589	0.283746	0.0272221	0.303953
Src	1680.97	-0.205377	0.278109	0.0272268	0.303953
Ehd2	1794.64	-0.185852	0.282256	0.0272299	0.303953
Grap	60.4083	0.117747	0.201479	0.0272317	0.303953
Bbs7	120.432	0.184646	0.291105	0.0272483	0.303953
Polr2j	130.162	0.197531	0.288895	0.0272515	0.303953
Gm48621	32.6092	-0.125841	0.211115	0.0272671	0.303953
Stmn2	16.583	0.0365678	0.132054	0.0273551	0.304722
Gm13408	28.4477	0.0527265	0.139746	0.0274026	0.305039
Nptxr	154.641	-0.213287	0.264444	0.0274233	0.305058
Garre1	1645.44	-0.211131	0.18842	0.027471	0.305241
Triqk	40.7961	0.122196	0.207248	0.0274911	0.305241
Fli1	150.368	0.0757297	0.155799	0.0275122	0.305241
Lrrc6	17.6792	0.0809116	0.160307	0.0275231	0.305241
Sos1	1862.97	-0.201676	0.151922	0.0275348	0.305241
Ndufa10	813.507	0.21581	0.193	0.0276618	0.306437
2900076A07Rik	123.05	-0.186128	0.278353	0.0276849	0.306482
Piwil4	443.82	0.195424	0.283752	0.0277689	0.307199
Tmem151b	14.5271	-0.0726781	0.153011	0.0278195
Tmem245	7443.31	-0.204784	0.171304	0.0278467	0.307848
Gm6209	22.0564	0.077684	0.157437	0.0278805	0.308009
Gm49411	27.3798	-0.094966	0.173687	0.0279588	0.308662
Frmd8	476.986	-0.2146	0.241549	0.0279989	0.308892
0610009L18Rik	37.4059	0.123747	0.207951	0.0280421	0.309156
Sh3gl2	524.431	-0.128829	0.21358	0.0281028	0.309396
Galnt14	11.5676	0.0651797	0.147478	0.0281122
Nme5	42.9713	0.15227	0.248444	0.0281314	0.309396
Helz2	1007.29	-0.206221	0.264907	0.0281383	0.309396
Kif3b	585.809	0.20676	0.164528	0.028141	0.309396
Plin1	10.223	0.068072	0.149659	0.0281437
Fmc1	52.2161	0.103279	0.183015	0.028167	0.309471
Mmrn2	24.2089	0.0469552	0.136665	0.028227	0.309918
Usp14	1306.95	-0.200061	0.157231	0.0282583	0.31005
Slc35g1	138.666	0.100665	0.180102	0.0283015	0.310155
Imp3	259.611	0.107824	0.188238	0.0283256	0.310155
Zfp955a	110.98	0.215027	0.243831	0.0283259	0.310155
Cuta	291.69	0.202995	0.270157	0.0284492	0.311089
Hcfc1	1479.05	-0.201474	0.287356	0.02845	0.311089
2810410L24Rik	94.611	0.200783	0.271417	0.0284794	0.311102
Grsf1	1012.5	0.187926	0.129471	0.0285075	0.311102
Kazn	998.142	-0.213613	0.199373	0.0285093	0.311102
Itgb8	14.5981	0.0748296	0.154844	0.0285691	0.311491
Tomm22	279.628	0.146536	0.240418	0.0285837	0.311491
Gm19610	463.7	-0.176522	0.269217	0.0286082	0.311546
5730455P16Rik	210.29	0.214791	0.239477	0.0286552	0.311846
Sfxn3	562.621	-0.20996	0.251815	0.0286949	0.312044
Akap12	139.778	0.0323495	0.130507	0.0287122	0.312044
4833419F23Rik	27.8155	-0.106669	0.187088	0.0287454	0.312192
Rps29	987.339	0.108094	0.188834	0.0287909	0.312388
Psma7	737.805	0.201854	0.263482	0.0288023	0.312388
Ndufb3	300.248	0.112474	0.193523	0.0288288	0.312465
Aurkaip1	179.865	0.13002	0.21747	0.028865	0.312598
Huwe1	11595.9	-0.1962	0.153652	0.0288801	0.312598
Klf15	215.178	0.171939	0.267813	0.0289227	0.312785
Agbl5	243.991	-0.214217	0.221467	0.0289363	0.312785
Zfp433	26.1595	0.100445	0.17929	0.0289642	0.312876
Pik3cb	2088.91	-0.207627	0.247454	0.0290878	0.313648
Gm12207	61.8421	-0.163405	0.259072	0.0290937	0.313648
Sftpd	25603.3	0.142038	0.232619	0.0290944	0.313648
Upp2	510.052	0.214347	0.211924	0.029134	0.313865
Rpl23	3399.66	0.150359	0.243808	0.0292031	0.314213
Rpl14	2612.99	0.119543	0.207134	0.0292055	0.314213
Cop1	2284.82	-0.185172	0.129233	0.0292676	0.314532
Gm37115	29.2301	-0.0892543	0.167423	0.0292743	0.314532
Pdzd7	26.707	-0.0951558	0.173538	0.029294	0.314533
Wwc1	13249.7	-0.194982	0.154829	0.0293775	0.314958
Rrad	77.4763	-0.114186	0.195168	0.0293798	0.314958
Rps3a1	1882.28	0.145876	0.237143	0.0293924	0.314958
Dimt1	116.39	-0.20359	0.256661	0.0294581	0.315394
Rpl28	1923.82	0.130796	0.219102	0.0294724	0.315394
Gm37206	151.737	-0.181289	0.268682	0.0295246	0.31543
Ccdc146	55.2563	0.131199	0.217995	0.0295472	0.31543
Birc2	531.351	0.204658	0.168425	0.0295747	0.31543
Zcchc3	93.3525	0.203783	0.260094	0.0295811	0.31543
Eif5b	4549.25	0.200961	0.273095	0.0296183	0.31543
Lyve1	23.4534	0.0493718	0.137853	0.0296232	0.31543
2610028H24Rik	1007.91	-0.149328	0.238158	0.0296285	0.31543
Rufy3	1413.38	-0.199095	0.163055	0.029633	0.31543
Vps28	434.023	0.152301	0.24108	0.0297312	0.315969
Rps27a	1013.54	0.11212	0.193722	0.0297549	0.315969
Slc44a3	2430.11	0.211585	0.20774	0.0297585	0.315969
Gm43499	14.5695	-0.0842756	0.16284	0.0297623	0.315969
Ap5z1	193.102	-0.209583	0.239619	0.0298248	0.316368
Mrpl51	196.904	0.212565	0.226272	0.0298406	0.316368
Plekhg3	710.324	-0.0955681	0.173954	0.029859	0.316368
Lsmem2	40.1826	-0.110083	0.189949	0.0299239	0.316562
Rps6-ps4	25.6325	0.0581439	0.142838	0.0299518	0.316562
Eda2r	98.0517	0.15463	0.246067	0.029954	0.316562
Caskin2	469.857	-0.198916	0.260613	0.0299602	0.316562
Gm15601	190.019	0.0886611	0.167149	0.029976	0.316562
Rpl8	2079.16	0.155663	0.244606	0.0299978	0.316585
Tomm7	168.752	0.0966511	0.175262	0.030029	0.316705
Mycl	18.017	0.0616822	0.14516	0.0300522	0.316742
Gimap8	16.0556	0.0458253	0.136017	0.0301549	0.317616
Srp54b	8.42546	-0.048223	0.137013	0.0301843
Vamp5	443.427	0.210832	0.207739	0.0301918	0.317796
Lamtor4	124.812	0.117991	0.19989	0.0302506	0.318136
Aimp1	334.413	0.210546	0.224297	0.0302769	0.318136
Tango6	2542.1	0.187557	0.264781	0.0302938	0.318136
Msrb1	387.219	0.174097	0.265427	0.0303033	0.318136
Casp1	13.0123	0.0581364	0.142785	0.0304095
5430431A17Rik	37.897	-0.0840212	0.162596	0.0304195	0.318487
Zfp236	1263.69	-0.201975	0.198178	0.030444	0.318487
Gpx1	1460.37	0.0901338	0.168137	0.030451	0.318487
Psmd7	598.51	0.202191	0.165789	0.0304591	0.318487
Pdia4	1418.2	0.20092	0.162781	0.0304783	0.318487
Ppard	1338.92	-0.217214	0.18533	0.0304986	0.318487
Gm43130	33.2243	-0.0828174	0.161238	0.0305082	0.318487
Rpl30	713.288	0.128786	0.213532	0.0305306	0.318487
Tbl1x	4056.75	-0.20385	0.17617	0.030531	0.318487
Rpl7a	1663.24	0.199617	0.255476	0.0305352	0.318487
Vma21	207.856	0.205097	0.175346	0.0305962	0.318727
Inpp5e	318.537	-0.208663	0.203107	0.0305979	0.318727
Igdcc4	12.1475	0.0679943	0.149351	0.0306597
Ptprt	43.8224	0.12543	0.209142	0.0306724	0.319296
Csnk1e	1647.47	-0.204878	0.181387	0.0307368	0.319758
Ap1g1	2954.89	-0.205681	0.185606	0.0308278	0.320265
Arl6ip4	327.648	0.177174	0.263441	0.0308524	0.320265
Dek	2313.75	0.207308	0.191625	0.0308563	0.320265
Gcc1	341.538	0.204747	0.24066	0.0308654	0.320265
Ly6d	49.5624	0.139214	0.226831	0.0308853	0.320266
Pdlim5	3459.35	-0.202607	0.179766	0.0309092	0.320306
Gm29530	8.18266	0.031075	0.130005	0.0309481
Phf2os1	42.2395	-0.129501	0.213124	0.0309881	0.320917
Wdr66	61.8527	0.117965	0.198843	0.0310599	0.321453
Efhd1	41.6545	-0.114537	0.194675	0.0311255	0.321925
Gm20110	25.7307	0.0854111	0.163584	0.031181	0.322131
Mndal	45.9275	0.0531794	0.139864	0.0311903	0.322131
Csf3r	14.7529	0.0418024	0.134137	0.0312101	0.322131
Ptges3-ps	10.5844	0.0728171	0.152984	0.031224
Gabpb1	1112	-0.204964	0.192363	0.0312319	0.322131
Il15	196.026	-0.185744	0.260425	0.0312459	0.322131
5330431K02Rik	16.0492	-0.0659858	0.147715	0.031328	0.322687
Psma6	383.646	0.207441	0.203345	0.031359	0.322687
Sox5	1485.65	-0.165582	0.24973	0.0313631	0.322687
Gvin3	31.1905	0.0832382	0.161788	0.0314153	0.322687
Dusp18	381.597	-0.190641	0.251062	0.0314244	0.322687
Alox5ap	17.2662	0.0687579	0.149934	0.031442	0.322687
Tnik	409.27	0.166115	0.256564	0.0314524	0.322687
Mapk8ip3	1730.11	-0.203764	0.227676	0.0314605	0.322687
Sbf1	1013.82	-0.199978	0.252119	0.0315612	0.323454
Rps18	2207.35	0.108754	0.18875	0.0315822	0.323454
Ntn4	418.523	-0.169957	0.254983	0.0316127	0.323454
Dnajc14	715.77	0.199564	0.165596	0.0316159	0.323454
Noxo1	306.457	0.162635	0.250219	0.0316591	0.323497
Rpl21	8072.05	0.0522188	0.139331	0.0316605	0.323497
Gm20732	2228.56	-0.181597	0.257775	0.0317018	0.323714
Gm6034	11.5169	0.0762472	0.155697	0.0317185
Por	5920.14	0.196569	0.247266	0.0317647	0.324093
Synpo2	13.9476	0.0614845	0.144857	0.0317734
Abca7	549.909	-0.171759	0.250934	0.0317796	0.324093
Sulf1	48.7799	0.0548268	0.140772	0.0317995	0.324093
Nanos3	12.3505	-0.0628487	0.145696	0.0318138
Acot9	938.873	-0.203451	0.188649	0.0318405	0.324305
Hlf	16.4527	0.0458842	0.136001	0.0319054	0.324529
Crtc2	539.703	-0.198276	0.219941	0.0319708	0.324529
Lypd6	15.7707	0.075648	0.154954	0.0320103	0.324529
Atp5md	359.312	0.103602	0.181542	0.0320245	0.324529
Gm9385	14.78	0.0621513	0.1453	0.0320691	0.324529
Gtf2h5	289.183	0.185235	0.267834	0.0321179	0.324529
Proser3	115.867	-0.174771	0.249653	0.0321216	0.324529
Ubfd1	439.129	-0.19982	0.233974	0.032131	0.324529
Bag6	1053.16	-0.172605	0.256751	0.032131	0.324529
Nudt2	45.7595	0.144142	0.23186	0.0321327	0.324529
Gm13571	18.8098	0.100768	0.179076	0.0321426	0.324529
Gm15491	16.2827	0.0818805	0.160511	0.0321461	0.324529
Inava	624.159	-0.119186	0.200312	0.0321574	0.324529
Eif3b	1905.57	0.185906	0.13603	0.0321988	0.324529
Gm38070	25.9749	-0.103553	0.181565	0.0322023	0.324529
Acer2	240.461	0.13649	0.221765	0.0322711	0.324529
Tnfsfm13	286.875	0.188033	0.258405	0.0322864	0.324529
Trip6	305.748	-0.200593	0.221641	0.0322973	0.324529
Tmem132b	21.3468	0.105043	0.183603	0.032299	0.324529
Rnf128	560.363	0.147182	0.234196	0.0323087	0.324529
Slc38a4	209.008	0.0997624	0.177888	0.0323123	0.324529
Uaca	406.622	0.201146	0.174873	0.0323173	0.324529
Cav2	407.578	-0.191227	0.250797	0.0323275	0.324529
Kdm1b	414.675	-0.209982	0.214649	0.03235	0.324552
Cxcl1	229.209	0.105933	0.184558	0.0323799	0.324648
Ap1g2	159.558	-0.173543	0.260328	0.0325213	0.325292
Phyh	271.413	0.130396	0.213571	0.0325424	0.325292
Pcdhb22	15.4907	0.0638763	0.14638	0.0325728	0.325292
Gm11963	30.9613	0.0934202	0.171007	0.0325901	0.325292
Mctp2	921.678	-0.203344	0.211436	0.0325927	0.325292
Ubp1	1680.67	-0.201347	0.187393	0.0326057	0.325292
Tbc1d2	1814.95	-0.199157	0.22131	0.032615	0.325292
Gm15445	18.211	-0.0913503	0.169138	0.0326426	0.325292
Phykpl	278.018	-0.197106	0.164989	0.0326542	0.325292
Igf1	25.7616	0.0562485	0.141571	0.0326855	0.325292
Polr1has	77.0606	0.116261	0.196676	0.032699	0.325292
Trak1	4537.3	-0.196917	0.170171	0.0327156	0.325292
Gm49749	48.4205	0.116207	0.196345	0.0327458	0.325292
Fis1	601.175	0.198403	0.168821	0.0327475	0.325292
Herpud1	1883.23	0.115882	0.19611	0.032763	0.325292
Atp8a1	31850.8	-0.199933	0.229972	0.0327683	0.325292
Rpl17	2867.81	0.125419	0.210137	0.0328049	0.325453
Ctso	175.792	0.189537	0.252109	0.032829	0.325492
Map4k1	20.6482	0.0946762	0.172498	0.0328625	0.325622
Cd37	11.8978	0.0427841	0.134534	0.032953
Gm42031	10.785	0.0502059	0.138144	0.0329736
Ndufb5	291.838	0.121956	0.203153	0.0330004	0.326787
Zmynd19	150.032	-0.193829	0.240663	0.0330362	0.32694
Gm37663	94.9158	-0.159597	0.24225	0.0330902	0.327094
Gm13132	123.134	0.173441	0.252924	0.0331039	0.327094
Pdpk1	2695.26	-0.194446	0.160099	0.0331129	0.327094
Zmym2	3137.27	-0.179864	0.128499	0.0331339	0.3271
Cand2	69.1297	-0.113419	0.192445	0.0331761	0.327316
Ms4a6d	10.4097	0.0510601	0.138611	0.033183
Rpl34	795.638	0.112392	0.191731	0.0332216	0.327563
Ndufa6	495.815	0.0899151	0.167894	0.0332683	0.32768
Dgkz	776.952	-0.197578	0.174879	0.0332743	0.32768
Esrra	398.781	0.196631	0.23784	0.0333318	0.328045
Rapgefl1	70.4342	-0.174277	0.252444	0.0334161	0.328542
Cep19	110.582	0.199105	0.233403	0.0334721	0.328542
Dusp10	2095.85	-0.137872	0.221757	0.0334741	0.328542
Myo5c	11196	-0.19982	0.192856	0.0334874	0.328542
Olfml2b	138.433	-0.124799	0.205634	0.0334875	0.328542
Opn3	85.6373	-0.162107	0.244594	0.0335063	0.328542
Cpeb2	1414.16	-0.162348	0.244298	0.0335255	0.328542
Syt17	150.586	-0.140759	0.224251	0.0335696	0.328629
Gm42676	27.7727	-0.0903551	0.16751	0.0335753	0.328629
Slc18b1	387.944	-0.199664	0.194329	0.0336081	0.328668
Gm45194	22.9931	0.0857002	0.163557	0.0336203	0.328668
Pcdh7	72.7109	0.0713851	0.151725	0.033669	0.328944
Prdm4	389.653	-0.20003	0.205923	0.0337141	0.329015
Pde4a	137.531	-0.194286	0.235975	0.0337173	0.329015
Gm21970	47.3665	0.0983492	0.176253	0.0337638	0.329269
Tmem117	286.695	-0.165552	0.244611	0.0338348	0.329438
Eif5a2	147.366	0.171462	0.250993	0.0338543	0.329438
Trim69	266.561	0.114671	0.193996	0.0338596	0.329438
Casp8	950.597	-0.184799	0.138203	0.0338951	0.329438
Dhrs4	213.805	0.177498	0.252192	0.0339299	0.329438
ENSMUSG00000120055	55.3469	0.163421	0.246731	0.0339346	0.329438
Fbxo2	37.1271	0.102751	0.180483	0.0339506	0.329438
Amigo3	27.4564	-0.101829	0.179204	0.033956	0.329438
Sgcz	32.1416	0.124708	0.205887	0.0339658	0.329438
Gm42890	89.471	-0.157755	0.23889	0.0339952	0.329524
Ndufb11	270.446	0.0988579	0.177246	0.0340433	0.329569
Vps25	49.6695	0.098688	0.176363	0.0340434	0.329569
Gm43260	160.498	-0.125029	0.205131	0.0340798	0.329569
Vezt	1033.87	-0.194173	0.16624	0.0341063	0.329569
Mrpl20	194.017	0.130479	0.21256	0.0341171	0.329569
Gm42939	23.0679	-0.0804662	0.158614	0.0341231	0.329569
Cluap1	532.098	0.199759	0.195847	0.0342146	0.330254
Gm20008	184.657	0.195203	0.229549	0.0343133	0.330468
Rps14	1457.49	0.115224	0.193753	0.0343255	0.330468
Rps2	2135.5	0.15315	0.236154	0.0343402	0.330468
Jmjd4	123.496	-0.197637	0.21239	0.0343429	0.330468
Nisch	3600.08	-0.192626	0.164617	0.0343732	0.330468
Oasl2	108.29	0.132294	0.214388	0.0343859	0.330468
Aldh3a1	11.234	0.057721	0.142332	0.0344145
Tnfrsf22	160.654	-0.0726931	0.152606	0.034446	0.330468
Rpl39	729.267	0.0896517	0.167281	0.0345048	0.330468
Plekhf1	87.4985	-0.13826	0.218607	0.0345141	0.330468
Adarb1	141.22	0.11492	0.194005	0.0345367	0.330468
Adap2	39.1705	0.111012	0.189755	0.0345387	0.330468
Perp	437.718	-0.195022	0.172683	0.0346039	0.330468
Fnip2	2623.83	-0.190441	0.229788	0.0346085	0.330468
Golga4	6117.46	0.187146	0.145628	0.034628	0.330468
Ccnd3	4894.04	0.195908	0.17368	0.0346385	0.330468
Rtl1	27.9852	0.117084	0.196095	0.0346476	0.330468
Atp8b4	36.5132	0.0806035	0.159151	0.0346588	0.330468
Adamts5	34.8651	-0.0537756	0.139973	0.0346705	0.330468
Pkp4	5733.6	-0.194794	0.220118	0.0346735	0.330468
Ccdc88b	44.4449	0.105515	0.183294	0.0346775	0.330468
Mrpl23-ps1	50.957	0.0990967	0.176633	0.0346868	0.330468
Tmem163	12608.7	-0.182465	0.24209	0.0347116	0.330468
Cyb561d2	37.1967	0.122337	0.202365	0.0347241	0.330468
Foxp2	10725.6	-0.152549	0.234133	0.0347352	0.330468
Akr1a1	2273.09	0.190886	0.24682	0.0347567	0.330468
D3Ertd751e	213.036	0.185225	0.24272	0.0347807	0.330468
Rem2	87.4763	-0.119622	0.198567	0.0347926	0.330468
Adgrd1	6.66028	0.0433886	0.13476	0.0348063
Gm50482	30.2659	-0.105997	0.18369	0.0348419	0.33074
C130074G19Rik	572.794	0.192447	0.236992	0.0349119	0.33116
Zmynd12	41.276	0.0871437	0.164858	0.0349273	0.33116
Fus	6485.34	-0.180068	0.134051	0.034973	0.331205
Cox15	168.697	-0.19254	0.226478	0.0349733	0.331205
Taf4	1225.4	-0.188532	0.209992	0.0350692	0.331917
Mb21d2	580.799	-0.201149	0.212946	0.0351141	0.332146
Gm45632	48.3736	-0.131414	0.211382	0.0351598	0.332261
Gbp9	116.338	0.166839	0.245267	0.035173	0.332261
5031439G07Rik	387.831	-0.193862	0.171757	0.0351883	0.332261
Kmt2a	4685.24	-0.188351	0.157371	0.0352494	0.332642
Ogt	4091.22	-0.18909	0.233705	0.0353238	0.333138
Tipin	149.462	0.197168	0.198415	0.0353435	0.333138
Gm44577	19.9163	0.0654086	0.147143	0.0354396	0.333809
Dpcd	167.319	0.189631	0.233456	0.0354563	0.333809
1700086D15Rik	341.633	-0.197757	0.226512	0.035502	0.334017
Arg2	2192.14	0.187252	0.244611	0.0355289	0.334017
Msh6	494.852	0.196027	0.206775	0.0355594	0.334017
Iqsec1	4211.71	-0.187804	0.243961	0.0355828	0.334017
Pxdn	496.217	-0.08576	0.163331	0.0355994	0.334017
Nedd9	5394.94	-0.193001	0.164278	0.0356199	0.334017
Hirip3	298.641	0.175201	0.244642	0.0356343	0.334017
Wdfy3	4802.52	-0.169818	0.118187	0.0356597	0.334017
Olfr170	129.538	-0.085931	0.163493	0.0356911	0.334017
Ddx24	949.682	0.189163	0.156157	0.0357163	0.334017
Ndst2	190.598	-0.157605	0.236706	0.0357221	0.334017
Selp	38.7575	0.0289492	0.129333	0.0357281	0.334017
Apba1	37.241	0.0697577	0.150354	0.0358069	0.334406
Emc6	439.218	0.115229	0.193473	0.0358202	0.334406
Ppp1r10	3457.9	-0.190108	0.190069	0.0358389	0.334406
Scarna10	41.4609	0.0778536	0.156421	0.0358555	0.334406
Tpt1-ps3	39.919	0.0756612	0.154834	0.0358754	0.334406
4930429D17Rik	16.152	0.078893	0.157333	0.0358947	0.334406
Cep295nl	123.993	-0.162077	0.237453	0.035961	0.33459
Erbb2	1101.09	-0.181633	0.240244	0.0359613	0.33459
Lrp10	896.706	-0.163626	0.23493	0.0359809	0.33459
Med27	1116.66	-0.192166	0.162267	0.0360309	0.33459
Plekho2	75.9584	0.0863694	0.163995	0.0360409	0.33459
Sppl3	2000.89	-0.177588	0.130518	0.0360661	0.33459
Epb41l4b	1446.43	-0.170569	0.223262	0.0361178	0.33459
Maskbp3	206.356	-0.190659	0.176032	0.0361564	0.33459
Mrps26	94.9518	0.109507	0.187177	0.0361907	0.33459
Nrtn	83.715	0.128006	0.207773	0.0362034	0.33459
Gm9800	29.5419	0.0730512	0.152779	0.0362147	0.33459
Micos13	187.645	0.104574	0.181855	0.0362248	0.33459
Paqr7	291.499	0.191683	0.168442	0.036225	0.33459
Ndrg1	2487.3	-0.143207	0.224245	0.036225	0.33459
Sh3d19	15095.7	-0.194871	0.205189	0.0362597	0.33459
Ctnnb1	10746.5	-0.185567	0.161929	0.0362601	0.33459
Fat1	11016	-0.16238	0.237136	0.0362823	0.33459
Ttyh3	365.432	-0.152434	0.231515	0.0363014	0.33459
Phc3	2281.43	-0.184072	0.148508	0.036322	0.33459
Park7	377.992	0.193831	0.209932	0.0363313	0.33459
Mak	17.0953	0.0745579	0.153933	0.0363774	0.334746
Antxr2	1419.64	-0.175233	0.237958	0.0363966	0.334746
4833420G17Rik	740.245	-0.19308	0.194818	0.0364191	0.334746
Gm37894	19.3948	-0.0798085	0.157733	0.0364317	0.334746
Il1r1	1296.2	-0.186711	0.205267	0.0364611	0.334825
Bag5	128.531	0.194169	0.208208	0.0364858	0.334853
Gm49355	143.476	0.145256	0.22609	0.036506	0.334853
Ndufa13	339.354	0.124586	0.203585	0.0366646	0.336116
Cebpzos	63.7956	0.0981746	0.175108	0.0366954	0.336173
Adcy7	3326.88	-0.188765	0.219481	0.0367189	0.336173
Gm29609	918.594	-0.191296	0.193491	0.0367646	0.336173
Pvr	1855.73	-0.19806	0.201711	0.0367718	0.336173
Rnf44	1018.6	-0.155151	0.235623	0.0367755	0.336173
Dnah8	123.747	0.120187	0.199389	0.0368013	0.336218
Cpped1	877.913	-0.191672	0.182907	0.036888	0.336651
Rpl36a	828.292	0.11556	0.193224	0.0368907	0.336651
Ide	2583.28	-0.185687	0.161338	0.0369283	0.336803
Abca2	543.667	-0.144763	0.224102	0.0370036	0.337281
2500002B13Rik	57.504	-0.138332	0.217901	0.0370228	0.337281
Atp10a	1229.97	-0.139061	0.215438	0.0370906	0.337659
D130062J10Rik	44.0938	-0.118372	0.195635	0.0371081	0.337659
Pigbos1	54.128	0.132508	0.212001	0.0371291	0.337659
5830417I10Rik	751.162	-0.190286	0.174882	0.0371689	0.337659
ENSMUSG00000121263	30.7247	-0.066889	0.14797	0.0372006	0.337659
Ccdc85b	109.692	0.183148	0.232226	0.0372274	0.337659
Pin4	78.8314	0.0968751	0.173624	0.0372306	0.337659
Pde10a	97.2781	0.109202	0.186128	0.0372462	0.337659
Ube2j1	559.803	-0.185208	0.152278	0.0372536	0.337659
Foxj2	676.678	-0.190162	0.215544	0.0372875	0.337776
Alg5	154.532	0.192271	0.181371	0.0373191	0.337872
Steap4	152.345	0.0902997	0.1674	0.0374755	0.339096
Furin	1508.19	-0.134245	0.213154	0.0375364	0.339295
Map2k7	858.929	-0.187645	0.166503	0.0375398	0.339295
Fmnl1	46.3343	0.0920423	0.168948	0.037701	0.340427
Rps24	2648.75	0.0953555	0.172065	0.037716	0.340427
Fhad1	337.315	0.108169	0.185821	0.0377405	0.340427
Eaf2	220.781	0.183041	0.227036	0.0377698	0.340427
Gm28856	314.358	0.108171	0.185166	0.037771	0.340427
Ofd1	1565.18	0.132082	0.210395	0.0378032	0.340481
Tcf3	636.132	-0.167765	0.233889	0.0378229	0.340481
Bod1l	2695.81	0.190495	0.183168	0.0378416	0.340481
Tha1	49.6612	0.110143	0.186906	0.0378619	0.340481
Rpa3	61.6975	0.120193	0.197791	0.0378873	0.340496
Pcyox1	699.183	0.188256	0.165523	0.0379059	0.340496
Ncoa2	6381.2	-0.163327	0.111729	0.037956	0.340755
Gm19426	42.211	0.0981619	0.174461	0.0380428	0.341088
Erf	1842.48	-0.185822	0.214076	0.0380682	0.341088
S1pr1	36.8755	0.0409922	0.133653	0.0380743	0.341088
Dgkb	68.1161	0.107237	0.184235	0.0380781	0.341088
Ewsr1	3747.26	-0.184884	0.167716	0.038147	0.341499
Slc29a2	12.6437	-0.0635343	0.145786	0.0381774
Tmem39b	211.532	-0.188166	0.208581	0.0381802	0.341499
Zfp606	196.977	0.182321	0.219564	0.0381878	0.341499
Atf7	775.157	-0.189345	0.188683	0.0382274	0.341662
Ces1e	58.6976	0.127157	0.205873	0.0382971	0.341948
Grin2d	39.7765	0.138282	0.216432	0.0383097	0.341948
Nt5c	136.132	0.181171	0.228459	0.0383232	0.341948
Decr1	313.674	0.184789	0.22757	0.038378	0.342172
Bmi1	494.975	0.190399	0.189788	0.0384051	0.342172
Ass1	52.1502	0.143884	0.221945	0.0384122	0.342172
Gm14164	227.076	0.117795	0.194991	0.0384853	0.342224
H2-Ab1	4258.93	0.134275	0.223401	0.0384934	0.342224
ENSMUSG00000121277	104.601	-0.174786	0.229507	0.0385004	0.342224
St6galnac2	467.595	-0.182599	0.180487	0.0385034	0.342224
Wnk4	538.541	-0.187004	0.208159	0.0385383	0.342345
Qtrt2	239.189	-0.184042	0.214444	0.0385749	0.342474
Smpd4	264.26	-0.186449	0.209607	0.0385955	0.342474
Klhl40	20.2051	0.0728297	0.152406	0.0386984	0.343146
Spag16	44.1446	0.0966313	0.173094	0.0387281	0.343146
Ocln	2579.75	-0.15685	0.231926	0.0387608	0.343146
Grik3	147.962	0.173787	0.234317	0.0387663	0.343146
Tmem115	142.129	-0.163671	0.231448	0.0387782	0.343146
Rab4b	439.214	0.183043	0.151799	0.0388319	0.343433
Spns2	431.856	-0.119776	0.196812	0.0388936	0.343789
Yeats4	361.134	0.188982	0.202587	0.0389817	0.344252
Prpf31	231.665	0.188406	0.19713	0.0389889	0.344252
Rab38	667.924	-0.162972	0.229374	0.039025	0.344357
Gm10653	106.905	-0.0834427	0.160807	0.0390458	0.344357
Pck2	410.751	0.187108	0.17063	0.0391489	0.344357
Limch1	8386.05	-0.180697	0.175938	0.0391595	0.344357
Gm11131	26.9748	0.0989742	0.175114	0.0391733	0.344357
Irx3os	259.118	-0.168351	0.226555	0.0391783	0.344357
Tpt1	3680.43	0.1162	0.192984	0.0391833	0.344357
Rbms1	11551.7	-0.184703	0.163049	0.0391868	0.344357
Resf1	4566.37	0.166567	0.118724	0.0391939	0.344357
Grik2	24.6738	0.0802484	0.15816	0.0392942	0.344466
Myo1e	12897.6	-0.18749	0.204362	0.0393003	0.344466
Col1a2	49.2969	0.0455883	0.135677	0.0393112	0.344466
Gm42888	39.9322	-0.0599741	0.14337	0.0393346	0.344466
Emc7	469.902	0.18773	0.176436	0.0393382	0.344466
Capn5	949.548	-0.118513	0.198054	0.0393383	0.344466
1810024B03Rik	44.9466	0.136675	0.213684	0.0393874	0.344466
Dvl1	605.004	-0.165669	0.226459	0.0393899	0.344466
Fhip2a	1007.57	-0.18345	0.219225	0.0394249	0.344466
Kat2a	187.375	-0.143163	0.218585	0.0394297	0.344466
E130309D02Rik	139.857	-0.173863	0.228054	0.0394699	0.344466
Tbc1d22b	820.146	-0.190917	0.165095	0.0394822	0.344466
Slc1a2	50.5812	0.109938	0.186263	0.0394853	0.344466
Rplp1	1173.49	0.0857632	0.162894	0.0395503	0.344846
Gm50368	13.6947	-0.0604204	0.143618	0.0396477
6530403H02Rik	11.2631	0.0649654	0.146592	0.0396491
Gngt2	23.8725	0.0644091	0.146344	0.039657	0.345589
Abcc6	11.6152	0.06222	0.144693	0.0397285
Ndufa3	309.494	0.0992555	0.175311	0.039756	0.346153
Tmem256	187.527	0.0779853	0.156296	0.0397649	0.346153
Ttc13	1491.84	-0.186856	0.18779	0.0398314	0.346514
Gm48880	140.613	0.152495	0.224117	0.0398496	0.346514
Dhdh	238.627	0.145531	0.22125	0.0398891	0.346567
Rtn4rl1	460.863	-0.185971	0.191152	0.0398988	0.346567
Gm38197	586.858	0.121452	0.197907	0.0399932	0.347199
Pacs2	917.478	-0.186018	0.1953	0.0400692	0.347554
Rad21	2474.59	0.183221	0.159886	0.0400774	0.347554
Cebpg	1174.15	0.185674	0.172095	0.0401766	0.348226
Cdk18	791.247	-0.165831	0.237432	0.0402964	0.348739
Rpl22l1	413.612	0.150265	0.223281	0.0403164	0.348739
D8Ertd738e	325.852	0.112783	0.18877	0.040342	0.348739
Chmp2a	686.019	0.15578	0.227343	0.0403433	0.348739
Nek3	235.823	-0.126622	0.203101	0.0403444	0.348739
Rap1gapos	24.4264	0.0880004	0.164596	0.0403719	0.348789
Rpl18	1360.43	0.11846	0.194675	0.0404117	0.348945
Sart3	525.899	0.1841	0.167828	0.0404744	0.349198
Suox	77.0896	-0.145416	0.219659	0.0404846	0.349198
Cd164l2	98.4448	0.122844	0.199384	0.040547	0.349428
Rpl18a	2611.95	0.0903229	0.16663	0.0405703	0.349428
Tmem191c	37.7556	0.10054	0.176075	0.0406114	0.349428
Stxbp2	1319.17	-0.181605	0.211737	0.0406348	0.349428
Fhl2	242.29	-0.111162	0.186806	0.0406358	0.349428
Atp2b4	69.4986	0.0746128	0.153604	0.0406418	0.349428
Fcgr4	8.89394	0.0616415	0.144376	0.0406735
Ndufb8	238.772	0.134303	0.210807	0.04071	0.349827
Rbm12	512.068	-0.185096	0.163229	0.0407333	0.34984
2200002D01Rik	699.103	0.110217	0.18601	0.0407661	0.349935
Ubc	5411.04	0.187759	0.186327	0.0407983	0.350024
Ptafr	23.8375	0.0639666	0.145988	0.0408228	0.350047
Lamc2	6635.33	-0.169499	0.222929	0.0408761	0.350165
Sash1	3985.3	-0.171094	0.144901	0.0408802	0.350165
Col7a1	323.459	0.145639	0.219082	0.0410443	0.351383
Cfap77	32.3353	0.115074	0.190897	0.0410962	0.351583
Trim56	1757.7	0.181862	0.195512	0.0411523	0.351583
Lrp5	3275.96	-0.184841	0.183854	0.0411773	0.351583
Msr1	19.3401	0.0742937	0.153218	0.0412054	0.351583
Atp5g1	219.251	0.129288	0.204814	0.0412754	0.351583
Esrp1	2906.74	-0.18814	0.187765	0.0412764	0.351583
Il1rn	30.2753	0.0816669	0.159203	0.041299	0.351583
Tnfrsf9	253.266	0.0441516	0.134969	0.0413184	0.351583
Tmem107	40.2885	0.117601	0.193007	0.0413299	0.351583
Peak1os	18.3097	-0.0737027	0.152704	0.0413343	0.351583
Mgat2	428.965	0.182847	0.200695	0.0413404	0.351583
Atg4b	504.911	-0.183194	0.177712	0.0413457	0.351583
Nsa2	531.718	0.1387	0.212243	0.0413981	0.351583
Tex10	678.501	-0.18039	0.201744	0.0414073	0.351583
Nmt2	3233.39	-0.182333	0.198494	0.0414153	0.351583
Cd80	37.3925	0.0764119	0.154862	0.0414181	0.351583
Ncstn	629.658	-0.171487	0.219717	0.0414848	0.351963
Dnase2a	609.336	-0.17176	0.133983	0.0415207	0.352082
Fuca1	792.09	0.182578	0.191062	0.0415525	0.352166
Gata6	2673.14	-0.179017	0.168291	0.0416032	0.352409
Lgr6	26.4852	0.0659085	0.147248	0.0416749	0.3527
Adamts4	17.3384	0.0383966	0.132529	0.0416833	0.3527
Pcdhgb7	157.26	-0.136718	0.210793	0.0417035	0.3527
3930402G23Rik	35.3289	0.104267	0.179511	0.0418036	0.35336
Gulp1	49.4405	0.0451982	0.135432	0.0419106	0.353953
Gm38220	21.2346	0.07597	0.154324	0.0419369	0.353953
Gm12473	21.8305	-0.0862968	0.16296	0.0419398	0.353953
Trio	7219.78	-0.181922	0.201178	0.0419804	0.35402
Gm37589	166.47	-0.143044	0.214724	0.0420088	0.35402
Gm47088	65.7238	-0.0884478	0.164489	0.042014	0.35402
Bbln	260.205	0.112939	0.188696	0.0420447	0.354093
Spata24	69.9123	0.130236	0.205551	0.0420751	0.354118
Efnb2	1357.82	-0.124945	0.198433	0.0420917	0.354118
Hcar2	28.9325	0.0822637	0.159335	0.0421301	0.354204
Uqcrc2	734.303	0.18083	0.162859	0.0421461	0.354204
Trib1	2274.17	-0.150336	0.214912	0.0421805	0.354307
Gm45808	21.1094	0.0614509	0.144238	0.0422042	0.354321
Mrpl13	258.334	0.16075	0.222931	0.0422521	0.354416
Qrich1	1968.24	-0.174467	0.135536	0.0422597	0.354416
St8sia4	41.897	0.0536913	0.139707	0.04232	0.35446
Synj2bp	523.487	0.18259	0.178741	0.0423306	0.35446
5930420M18Rik	32.8436	0.0966373	0.172022	0.0423312	0.35446
Slc38a7	169.217	-0.171028	0.216036	0.0423804	0.354506
Cript	424.601	0.182512	0.177802	0.0423808	0.354506
Mgrn1	2081.7	-0.177394	0.160247	0.042481	0.355159
Gpn3	293.821	0.174238	0.214831	0.0425196	0.355297
Cox7a2l	827.488	0.14821	0.221346	0.0425893	0.355518
[truncated: 16,197 more rows]
