# Supplementary material for: Aging represses oncogenic KRAS-driven lung tumorigenesis and alters tumor suppression
Source: Nat Aging. 2025 Nov 4;5(11):2263–78. doi: 10.1038/s43587-025-00986-z (PMC12616358; doi:10.1038/s43587-025-00986-z)
Supplement: Supplementary file 5 — Statistical source data. [file 43587_2025_986_MOESM5_ESM.xlsx]

## Sheet: Sheet1
Fig 1a,b
N/A
Fig 1c
Age	Lung weight (g)
Young	0.467
Young	0.8098
Young	0.7976
Young	0.2656
Young	0.4225
Young	0.459
Young	0.5695
Young	0.4071
Old	0.3114
Old	0.2918
Old	0.327
Old	0.227
Fig 1d
Age	Surface tumor burden (Integrated Tomato intensity)
Young	25854450
Young	25219488
Young	37564544
Young	23880501
Young	28626916
Young	37743764
Young	26094878
Young	35315818
Old	11996508
Old	5332897
Old	7453467
Old	2081979
Fig 1e
Replicate	Age	Transduced epithelial cells (Normalized to Young)
1	Old	1.08772
1	Old	0.877193
1	Old	1.05263
1	Old	1.4386
1	Young	1.50877
1	Young	0.877193
1	Young	1.12281
1	Young	0.666667
2	Old	1.78378
2	Old	1.32432
2	Old	0.783784
2	Young	1
2	Young	1.37838
2	Young	0.72973
3	Young	1
3	Young	1.1988
3	Young	0.96988
3	Young	0.939759
3	Old	1.40964
3	Old	1.65663
3	Young	1.03012
3	Old	0.927711
3	Old	1.33735
Fig 1f
N/A
Fig 1g
Experiment	Age	Titer-adjusted neoplastic cell weight (g/million ifu)
1	Young	1.1706
1	Young	1.1386
1	Young	0.9926
1	Young	0.931
1	Young	2.493
1	Young	2.5418
1	Young	0.365
1	Young	1.5806
1	Old	0.4128
1	Old	0.1536
1	Old	0.5536
1	Old	0.4912
2	Young	2.583
2	Young	2.2358
2	Young	0.7734
2	Young	2.1046
2	Young	2.0654
2	Young	2.023
2	Old	0.824533
2	Old	0.346
2	Old	0.389733
2	Old	0.961867
2	Old	0.8896
3	Young	2.0426
3	Young	3.8466
3	Young	2.6586
3	Young	1.5134
3	Young	3.2986
3	Young	2.6346
3	Young	2.6346
3	Old	0.681867
3	Old	0.995867
3	Old	0.9068
3	Old	0.499333
3	Old	0
Fig 1h
Unprocessed barcode sequencing data isavailable through the NCBI’s Sequence Read Archive Database under the BioProject accession number PRJNA1261442
Experiment	Treatment	Tumor burden (million neoplastic cells per 100,000 ifu)
2	Young	4.64512e+06
2	Young	1.04546e+07
2	Young	1.08249e+07
2	Young	1.98192e+07
2	Young	2.70374e+07
2	Young	1.32635e+07
2	Old	3.07603e+06
2	Old	3.37133e+06
2	Old	4.59635e+06
2	Old	8.38114e+06
2	Old	1.89359e+06
3	Young	1.71477e+07
3	Young	1.0698e+07
3	Young	1.15909e+07
3	Young	8.35273e+06
3	Young	1.30322e+07
3	Young	6.9456e+06
3	Young	9.22272e+06
3	Old	1.15436e+06
3	Old	110177
3	Old	2.12549e+06
3	Old	4.78024e+06
3	Old	4.01007e+06
Fig 1i
Unprocessed barcode sequencing data isavailable through the NCBI’s Sequence Read Archive Database under the BioProject accession number PRJNA1261442
Experiment	Treatment	Tumor number (per million ifu)
2	Young	2961.6
2	Young	5879.6
2	Young	6796
2	Young	7147.6
2	Young	9288
2	Young	11566.4
2	Old	1484.53
2	Old	2124.27
2	Old	2341.2
2	Old	3576.4
2	Old	5009.2
3	Young	5060.4
3	Young	6107.6
3	Young	6384.4
3	Young	8042.8
3	Young	8152
3	Young	8252.4
3	Young	10419.6
3	Old	69.7333
3	Old	1092.4
3	Old	2008.67
3	Old	2493.2
3	Old	2867.33
Fig 1j
Unprocessed barcode sequencing data isavailable through the NCBI’s Sequence Read Archive Database under the BioProject accession number PRJNA1261442
Exp #2 Young tumor sizes	Exp #2 Old tumor sizes	Exp #3 Young tumor sizes	Exp #3 Old tumor sizes
1.73551e+06	3.54143e+06	1.66164e+06	2.32571e+06
306914	1.51716e+06	570604	2.28647e+06
281216	1.32305e+06	204512	2.23371e+06
277762	1.09706e+06	180932	1.40281e+06
261144	559394	164953	619526
241545	407262	150677	492687
192252	368898	135812	491367
188817	344038	122758	484224
188024	339972	120931	459425
171546	321187	120001	447791
161664	302171	116483	447309
161664	261198	110377	433479
154389	245238	109363	417473
149150	179888	108906	401448
147572	160794	81780.4	400574
143363	152995	81598.2	395344
143294	152661	79497.5	391273
143065	151383	78555.4	309080
142516	148050	76725.5	282765
137164	141205	76677.5	257495
137141	131861	76063.6	166932
133160	120799	74614.5	148870
129958	117563	73704	135893
128791	104990	72658.5	134401
128265	102449	72651.8	107780
125680	98729.1	72543.4	100146
123850	96057.2	69733	90927.2
119709	95088	69125	90706.8
117124	94302.1	68067	89358.4
116301	92180.3	67468.9	89047.2
113670	92049.3	66472.2	88489.7
106647	87884.3	66027.6	86350.4
101065	87150.9	65490.9	85274.3
100219	85655.4	65196	70534.7
94431.5	84400.4	64494.2	70468
90134	82854.9	63972.8	70182.5
88863.3	82828.7	63850.1	70075.5
86168.4	82645.3	63814.8	70039.8
82238.6	82331	62945.4	69871.2
73588.5	80340.2	62393.4	66524.4
71401.7	73165.8	62255.4	63615.7
70686.3	73032	60952	63437.3
68290.6	71804.6	60814	63365.9
66980.4	61657.8	59848	59279.5
66494.1	60387.5	58731.1	58083.9
64656.9	58755.5	58069.3	52302.3
63470.6	57689.8	57486.6	50371.1
63320.3	51969.3	57394.6	47502.1
63120.1	51564.2	56704.6	46505.4
62791.4	51296.3	55364.4	45289.4
62703.8	50661.2	54527.2	44431.2
62583	50346.9	53249.3	44238.4
62221.8	50278.1	52832.1	43732.7
61345.4	48492	52467.6	43545.8
60753.9	48459.9	52371.7	43094.5
60491	48408.4	51872.9	42380.7
59877.5	48363.6	51575.6	42163.9
59768	47046.3	51460.5	40239.4
58743.8	47020.1	51354.9	37587.1
58601.3	46286.4	50724.4	37488.6
58493.5	46179.4	50194.3	37457.4
58058.9	46077.1	49724.3	35207.2
57692.9	45946.5	48822.7	34384.6
56983.7	45926.3	48448.6	33930.8
56700.7	45772.9	48225	33840
56613.1	45675.7	48152.7	33840
56372.1	44269.6	46918	32984.3
56068.7	43272.7	46231.6	30961.7
55977.2	42881.3	46031.5	30371.4
55824.4	42785	45868.4	29885.5
55692.9	42357.4	45497.3	29807.7
55561.4	40994.7	44560.2	29652.2
54926.1	40973.3	44276.1	29561.4
54312.6	40811.9	43747.5	29535.5
53940.2	40727.3	41538.4	28265.7
53261	40340.3	41496.2	27641.2
52998.1	40340.3	40440.1	27444.9
52269.6	40257.4	39735.9	27409.1
51223.4	40085.6	39019.8	26916.4
51070.1	39895	38274.4	26333
49983.7	39302.3	37692.5	26294.1
49892.2	39169.5	36985.2	26255.2
49183	38983.6	36957.5	25160.8
48977.2	38480.5	36081.4	24945.7
48857.3	38230.5	36027.1	24932.7
48813.4	38140	36017.5	24816
47433.2	37354.1	34924.1	24258.5
47257.9	36411.1	34816.4	24206.6
46907.4	34813.2	34461.4	23739.9
46622.5	34811.6	34243	23480.6
46354.2	34416.1	33577	22599.8
45614.7	34124	33378.3	22452.4
45591.5	33114.8	33307.3	22127.2
44859.5	32955.7	33187.9	21574.6
44541.2	32770	33133.5	21374.2
44175.2	32583.7	32609.2	21224.6
43898.7	32377.1	32458.1	20680
43533.4	32238.5	32356.5	20641.1
43051.4	30890.3	32255.3	20485.5
42788.4	30569.6	32214.6	20378.6
42700.8	30481.2	32103.1	20329.9
42602.4	29862.3	32017.1	20291.1
42394.1	29338.4	31756.4	20255.3
42242.7	29304.9	31596	20184.8
42160.2	29076.5	31572.4	19985.9
41954.3	28999.5	31494.5	19938.1
41934	28984	31461.4	19911.7
41846.4	28973.3	31342.4	19863.2
41725.5	28609.6	31327.1	19761.9
41388.6	28421.6	31241	19577.9
40816.6	28224.6	31012.7	19521.9
40772.8	27754	30657.7	19504.1
40748	27689.8	30521.4	19357.5
40093.6	27609.6	30378.8	19268
40055.6	27390.4	29998.4	19093.6
39896.4	27059.5	29993	19059.3
39589.7	27009.2	29973.1	18828
39567.8	26902.3	29846.3	18766.5
39414.4	26502.7	29719.5	18668.2
39392.5	26447.6	29491.3	18629.7
39389.9	25985.5	29475.7	18605
39239.2	25893.1	29212.3	18528.4
39129.6	25644.9	28857.3	18527.7
39026.2	25493.4	28679.8	18450.5
38581.9	25469.2	28527.7	18413.9
38560	25101.6	28490.3	18344.2
38428.5	24459.9	28279.3	18130.9
38271.3	24230.4	28152.2	18123.1
38078	24204.2	27944.4	18001.2
37973.9	24117.7	27758.5	17996.2
37355	24032.1	27564.1	17844.5
37157.8	23706.5	27315.3	17734.4
37135.9	23444.6	26972.2	17697.9
37070.2	23270	26879.4	17659
36990.2	23262	26803.6	17659
36885.8	23025.4	26621.8	17612.1
36663	22973.3	26422.9	17603.3
36456.7	22912	26418.9	17594
36449.4	22553.9	26368.1	17581.3
36258.2	22438.5	26140.7	17400.7
36106.2	22386.4	25668.9	17244.2
36084.3	22265.8	24876.1	17243
35843.3	22108.6	24800	17185.5
35640.6	22096.3	24764.2	17023.7
35400.3	21925.2	24495.7	16997.8
35223.9	21917.5	24064.7	16945.9
35010.7	21914.4	23633.6	16941.1
34977.2	21572.2	23491.5	16856.8
34884.8	21532.3	23430.7	16751.5
34858.9	21427.5	23384.1	16590
34835.4	21270.4	23329.3	16576
34091.3	21122	23303.9	16569.9
34090.5	21087	23303.9	16547.9
34084.3	20929.8	23151.8	16232.8
34072.7	20712.9	23126.4	16168
33981	20536.9	22746.1	16090.2
33924.9	20102.6	22492.5	15973.5
33879.1	20013	22172.7	15714.2
33840.6	19989.3	21804.7	15673.8
33673.2	19960.6	21783.9	15454.9
33673.2	19945.7	21716	15441.9
33608.5	19908.2	21697.4	15390.1
33421.6	19871.7	21590.1	14988.2
33288.2	19783.9	21452.8	14702.9
33258	19585.4	21378.6	14664
33238.6	19585.4	21375.4	14572.5
33170.4	19567.7	21275.3	14422.7
33124.2	19524.3	21224.6	14301.3
32666.7	19515.3	20996.4	14262.1
32420.1	19489.1	20900	14171.3
32336.6	19304.8	20685.4	14125.7
32302.6	19231.3	20593.4	14069.6
32243.7	19174.8	20449.9	14061.5
32163.4	18939	20424.3	13902.9
31680.5	18912.8	20409.4	13847.2
31565.5	18730.6	19934	13837.9
31343.2	18729.4	19857.3	13781.7
31286.2	18729.4	19768.7	13774.7
31198.5	18721.7	19688.7	13691.6
31147.8	18624.7	19605.8	13576.9
31110.9	18598.5	19535.3	13561.9
31083.2	18502.7	19416.7	13526.2
31067.1	18493.7	19398.8	13510.1
31065.4	18481.3	19365.9	13506.7
31063.2	18467.5	19290	13471.2
31011.5	18415.1	19146.1	13419.1
30959.9	18258	19106	13383.1
30925.4	18206.9	18976.9	13315.6
30848	18179.4	18976.9	13303.8
30814	18155.7	18937.3	13289.7
30739.7	18144.5	18922	13263.7
30672.7	17969.8	18888.8	13258.5
30607	17969.8	18845.3	13237.8
30554	17943.6	18840.9	13108.1
30379.1	17786.4	18732.7	13062.2
30340.2	17766	18714.1	13043.3
30303.4	17679.1	18587.9	12991.5
30059.3	17655.5	18523.3	12900.7
29937.6	17593.6	18508	12900.7
29884	17550.7	18477.3	12887.7
29853	17550.7	18469.5	12719.2
29374.9	17498.3	18370	12641.4
29050	17497.3	18093.9	12589.5
28920	17472.1	18037.3	12580.4
28679	17445.9	18001.9	12455.5
28636	17422.5	17928	12369.1
28388.9	17341.1	17826.6	12334.7
28337.2	17304.8	17802.6	12300.4
28251.7	17235.1	17674.6	12278.4
27656.9	17131.1	17649.3	12241.3
27442	17112.3	17623.8	12187.6
27425.3	17075.3	17590	12187.6
27364.5	16898.4	17572.6	12140.8
27319.1	16791.4	17541.9	12138.9
27293.3	16774.9	17325.1	12057.9
27276.8	16715.9	17243.4	12006.1
27267.4	16621.4	17236.6	11941.3
27199.4	16577.5	17171.7	11889.4
27199.4	16555.3	17144.9	11866.6
27146.8	16502.9	17143.2	11850.1
27040.4	16483.9	17129.1	11811.6
26993.5	16471.7	17124.9	11733.8
26924.9	16424.3	17072.3	11707.9
26772.9	16374.3	17043.9	11694.9
26673.2	16345.7	16974.6	11688.2
26654.1	16345.7	16862.7	11652.5
26641.5	16314.6	16859.5	11616.8
26619.5	16305.1	16816.9	11565.3
26575.7	16188.5	16812	11552.3
26488.1	16149.7	16761.6	11527.6
26132.2	16136.1	16698.6	11527.6
26115.6	16119.3	16676.7	11526.4
25856.3	16074.9	16675	11409.6
25782	16068.8	16609.4	11409.6
25712.4	16058.9	16529.9	11370.8
25620.9	16057.6	16514.4	11339.1
25511.6	16056.6	16483.9	11321.5
25457	15958.9	16406.6	11280
25436.5	15957.2	16391.1	11215.2
25217.4	15956.6	16355.9	11202.2
25173.5	15926.6	16330.5	11163.3
25071.9	15800.6	16330.5	11163.3
24992.8	15800.2	16269.2	11150.4
24932.5	15795.6	16248.7	11127.9
24866	15743.2	16200.7	11124.4
24695.7	15690.8	16149.9	11099.8
24482.2	15649.7	16127.6	11004.3
24454.3	15647.1	16017.1	10994.8
24297.2	15638.4	15983.9	10942.9
24231.5	15629.2	15885.9	10845.7
24202.6	15612.2	15875	10831.6
24165.7	15586	15874.1	10831.6
24083	15507.5	15848.7	10828.1
24034.3	15507.5	15824.5	10800.3
23895.9	15481.3	15809.3	10787.3
23833.2	15481.3	15780.9	10774.4
23771.4	15481.3	15766.7	10761.4
23727.5	15385	15752.5	10592.8
23722.2	15376.5	15738.3	10590.2
23574.2	15350.3	15721.9	10528
23552.3	15350.3	15683.7	10484.5
23539.2	15350.3	15655.9	10474.7
23447.7	15342.9	15582.2	10362.6
23447.7	15324.1	15553.8	10359.5
23442.7	15322.6	15548.5	10313.5
23420	15250.7	15548.5	10281.7
23377	15219.3	15513.5	10268.7
23333.2	15201.9	15497.1	10268.7
23187.7	15193.1	15454.5	10242.8
23173.2	15193.1	15417.6	10242.8
23084.4	15163.3	15395.2	10242.8
23036	15140.8	15349.2	10189.2
22960.7	15114.5	15316.2	10152
22916.9	15114.5	15289.5	10126.1
22903.9	15090.9	15265.5	10117.8
22873.1	15058.8	15240.1	10100.1
22857.5	15043.1	15137.6	10087.2
22826.2	15030.9	15128.1	10087.2
22807.4	15009.8	15062.6	10048.3
22741.6	14994.3	15062.6	10022.4
22516.3	14984.9	14996	10010.8
22486.9	14957.4	14981.2	10009.4
22478.7	14882.6	14972	9996.42
22456.8	14835.5	14910.5	9996.42
22402.6	14826.4	14901	9996.42
22347.3	14800.2	14858.5	9970.49
22237.7	14780.8	14827.8	9957.25
22237.7	14780.3	14802.9	9903.71
22232.3	14759.4	14787.5	9892.7
22150.1	14750.1	14787.5	9892.7
22124	14738.4	14782.4	9892.7
22052.3	14695.4	14776.3	9864.15
21974.8	14590.6	14759.1	9776.01
21947.6	14590.6	14714.7	9772.88
21887.2	14590.6	14682.2	9698.22
21711.9	14579.1	14628.5	9698.22
21668.1	14566.9	14588.8	9689.58
21646.2	14552.5	14582.5	9685.25
21571.9	14542.5	14580.8	9685.25
21457.5	14538.2	14532.7	9672.28
21366	14512	14521.2	9665.09
21361.4	14493.7	14512.6	9633.39
21354.3	14433.5	14503.7	9611.41
21302.7	14433.5	14490.5	9607.46
21297.8	14422.3	14445.4	9582.51
21269.9	14354.9	14428.7	9529.66
21251.7	14354.9	14428.7	9529.66
21223.5	14320	14398.5	9516.7
21218.4	14302.5	14382.5	9511.13
21190.8	14276.3	14352.6	9490.77
21186.1	14268.9	14337.1	9477.8
21121.9	14166.6	14327.2	9464.84
21098.5	14160.4	14275	9463.97
21068.6	14154.1	14272.7	9438.9
20992.8	14145.3	14224.2	9404.06
20988.8	14139.6	14186.4	9387.04
20970.1	14127.3	14162.3	9386.74
20931.4	14119.1	14107.1	9374.08
20931.4	14092.9	14061.1	9322.21
20924.9	14064.3	14055.1	9309.25
20857.5	14064.3	14049.5	9277.43
20733.2	14041.9	14004.2	9261.31
20725.5	14014.3	13992.8	9251
20702.6	13980.8	13992.2	9231.46
20666.6	13962	13980.5	9224.57
20573.5	13935.8	13972.2	9198.13
20528.8	13935.8	13942.1	9162.89
20528.8	13932	13936	9114.77
20496.7	13909.6	13932.1	9101.8
20485	13909.6	13923.1	9101.8
20471.5	13883.4	13921.5	9062.9
20463.1	13882.4	13921.5	9062.9
20451	13870.9	13879.5	9049.94
20434.3	13857.2	13852.1	9047.17
20336.6	13831	13831.1	9036.97
20313.7	13797.7	13800.5	9036.97
20290.9	13778.6	13794.1	9024.01
20286	13778.6	13765.7	9004.3
20245.1	13752.4	13701.9	8991.86
20146.5	13700	13701.3	8972.15
20085	13679.1	13693.1	8946.21
20011.6	13675.6	13683	8881.39
20003	13675.6	13677.8	8881.39
19998.5	13673.8	13661.9	8868.42
19959.2	13595.2	13649.2	8850.88
19947.7	13595.2	13647.9	8804.02
19838.7	13542.8	13647.1	8804.02
19833.3	13541.2	13639.7	8792.85
19827.7	13516.6	13582.1	8790.63
19805.8	13486.6	13524.5	8779.51
19740.1	13468	13510.3	8731.18
19696.3	13464.2	13480	8713.56
19652.5	13438.1	13465.1	8712.83
19650.3	13438.1	13457.4	8699.87
19421.6	13401.1	13412.4	8699.87
19340.3	13390.4	13410.9	8687.13
19330.1	13379.7	13409.5	8622.08
19284.3	13359.5	13396.7	8599.02
19238.6	13359.5	13340	8596.15
19237	13333.3	13340	8596.15
19231.7	13283.4	13332.7	8563.78
19170	13229.9	13313.5	8557.25
19159.5	13228.5	13269	8557.25
19082.8	13144.4	13262.2	8557.25
19039	13126.1	13217.6	8531.32
19032.7	13123.7	13158.7	8529.68
18848.4	13123.7	13141.1	8518.35
18846.8	13123	13095.1	8509.15
18803.9	13118.5	13083.3	8502.11
18784.5	13097.5	13064.4	8466.86
18688.5	13092.6	13056.1	8458.31
18575.2	13071.3	13049.1	8452.98
18575.2	13058.8	13045	8440.46
18575.2	13018.9	13034	8427.59
18560.9	12941.2	13025.8	8414.63
18558.9	12940.3	12991.3	8404.77
18535.1	12861.8	12987.8	8396.38
18506.6	12861.8	12983.3	8375.73
18469.4	12861.8	12983.3	8349.8
18447.5	12836.9	12983.3	8340.83
18437.9	12835.6	12983.3	8336.83
18429	12835.6	12971	8318.53
18425.5	12796.4	12941.8	8310.9
18415	12785.7	12939.5	8308.28
18403.6	12785.7	12939.5	8299.47
18403.6	12783.2	12907.2	8298.53
18337.2	12783.2	12907.2	8297.94
18294.1	12770.1	12900	8297.7
18255.8	12757	12881.8	8284.97
18206.2	12730.8	12881.8	8284.97
18162.6	12720.1	12849.8	8272.01
18152.5	12704.6	12843.5	8272.01
18140.7	12674.3	12831.2	8259.04
18126.7	12673.8	12829.1	8259.04
18085.5	12663.1	12805.7	8233.11
18075	12652.2	12757.2	8207.18
17987.4	12626	12755	8194.21
17934.7	12577.5	12728.4	8190.64
17866	12573.6	12704.3	8181.25
17855.9	12552.2	12701.4	8158.5
17768.3	12527.8	12699.7	8158.11
17762.2	12521.2	12635.1	8142.35
17751.6	12521.2	12589.1	8137.1
17724.5	12521.2	12545.2	8129.39
17680.6	12442.6	12543.1	8116.42
17593	12417.1	12527.8	8103.46
17570.5	12364.1	12510.9	8090.49
17568.6	12364.1	12460.9	8088.01
17532.8	12356.8	12450.3	8080.88
17500	12342.2	12445.9	8070.39
17454.3	12337.9	12403.3	8025.66
17444.9	12295.2	12389.7	8012.7
17431.4	12285.5	12374.4	7986.77
17429.5	12267.4	12370.8	7973.8
17407.7	12259.3	12363.9	7973.8
17398.4	12259.3	12359.1	7960.83
17352	12256.7	12346.6	7947.87
17330.1	12222.5	12318.2	7947.05
17330.1	12172	12298.6	7934.9
17324.2	12154.5	12297.7	7934.9
17294.1	12149.3	12289.8	7934.9
17277.7	12128.3	12270.7	7912.75
17248.4	12128.3	12220.1	7908.97
17225.5	12112.6	12218.8	7908.97
17222	12076	12204.7	7898.34
17220.5	12064.2	12204.7	7883.04
17198.6	12023.5	12190.6	7870.26
17197.1	12023.5	12162.1	7869.44
17156.9	12010.7	12159.7	7818.21
17156.9	11997.3	12147.9	7815.9
17155.2	11971.1	12146.4	7815.9
17155.2	11967.9	12140.6	7792.28
17134	11918.7	12139.4	7792.28
17129.2	11918.7	12105	7779.32
17111.1	11840.2	12098.4	7779.32
17067.2	11807.4	12095.4	7766.35
17064.2	11764.1	12091.1	7766.35
17036.4	11683	12083.1	7766.35
17027.1	11657.8	12076.9	7740.42
16957.6	11656.8	12076.2	7740.42
16928.1	11636.4	12076.2	7726.78
16913.8	11631.4	12040.5	7726.68
16899.7	11604.8	12006.4	7701.52
16882.4	11604.4	12006.4	7688.56
16859.5	11604.4	11975.7	7688.56
16859.5	11550.8	11968.9	7688.56
16832.1	11550.8	11968.9	7675.59
16826.2	11529.4	11910.4	7655.3
16790.9	11526.5	11900.4	7649.66
16768	11525.8	11890.2	7647.49
16745.1	11518.7	11878.2	7645.6
16745.1	11518.7	11836.4	7637.46
16745.1	11499.6	11816.8	7631.55
16722.2	11489.9	11816.8	7623.73
16676.5	11473.4	11807.3	7623.73
16676.5	11473.4	11807.3	7610.77
16674.3	11465.2	11791.4	7597.8
16655.7	11441.1	11780.3	7584.83
16650.9	11428.9	11771.8	7566.08
16638.1	11421	11764.7	7561.35
16630.7	11401.1	11745.7	7561.35
16629	11394.8	11740.7	7558.9
16607.9	11380	11738	7548.23
16585.2	11367.8	11730.9	7544.87
16551.5	11358.3	11721.3	7532.97
16548.2	11353.7	11704.1	7531.49
16539.2	11347.6	11688	7524.14
16535	11319	11669.1	7520.01
16497.9	11315.5	11669.1	7520.01
16493.5	11290.1	11664.6	7512.2
16451.5	11286.1	11652.4	7494.08
16432.9	11270.1	11650.1	7481.11
16409.9	11263.9	11644.5	7481.11
16409.9	11262	11608.6	7480.09
16396.6	11237.7	11592.4	7480.09
16395.7	11221.3	11588.6	7480.09
16388.5	11211.5	11588.6	7480.09
16379.1	11185.3	11585.7	7459.01
16356.2	11185.3	11581.1	7442.21
16324.6	11185.3	11567.8	7436.04
16310.5	11159.1	11566	7420.93
16310.5	11155.1	11561.7	7416.28
16302.9	11144.4	11551.9	7416.28
16287.6	11132.9	11546.4	7403.32
16256.5	11098	11531.1	7403.32
16256.5	11080.2	11531.1	7403.32
16256.5	11080.2	11510.3	7351.45
16241.8	11058.8	11509.3	7339.75
16234.6	11054.3	11495.1	7338.49
16196.8	11050.3	11469.7	7334.1
16147	11048.1	11469.7	7330.31
16147	11028.1	11443.1	7325.52
16125.1	11001.9	11440	7325.52
16112.6	11001.9	11411.1	7316.26
16107.9	10975.7	11411.1	7303.88
16081.3	10975.7	11404.8	7299.59
16081.3	10964.9	11395.7	7298.41
16081.3	10962.6	11393	7286.63
16058.8	10949.5	11389.9	7280.57
16037.5	10944.6	11389.9	7280.57
16037.5	10923.3	11385.7	7277.45
16037.1	10923.3	11360.3	7273.66
16013.1	10923.3	11347	7260.7
16013.1	10914.4	11316.4	7247.73
16013.1	10897.1	11309.9	7244.88
15993.6	10887.7	11302	7234.76
15978	10855	11296.4	7234.76
15944.5	10844.9	11285.7	7234.76
15941.3	10844.7	11285.7	7233.4
15921.6	10830.6	11281.3	7221.8
15898.7	10812.8	11258.9	7210.31
15875.8	10802.1	11255	7210.31
15865.5	10792.4	11239.7	7198.16
15840.3	10792.4	11239.7	7195.87
15837.9	10766.2	11232.1	7191.34
15837.9	10766.2	11224.4	7191.34
15818.4	10766.2	11209	7182.9
15818.4	10740	11209	7169.94
15818.4	10740	11209	7162.91
15818.4	10713.8	11178.4	7155.65
15810.8	10713.8	11165	7145.29
15807.2	10701.9	11159.7	7131.04
15784.3	10688.9	11154.5	7127.67
15781.5	10661.4	11147.7	7118.07
15761.5	10637.7	11140.3	7118.07
15752.6	10609	11136.2	7105.11
15730.7	10598.9	11136.2	7097.98
15730.7	10582.8	11132.1	7092.14
15717.6	10577.5	11117	7079.18
15647.1	10561.9	11117	7079.18
15643.1	10556.6	11117	7074.81
15622	10556.6	11117	7066.21
15621.2	10537.5	11106.8	7066
15601.3	10530.4	11097.8	7062.87
15578.4	10504.2	11089.7	7048.38
15578.4	10488.7	11088.2	7030.74
15577.4	10484.3	11081.4	7021.95
15555.6	10481.3	11081.4	7004.33
15526	10478	11069.6	7001.39
15526	10478	11069.3	7001.39
15526	10470.6	11041	6988.42
15518.7	10470.6	11040.4	6985.65
15464.1	10462.9	11040.3	6975.45
15464.1	10462.9	11026.8	6962.49
15464.1	10439.8	11025	6959.36
15464.1	10427.8	10954.6	6959.36
15462.1	10425.6	10944.3	6950.54
15451.6	10425.6	10929.3	6941.52
15448.8	10406.4	10929.3	6941.52
15445.9	10399.4	10927.8	6923.59
15441.2	10391	10917.7	6910.63
15441.2	10382	10909.5	6910.63
15424	10373.2	10902.4	6907.41
15424	10373.2	10856.5	6901.4
15420.9	10373.2	10856.4	6897.66
15418.3	10354.4	10856.4	6894.38
15418.3	10347	10841	6887.99
15402.1	10347	10827.8	6884.7
15396.5	10347	10825.7	6884.7
15395.4	10329.9	10800.5	6884.7
15395.4	10320.8	10779.7	6884.7
15346.6	10320.8	10779.4	6871.73
15326.8	10310.2	10764.4	6870.14
15292.5	10294.6	10757.1	6870.14
15270.6	10281.1	10752.5	6859.27
15270.6	10268.5	10751.8	6845.23
15270.4	10267.4	10749	6834.45
15258.2	10256.7	10742.9	6832.83
15204.9	10250.5	10723.7	6819.87
15175.7	10242.3	10718.4	6819.87
15161.1	10223.9	10718.4	6819.87
15142.6	10216.1	10718.4	6816.61
15142.6	10216.1	10714.1	6806.9
15142.6	10216.1	10703	6789.06
15139.2	10183.4	10679.3	6780.97
15139.2	10177.4	10657	6775.25
15120.9	10171.2	10648.7	6768
15120.9	10171.1	10641.7	6768
15117.3	10163.7	10604.8	6760.98
15117.3	10137.5	10599.6	6757.63
15098.1	10117.6	10599.6	6742.07
15098.1	10111.3	10595.7	6742.07
15095.4	10111.3	10549.7	6742.07
15075.2	10097.9	10539.2	6727.39
15075.2	10096.3	10523.5	6725.88
15051.5	10096.3	10519	6716.14
15051.5	10085.1	10515.9	6703.18
15007.7	10075.1	10503.3	6703.18
15006.5	10064.6	10498.2	6691.7
14982.9	10064.2	10498.2	6691.7
14963.9	10058.9	10488.4	6691.7
14942	10032.7	10487.5	6690.21
14937.9	10024	10483.9	6678.34
14887	10012.5	10479.1	6673.85
14876.3	10011.5	10473.3	6664.28
14873.2	9989.31	10469.4	6651.32
14873.2	9989.31	10457.7	6651.32
14869.3	9980.31	10447.5	6651.32
14832.5	9975.83	10444.9	6651.32
14832.5	9972.86	10442.4	6638.35
14832.5	9954.11	10427	6638.35
14800.7	9954.11	10396.3	6625.48
14791.2	9951.41	10396.3	6625.38
14788.6	9946.53	10374	6607.85
14788.6	9935.83	10371.4	6602.47
14777.8	9927.92	10368.8	6599.5
14777.8	9927.92	10363.6	6586.49
14754.9	9914.78	10346	6566.79
14752.5	9901.72	10346	6564.4
14744.8	9882.35	10335	6547.59
14744.8	9878.69	10317.2	6537.37
14732	9878.15	10311.3	6534.63
14732	9875.53	10300.3	6534.63
14687.5	9875.53	10289	6531.1
14663.4	9875.53	10273.7	6521.66
14657.2	9870.57	10270	6513.25
14641.1	9850.27	10268.9	6495.73
14571.9	9849.33	10260.4	6495.41
14571.9	9841.52	10258.3	6484.51
14568.7	9839.57	10244.6	6473.13
14568.7	9839.57	10232	6458.08
14547.6	9829.31	10227.7	6456.83
14526.2	9823.14	10217.8	6456.83
14525.7	9823.14	10215.4	6456.83
14511.6	9819.43	10212.3	6443.87
14503.7	9818.18	10205.8	6443.87
14503.3	9817.1	10197	6443.87
14503.3	9804.89	10181.7	6443.87
14485.9	9786.1	10166.3	6441.87
14480.4	9772.46	10151	6440.46
14473.9	9770.75	10148.2	6417.94
14464.7	9770.75	10135.7	6417.94
14460	9768.29	10114.3	6414.02
14457.5	9744.55	10109.8	6406.18
14446.1	9744.55	10105	6406.18
14434.7	9744.55	10104.3	6405.21
14411.8	9743.84	10092.5	6404.97
14411.8	9743.32	10089.7	6404.97
14394.3	9719.42	10074.3	6404.97
14388.9	9700.54	10067.1	6404.97
14372.4	9692.16	10067.1	6395.9
14372.4	9692.16	10063.5	6392.01
14372.4	9692.16	10043.7	6392.01
14362.5	9689.84	10042.7	6388.34
14343.1	9670.57	10038.7	6388.34
14343.1	9665.97	10028.7	6381.86
14343.1	9665.97	10028.3	6379.04
14334.7	9665.97	10019.2	6367.82
14328.5	9657.76	10018.7	6366.07
14320.3	9646.15	10016.4	6366.07
14292.8	9614.97	10016.4	6366.07
14274.5	9613.58	10013	6353.78
14262.8	9613.58	9982.34	6353.11
14228.8	9613.58	9982.34	6346.76
14219	9613.58	9976.59	6340.14
14204.7	9609.52	9975.56	6334.81
14197.1	9582.89	9971.62	6323.07
14184.2	9561.19	9968.68	6317.11
14175.2	9561.19	9962.04	6316.96
14137.3	9536.26	9948.21	6316.96
14137.3	9534.99	9936.33	6299.12
14137.3	9508.8	9927.6	6288.28
14137.3	9497.33	9919.83	6288.28
14131.4	9482.6	9914.95	6281.87
14131.4	9480.35	9890.33	6275.32
14120.3	9463	9890.33	6275.32
14114.4	9456.41	9879.64	6264.25
14114.4	9456.41	9878.61	6262.35
14114.4	9454.55	9877.25	6249.38
14114.4	9438.58	9875	6249.38
14091.5	9411.77	9875	6249.38
14091.5	9404.02	9864.23	6249.38
14084	9404.02	9864.23	6241.45
14068.6	9401.07	9859.66	6236.42
14065.6	9389.74	9848.87	6236.42
14046.9	9379.68	9848.58	6236.42
14024.5	9379.68	9844.33	6227.74
14022.9	9359.15	9829	6224.96
14021.8	9358.29	9813.66	6223.45
14021.8	9353.11	9813.51	6210.49
14000	9351.63	9812.5	6210.49
13999.9	9351.63	9798.33	6209.89
13999.9	9347.6	9793.31	6197.52
13989.3	9328.69	9783	6192.05
13961.7	9325.43	9783	6176.14
13961.7	9316.48	9783	6174.21
13934.2	9299.24	9774.13	6171.59
13926.2	9294.12	9768.51	6171.59
13916.9	9292.05	9767.66	6171.59
13908.5	9267.63	9757.81	6171.59
13885.6	9267.63	9748.49	6171.24
13846.5	9255.42	9736.99	6158.63
13846.5	9246.85	9721.66	6158.63
13839.9	9246.85	9712.08	6156.36
13839.9	9241.35	9712.08	6156.36
13824.6	9231	9706.96	6149.71
13802.7	9229.95	9706.33	6145.66
13802.7	9220.65	9690.99	6145.66
13794.1	9220.65	9675.66	6138.52
13768.5	9220.65	9675.66	6138.52
13758.9	9220.65	9660.32	6132.69
13758.9	9220.65	9659.03	6119.73
13737	9218.79	9644.99	6119.73
13737	9208.56	9644.99	6115.07
13725.5	9194.46	9628.39	6114.47
13725.5	9165.78	9627.15	6106.76
13721.9	9161.69	9614.32	6093.8
13705	9157.74	9610.65	6093.8
13702.6	9145.53	9593.42	6084.98
13702.6	9142.07	9593.42	6084.98
13702.6	9142.07	9585.29	6080.83
13694.1	9142.07	9583.66	6080.83
13693.2	9142.07	9583.66	6067.87
13679.7	9115.87	9583.66	6067.87
13671.3	9103.43	9568.32	6067.87
13656.9	9089.68	9559.93	6067.87
13649.4	9089.68	9559.93	6067.87
13649.4	9089.68	9559.93	6054.9
13649.4	9089.68	9537.65	6054.9
13627.5	9063.48	9534.58	6049.29
13627.5	9052.29	9528.3	6049.29
13611.1	9048.13	9522.47	6041.94
13609.2	9047.85	9522.47	6041.94
13609.2	9037.43	9522.32	6041.94
13591.9	9011.09	9515.15	6031.45
13588.2	9005.35	9514.31	6031.45
13588.2	8994.65	9509.22	6028.97
13588.2	8984.9	9505.56	6023.8
13577.2	8962.57	9502.44	6016.01
13542.5	8958.7	9498.27	6016.01
13519.6	8958.7	9495.97	6016.01
13513.3	8941.18	9491.65	6003.04
13496.7	8930.48	9472.74	5999.93
13496	8906.31	9460.98	5995.72
13496	8906.31	9460.98	5991.12
13492.6	8889.11	9448.01	5990.07
13474.1	8877.01	9445.65	5982.31
13471.3	8869.57	9433.15	5982.31
13430.3	8866.31	9430.32	5977.11
13424.8	8864.69	9423.13	5977.11
13405.2	8853.92	9409.64	5973.5
13401.3	8853.92	9408.2	5960.07
13359.5	8852.48	9407.79	5951.18
13350.6	8840.27	9407.41	5951.18
13342.6	8823.53	9399.65	5951.18
13341.3	8802.14	9394.74	5947.07
13336.6	8801.53	9394.74	5942.23
13336.6	8801.53	9382.43	5942.23
13336.6	8796.57	9368.16	5939.55
13327	8791.43	9353.96	5938.21
13313.7	8775.34	9353.65	5938.21
13313.7	8775.34	9342.5	5925.25
13289.7	8749.14	9331.71	5925.25
13257.7	8749.14	9328.13	5925.25
13246.4	8748.66	9322.98	5912.28
13246.4	8742.59	9309.6	5912.28
13245.1	8722.95	9307.65	5912.28
13229.9	8722.95	9307.65	5912.28
13211.2	8722.95	9281	5912.28
13211.2	8710.24	9281	5911.83
13176.5	8705.88	9281	5911.47
13164.9	8696.75	9281	5906.54
13161.5	8696.75	9281	5906.54
13153.6	8696.75	9261.64	5899.32
13130.7	8695.19	9258.07	5899.32
13123.5	8684.49	9255.64	5886.35
13107.9	8684.49	9252.83	5876.59
13107.9	8681.54	9252.83	5873.38
13107.9	8673.8	9246.58	5873.38
13098	8673.8	9238.64	5870.85
13090.6	8670.56	9238.05	5862.33
13085	8652.41	9236.98	5860.42
13079.7	8644.91	9230.98	5860.42
13079.7	8644.36	9230.98	5860.42
13062.1	8618.17	9204.92	5853
13057.8	8609.63	9200.93	5853
13053.5	8608.28	9169.84	5847.45
13014	8592	9169.64	5847.45
13014	8591.97	9169.64	5841.26
13014	8591.97	9167.68	5835.16
13007	8591.97	9163.91	5834.49
12997.8	8591.97	9154.31	5834.49
12995.9	8577.46	9154.31	5832.53
12995.9	8577.46	9154.31	5823.72
12993.5	8565.78	9139.3	5821.52
12993.5	8565.78	9123.64	5817.32
12992.1	8565.78	9121.88	5817.32
12970.2	8547.22	9103.49	5817.32
12960.6	8539.58	9103.49	5808.56
12948.3	8539.58	9103.49	5799.47
12948.3	8522.8	9097.93	5781.63
12947.7	8513.39	9082.53	5781.63
12926.4	8513.39	9082.53	5778.08
12926.4	8513.39	9077.91	5771.06
12913.2	8513.39	9077.64	5756.69
12902	8513.39	9067.9	5743.73
12902	8513.39	9067.9	5735.95
12884.9	8513.37	9065.63	5730.76
12882.5	8497.8	9065.63	5730.76
12882.5	8491.98	9062.3	5728.09
12879.1	8486.17	9062.3	5728.09
12874.4	8471.24	9057.89	5726.81
12856.2	8461.75	9057.89	5718
12856.2	8461	9054.15	5717.8
12849.2	8461	9031.8	5717.8
12838.7	8461	9027.42	5717.8
12833.3	8449.54	9017.86	5714.89
12833.3	8449.2	9016.3	5704.83
12833.3	8438.57	9003.56	5704.83
12810.5	8437.33	8997.97	5692.4
12810.5	8434.8	8997.97	5691.87
12802.8	8434.8	8954.97	5691.87
12794.9	8434.8	8954.81	5691.57
12793.5	8434.8	8951.34	5674.56
12778.6	8434.8	8932.29	5673.94
12764.7	8434.8	8930.32	5665.94
12755.8	8434.8	8925.99	5656.71
12741.8	8434.8	8924.3	5652.97
12741.8	8434.8	8924.3	5652.97
12729.2	8427.81	8924.3	5652.97
12729.2	8417.11	8917.77	5652.97
12729.2	8417.11	8910.86	5640
12719	8417.11	8908.97	5640
12714.7	8408.61	8907.76	5640
12710	8408.61	8900.63	5640
12707.3	8408.61	8900.63	5640
12696.1	8400.7	8900.63	5638.87
12692.4	8391.57	8898.04	5627.04
12685.4	8387.43	8896.49	5627.04
12673.2	8382.41	8891.68	5627.04
12673.2	8382.41	8887.74	5621.08
12663.5	8382.41	8878.3	5621.03
12627.5	8356.22	8875.27	5614.07
12618.8	8342.25	8869.66	5614.07
12609.6	8339.65	8866.96	5609.58
12604.6	8339.65	8862.66	5603.46
12604.6	8336.29	8862.66	5601.11
12604.6	8331.55	8855.47	5601.11
12589.3	8327.44	8849.91	5601.11
12575.8	8311.91	8841.28	5588.52
12575.8	8303.83	8832.3	5588.14
12558.8	8303.83	8827.09	5588.14
12558.8	8290.81	8817.68	5588.14
12558.8	8288.77	8817.68	5577.03
12554.9	8278.6	8816.96	5575.18
12532	8277.63	8801.63	5575.18
12513.1	8277.63	8801.63	5575.18
12513.1	8267.38	8786.3	5575.18
12496.4	8254.18	8773.84	5575.18
12490.2	8254.18	8773.84	5567.49
12468.6	8251.44	8770.96	5562.21
12466.3	8251.44	8770.96	5562.21
12459.1	8235.3	8770.96	5553.41
12444.5	8232.24	8770.96	5550.6
12444.1	8225.24	8770.32	5549.65
12440.7	8225.24	8757.63	5549.25
12422.5	8217.55	8757.39	5549.25
12422.5	8205.68	8756.13	5549.25
12416.5	8205.68	8754.12	5539.37
12400.5	8205.68	8740.29	5536.28
12398.7	8203.21	8738.21	5536.28
12395.2	8193.13	8727.75	5536.28
12375.8	8182.86	8709.63	5531.8
12375.8	8180.92	8709.63	5513.96
12347.9	8180.92	8709.63	5511.29
12333.7	8179.13	8709.63	5510.35
12312.9	8179.13	8699.36	5510.35
12312.9	8172.85	8699.36	5506.55
12307.2	8171.12	8694.29	5497.38
12291	8168.71	8688.79	5497.38
12291	8146.65	8685.17	5497.38
12291	8146.65	8682.85	5497.38
12284.3	8146.65	8682.85	5497.38
12284.3	8146.65	8678.96	5497.38
12284.3	8144.28	8672.41	5497.38
12273.6	8139.04	8672.41	5484.42
12273.6	8132.07	8663.62	5484.42
12267.4	8131.72	8663.62	5483.21
12261.4	8131.72	8663.62	5478.27
12255	8131.72	8663.62	5471.45
12238.6	8128.34	8663.62	5471.45
12238.6	8128.34	8656.79	5462.49
12238.6	8120.46	8648.29	5460.42
12236.5	8120.46	8647.05	5458.49
12203.4	8120.46	8647.05	5458.49
12192.8	8120.46	8641.28	5445.52
12181.5	8119.86	8625.88	5444.87
12171.5	8107.65	8621.69	5442.58
12162.2	8106.95	8600.02	5432.56
12140.6	8095.44	8596.33	5432.56
12137.6	8094.26	8596.33	5432.56
12137.6	8094.26	8594.33	5427.04
12136.1	8094.26	8593.76	5419.59
12125.1	8072.91	8586.96	5419.59
12125.1	8071.02	8586.96	5419.59
12124.2	8068.07	8575.14	5406.63
12124.2	8068.07	8571.64	5406.63
12124.2	8068.07	8557.46	5405.98
12124.2	8064.17	8556.29	5400.82
12115.7	8041.87	8555.96	5393.66
12115.7	8041.87	8547.45	5389.05
12101.3	8032.09	8546.25	5389.05
12097.2	8029.43	8545.62	5380.69
12093.8	8029.43	8545.62	5380.69
12093.8	8021.39	8545.62	5380.69
12093.8	8021.39	8543.26	5380.69
12071.9	8015.68	8543.26	5380.69
12071.9	8009.97	8543.26	5371.2
12071.9	8009.97	8541.31	5367.73
12058.6	7993.24	8541.31	5367.73
12055.6	7989.48	8540.95	5367.73
12050	7989.48	8525.62	5367.73
12043.8	7989.48	8525.62	5367.73
12043.8	7989.31	8520.26	5365.58
12032.7	7978.61	8510.29	5341.8
12032.7	7967.92	8508	5341.8
12028.1	7966.68	8500.68	5341.8
12028.1	7963.29	8494.95	5335.77
11979.9	7963.29	8494.95	5335.51
11962.4	7961.13	8494.95	5328.83
11962.4	7957.22	8494.95	5328.83
11962.4	7937.09	8494.95	5328.83
11940.5	7937.09	8494.9	5328.83
11940.5	7937.09	8494.9	5315.87
11940.5	7924.5	8490.57	5303.9
11940.5	7913.57	8488.82	5302.9
11918.3	7912.29	8479.62	5300.67
11896.6	7910.9	8479.62	5293.65
11896.6	7910.9	8477.39	5289.94
11895.4	7910.9	8469.63	5281.98
11895.4	7910.9	8469.54	5281.98
11877.9	7903.74	8469.54	5277.47
11872.6	7887.87	8448.95	5276.97
11872.6	7884.7	8448.95	5276.97
11872.6	7884.7	8444.19	5276.97
11852.8	7884.7	8433.62	5268.66
11852.8	7875.66	8433.62	5264.14
11852	7871.66	8429.73	5264
11830.9	7858.51	8427.34	5264
11830.9	7858.51	8418.83	5251.04
11830.9	7858.51	8418.28	5251.04
11820.2	7858.51	8418.28	5246.29
11809	7858.51	8418.28	5246.29
11803.9	7839.57	8415.53	5242.23
11800.4	7832.31	8407.32	5238.07
11800.4	7832.31	8403.72	5238.07
11787.1	7832.31	8402.95	5238.07
11787.1	7832.31	8393.47	5238.07
11781.1	7832.31	8393.47	5238.07
11781.1	7807.49	8392.9	5238.07
11774.6	7806.12	8389.09	5238.07
11774.6	7806.12	8389.09	5225.11
11774.6	7806.12	8387.15	5225.11
11765.2	7806.12	8387.15	5225.11
11758.2	7806.12	8377.3	5225.11
11756.3	7802.4	8374.02	5225.11
11743.3	7790.19	8372.96	5216.42
11743.3	7790.19	8372.28	5212.14
11735.3	7780.79	8368.11	5212.14
11721.4	7779.92	8367.29	5212.14
11721.4	7779.92	8358.77	5209.4
11712.4	7779.92	8358.77	5209.4
11712.4	7779.92	8356.2	5202.38
11712.4	7779.92	8356.2	5199.18
11699.5	7779.92	8355.26	5199.18
11699.5	7765.76	8355.26	5199.18
11699.1	7754.24	8350.26	5199.18
11697.1	7754.24	8342.75	5198.18
11692.4	7753.73	8337.26	5192.76
11692.4	7753.73	8335.35	5189.37
11679.4	7753.73	8326.28	5189.37
11670.1	7732.62	8325.76	5188.33
11666.7	7732.62	8316.19	5186.21
11666.7	7727.53	8310.95	5174.91
11660.4	7727.53	8310.95	5173.25
11645.5	7704.71	8297.23	5171.75
11643.8	7701.34	8295.61	5162.94
11642.3	7701.34	8292.04	5160.28
11633.7	7701.34	8292.04	5160.28
11633.7	7701.34	8292.04	5160.28
11633.7	7689.84	8287.81	5157.07
11611.8	7675.14	8287.81	5147.31
11596.5	7675.14	8287.61	5146.21
11596.5	7675.14	8287.61	5146.21
11589.9	7671.43	8280.28	5136.51
11575.2	7668.08	8266.68	5134.35
11575.2	7648.95	8266.68	5134.35
11575.2	7648.95	8264.94	5134.35
11568	7648.95	8264.94	5121.38
11568	7648.95	8257.19	5121.38
11568	7643.66	8249.61	5121.38
11549.4	7636.36	8249.61	5121.38
11529.4	7622.75	8249.61	5111.11
11524.2	7622.75	8249.61	5111.11
11506.5	7622.75	8249.61	5108.42
11503	7622.75	8249.61	5108.42
11502.3	7607.03	8247.18	5108.42
11502.3	7607.03	8247.18	5103.53
11502.3	7607.03	8245.24	5103.53
11502.3	7596.56	8241.32	5103.53
11493.7	7596.56	8241.32	5085.69
11493.7	7596.56	8236.87	5085.69
11493.7	7596.56	8220.24	5085.69
11483.7	7596.56	8220.24	5083.02
11480.4	7596.56	8219.61	5083.02
11468.8	7582.61	8216.85	5082.49
11468.8	7582.61	8207.15	5082.49
11468.8	7570.4	8203.61	5082.49
11458.5	7570.36	8203.61	5069.52
11437.9	7570.36	8202.66	5068.98
11415	7569.15	8197.14	5068.98
11392.2	7569.15	8195.85	5068.98
11392.2	7550.8	8186.13	5067.85
11392.2	7545.98	8183.97	5056.56
11372.9	7541.79	8181.88	5056.56
11370.8	7541.79	8178.03	5056.56
11361.4	7540.11	8177.12	5050
11348.9	7533.77	8174.28	5050
11346.4	7529.41	8172.94	5048.4
11340.4	7518	8172.94	5048.4
11335.9	7517.97	8172.94	5047.92
11335.6	7517.97	8172.94	5047.92
11327	7517.97	8172.94	5043.59
11323.5	7508.02	8172.29	5043.59
11317.3	7497.33	8165.25	5033.88
11312.8	7497.33	8160.22	5033.88
11312.8	7497.33	8154.28	5032.16
11309	7491.78	8145.9	5030.62
11309	7491.78	8142.27	5030.62
11305.1	7491.78	8142.27	5030.62
11305.1	7491.78	8136.46	5030.62
11305.1	7491.78	8135.38	5030.62
11305.1	7491.78	8133.92	5026.86
11300.7	7488.68	8126.94	5026.86
11298.8	7486.63	8126.94	5019.84
11283.2	7465.58	8126.94	5017.66
11283.2	7465.58	8126.94	5017.66
11280.2	7465.58	8117.51	5004.69
11277.8	7465.58	8114.53	5004.35
11277.8	7465.24	8111.61	4991.73
11277.1	7443.85	8096.27	4978.76
11277.1	7439.39	8089.13	4978.76
11270.9	7439.39	8088.95	4978.62
11261.3	7439.39	8085.96	4978.62
11261.3	7439.39	8080.94	4965.8
11261.3	7439.39	8080.94	4965.8
11261.3	7435.57	8076.37	4963.67
11258.1	7435.57	8074.94	4952.83
11257.6	7435.57	8065.6	4952.83
11254.9	7433.16	8065.6	4942.93
11254.9	7413.19	8050.82	4942.93
11254.9	7413.19	8050.27	4942.61
11232	7413.19	8050.27	4939.87
11232	7413.19	8034.94	4939.87
11217.5	7413.19	8034.94	4939.87
11217.5	7409.02	8034.94	4939.87
11217.5	7409.02	8019.6	4933.86
11213.2	7399.45	8019.6	4933.86
11209.2	7390.38	8018.17	4926.9
11209.2	7387.24	8016.99	4926.9
11209.2	7387	8013.1	4925.09
11206.5	7387	8006.98	4925.09
11206.5	7387	8006.98	4925.09
11205.9	7387	8004.27	4913.94
11186.3	7387	8004.27	4913.94
11186.3	7387	8004.27	4913.94
11181.2	7387	7993.92	4913.94
11181.2	7382.46	7993.92	4913.94
11178.1	7368.99	7988.93	4907.5
11174.9	7368.99	7988.93	4900.97
11173.6	7360.8	7988.93	4900.97
11173.6	7360.8	7987.74	4900.97
11154.9	7360.8	7980.45	4888
11151.7	7347.59	7973.6	4888
11151.7	7336.9	7973.6	4888
11149.3	7334.61	7970.86	4888
11140.9	7334.61	7962.39	4881
11140.5	7334.61	7961.26	4875.04
11129.8	7334.61	7956.93	4875.04
11119.7	7308.41	7952.35	4871.56
11117.7	7308.41	7949.34	4871.56
11117.4	7308.41	7949.34	4871.56
11117.4	7308.41	7937.03	4871.56
11117.4	7302.79	7932.42	4863.38
11117.4	7289.56	7922.9	4862.07
11113.1	7289.56	7916.9	4862.07
11107.9	7282.22	7915.51	4862.07
11107.9	7272.73	7915.51	4862.07
11107.9	7262.03	7912.27	4853.71
11103.8	7256.02	7911.67	4853.71
11094.8	7256.02	7903.71	4853.71
11094.5	7252.93	7896.93	4849.11
11094.5	7249.68	7896.93	4849.11
11086	7249.68	7892.96	4849.11
11085.2	7240.72	7890.45	4849.11
11077.4	7229.83	7886.87	4849.11
11066.7	7229.83	7886.31	4844.32
11064.1	7229.83	7886.31	4836.14
11064.1	7223.13	7886.31	4836.14
11064.1	7219.25	7886.31	4836.14
11053.5	7216.3	7886.31	4835.87
11051.6	7208.56	7884.53	4830.28
11042.2	7208.56	7881.68	4828.14
11042.2	7203.63	7881.6	4823.18
11042.2	7203.63	7874.94	4823.18
11042.2	7203.63	7866.26	4823.18
11042.2	7203.63	7862.07	4823.18
11042.2	7203.63	7860.95	4823.18
11029.5	7197.86	7860.95	4823.18
11026.2	7187.17	7860.95	4816.23
11026.2	7177.44	7856.84	4810.52
11020.3	7177.44	7847.86	4810.21
11009.3	7177.44	7846.16	4800.18
11003.3	7165.78	7836.83	4800.18
10999.9	7160	7836.57	4797.25
10999.9	7155.08	7836.57	4797.25
10998.4	7155.08	7835.6	4797.25
10992.4	7151.24	7835.6	4797.25
10980.4	7151.24	7835.6	4797.25
10980.4	7151.24	7835.6	4792.9
10980.4	7151.24	7826.82	4788.15
10980.4	7144.39	7820.26	4784.28
10974.1	7144.39	7820.26	4784.28
10964.5	7125.05	7820.26	4784.28
10957.6	7125.05	7820.26	4784.28
10957.5	7125.05	7816.81	4784.28
10957.5	7125.05	7810.24	4782.33
10954.5	7125.05	7810.24	4781.13
10954.5	7123	7809.81	4781.13
10954.5	7123	7804.93	4774.11
10934.6	7108.86	7798.2	4771.31
10934.6	7106.41	7797.11	4771.31
10934.6	7098.85	7792	4771.31
10934.6	7098.85	7789.59	4767.09
10932.6	7080.22	7780.2	4767.09
10932.6	7072.66	7780.2	4766.47
10932.6	7072.66	7774.26	4764.49
10910.7	7072.66	7774.26	4760.07
10899.6	7072.66	7774.26	4760.07
10899.6	7046.46	7774.26	4758.35
10893.7	7046.46	7774.18	4758.35
10893.7	7046.46	7759.83	4758.35
10893.7	7046.46	7759.52	4758.35
10888.9	7046.46	7758.93	4758.35
10888.9	7046.46	7758.93	4748.84
10888.8	7037.43	7756.76	4746.64
10871.7	7020.93	7744.48	4745.38
10866.9	7020.93	7743.59	4745.38
10866.9	7020.27	7743.59	4745.38
10866.9	7020.27	7734.16	4740.03
10845	7020.27	7732.61	4739.01
10845	7020.27	7731.06	4732.42
10843.8	7020.27	7716.72	4732.42
10843.1	7020.27	7712.93	4732.42
10843.1	7020.27	7712.93	4732.42
10843.1	7016.04	7712.93	4732.42
10829.8	7016.04	7711.87	4732.42
10823.1	7010.68	7708.81	4722.41
10823.1	7006.57	7708.81	4719.45
10823.1	7006.57	7705.96	4719.45
10823.1	7006.57	7697.59	4719.45
10820.3	7005.35	7697.59	4710.92
10816.2	6994.07	7683.45	4706.49
10816	6994.07	7683.1	4706.49
10806.7	6994.07	7682.26	4706.49
10801.2	6994.07	7678.72	4706.49
10797.9	6984.13	7678.72	4706.49
10797.9	6973.26	7673.51	4704.79
10779.3	6973.26	7673.22	4703.9
10779.3	6972.09	7661.81	4696.88
10779.3	6967.88	7661.81	4695.98
10778.9	6957.57	7661.81	4693.52
10778.9	6955.43	7651.59	4693.52
10774.5	6951.87	7646.66	4693.52
10774.5	6947.67	7646.66	4693.52
10760.3	6941.68	7636.26	4693.52
10757.4	6941.68	7635	4693.52
10751	6941.68	7635	4693.52
10751	6941.18	7632.73	4693.52
10741.7	6931.01	7632.73	4693.11
10735.5	6931.01	7627.98	4680.56
10728.8	6930.48	7626.64	4680.56
10728.8	6923.25	7625.55	4675.27
10728.8	6915.49	7620.92	4667.59
10728.8	6915.49	7620.92	4667.59
10713.9	6911.04	7620.81	4654.62
10713.5	6911.04	7620.81	4654.62
10713.5	6909.09	7613.83	4654.62
10713.5	6904.29	7611.07	4654.62
10713.5	6904.29	7611.07	4654.62
10713.5	6898.4	7607.89	4654.62
10695.3	6889.29	7607.89	4641.66
10683	6889.29	7607.38	4641.66
10683	6889.29	7607.38	4641.66
10683	6889.29	7607.38	4641.66
10678.2	6886.62	7606.63	4641.66
10676.7	6863.1	7606.62	4641.66
10670.1	6863.1	7605.59	4628.69
10669.7	6863.1	7605.59	4628.69
10667.4	6863.1	7594.15	4628.69
10664.3	6863.1	7594.15	4621.73
10660.1	6853.15	7590.25	4621.73
10660.1	6853.15	7590.25	4616.69
10660.1	6844.92	7582.02	4615.73
10647.8	6844.92	7582.02	4615.73
10647.8	6837.78	7577.24	4615.73
10639.6	6836.9	7574.92	4615.73
10638.4	6836.9	7568	4615.73
10638.2	6836.9	7566.59	4612.63
10638.2	6836.9	7560.33	4603.89
10637.3	6834.23	7560.33	4602.76
10625.9	6825.57	7556.66	4602.76
10625.9	6824.79	7546.57	4602.76
10621	6823.53	7544.25	4602.76
10614.4	6813.36	7543.41	4602.76
10614.4	6810.71	7536.62	4599.07
10611.7	6810.71	7536.62	4589.8
10606.2	6810.71	7531.3	4589.8
10606.2	6810.71	7531.3	4576.83
10604	6810.71	7531.3	4576.83
10591.5	6810.71	7531.3	4576.83
10591.5	6802.14	7528.92	4576.83
10583.9	6802	7528.92	4576.83
10582.1	6802	7528.92	4568.2
10582.1	6801.15	7526.56	4563.87
10582.1	6798.24	7526.5	4563.87
10568.6	6791.45	7526.5	4563.87
10565.3	6784.51	7520.04	4563.87
10561	6784.51	7516.55	4563.87
10560.2	6784.51	7512.86	4563.83
10560.2	6784.51	7510.45	4563.49
10546.8	6784.51	7505.94	4563.49
10546.8	6784.51	7505.94	4556.47
10546.8	6771.68	7505.94	4550.9
10545.8	6758.32	7500.98	4550.9
10545.8	6758.32	7496.53	4550.9
10545.8	6758.32	7493.09	4550.9
10545.8	6758.32	7492.67	4550.35
10538.3	6758.32	7483.17	4550.35
10538.3	6758.32	7482.92	4550.35
10538.3	6758.32	7482.92	4537.93
10538.3	6758.32	7481.67	4537.93
10538.3	6758.32	7480.59	4537.93
10535.1	6750.86	7480.59	4535.4
10516.4	6750.86	7478.9	4532.51
10516.4	6745.13	7476.51	4532.51
10516.4	6745.13	7476.51	4528.58
10516.4	6740.1	7472.08	4524.97
10512.6	6732.12	7467.58	4521.36
10509.6	6732.12	7466.5	4514.66
10509.6	6732.12	7456.5	4514.66
10509.3	6732.12	7456.5	4514.34
10509.3	6732.12	7452.25	4512
10494.5	6732.12	7452.25	4510.96
10494.5	6732.12	7450.51	4502.15
10494.5	6732.12	7436.92	4499.04
10483.5	6727.89	7436.48	4499.04
10477.1	6727.89	7429.72	4499.04
10472.5	6718.57	7422.13	4499.04
10472.5	6718.57	7421.58	4499.04
10472.5	6715.68	7421.58	4496.82
10454.3	6705.93	7408.1	4486.07
10454.3	6705.93	7408.1	4486.07
10454.3	6705.93	7408.1	4486.07
10453.9	6705.93	7407.94	4486.07
10450.6	6705.93	7406.45	4486.07
10450.6	6705.93	7406.25	4486.07
10450.6	6703.47	7406.25	4479.24
10450.6	6703.47	7406.25	4478.98
10431.4	6699.72	7404.51	4478.98
10429.9	6679.73	7404.51	4478.98
10428.7	6679.73	7396.44	4473.11
10428.7	6663.1	7390.91	4473.11
10414.5	6663.1	7390.91	4473.11
10414.5	6663.1	7386.43	4473.11
10414.5	6654.63	7379.56	4473.11
10408.5	6653.54	7379.56	4473.11
10408.5	6653.54	7379.15	4473.11
10408.5	6653.54	7375.58	4473.11
10408.5	6653.54	7375.58	4473.11
10406.8	6653.54	7375.58	4473.11
10406.8	6653.54	7375.58	4461.13
10406.8	6648.57	7365.37	4460.14
10406	6642.41	7360.25	4460.14
10398.2	6642.41	7360.25	4460.14
10388.9	6641.71	7360.25	4460.14
10385.6	6638.9	7357.36	4460.14
10384.9	6638.9	7357.36	4458.1
10382.6	6631.02	7353.8	4451.16
10382.6	6631.02	7353.8	4449.29
10380.2	6631.02	7351.17	4447.18
10370.4	6627.34	7344.91	4447.18
10363	6627.34	7344.91	4447.18
10363	6627.34	7344.91	4447.18
10363	6627.34	7336.98	4447.18
10363	6627.34	7329.58	4444.13
10363	6627.34	7329.58	4440.48
10363	6627.34	7328.44	4434.21
10362.8	6627.34	7328.44	4434.21
10362.8	6620.32	7328.44	4434.21
10354.4	6617.99	7328.44	4431.67
10350.6	6612.35	7328.44	4431.67
10350.6	6605.78	7328.44	4430.09
10341.1	6601.15	7323.54	4425.44
10328.6	6601.15	7322.79	4425.44
10319.2	6601.15	7314.25	4422.86
10319.2	6601.15	7308.6	4421.25
10318.7	6601.15	7308.6	4421.25
10318.7	6601.15	7306.62	4421.25
10318.7	6601.15	7306.37	4414.05
10314.7	6585.79	7303.08	4414.05
10305.4	6581.36	7298.91	4408.28
10305.4	6574.95	7289.71	4408.28
10302.8	6574.95	7289.71	4408.28
10302.8	6574.95	7289.71	4405.24
10297.3	6574.95	7286.35	4396.43
10297.3	6574.95	7283.58	4396.43
10297.3	6574.95	7283.58	4396.43
10297.3	6569.15	7280.22	4395.31
10291.9	6566.85	7277.72	4395.31
10286.7	6559.24	7276.34	4395.31
10276.9	6559.24	7275.3	4389.75
10275.4	6556.94	7270.65	4389.75
10275.4	6556.94	7256.32	4387.62
10275.4	6548.76	7252.91	4382.35
10271.3	6548.76	7252.91	4382.35
10254.8	6548.76	7252.36	4382.35
10253.5	6548.76	7252.36	4382.35
10249.7	6545.46	7252.36	4382.35
10249.7	6544.73	7238.97	4378.81
10240.4	6522.56	7237.58	4371.91
10231.5	6522.56	7226.3	4371.91
10231.5	6522.56	7223.45	4371.91
10231.5	6520.31	7223.45	4371.91
10231.5	6520.31	7222.69	4369.99
10225.3	6520.31	7222.24	4369.38
10212.5	6506.12	7222.06	4369.38
10209.6	6506.12	7222.06	4369.38
10209.6	6502.67	7209.26	4369.38
10209.6	6496.37	7206.91	4369.38
10209.1	6496.37	7206.91	4356.42
10202.6	6496.37	7205.14	4352.37
10199.5	6496.37	7205.14	4343.56
10199.5	6496.37	7205.14	4343.45
10194	6496.37	7204.03	4343.45
10194	6496.37	7204.03	4343.45
10187.7	6496.37	7203.5	4343.45
10187.7	6495.89	7203.5	4343.45
10179.7	6495.15	7201.65	4343.45
10179.7	6495.15	7201.65	4343.45
10179.7	6495.15	7201.65	4330.49
10179.7	6491.98	7201.65	4330.49
10179.7	6491.98	7195.07	4330.49
10175.4	6491.98	7195.07	4330.49
10165.8	6491.98	7195.07	4330.49
10156.9	6483.68	7191.57	4325.94
10156.9	6483.68	7191.57	4325.37
10147.8	6483.68	7191.57	4318.38
10143.9	6479.57	7188.23	4318.38
10134	6479.57	7188.23	4317.52
10126.3	6470.59	7180.88	4317.52
10111.1	6470.59	7180.28	4317.52
10100.1	6470.17	7176.29	4317.52
10096.2	6470.17	7176.29	4317.52
10096.2	6470.17	7176.29	4317.52
10095.1	6470.17	7176.29	4317.13
10095.1	6470.17	7176.24	4317.13
10088.2	6470.17	7176.24	4317.13
10078.2	6459.89	7176.24	4304.56
10078.2	6459.89	7176.24	4304.56
10070.4	6459.89	7174.73	4304.56
10070.4	6459.26	7171.32	4304.56
10070.4	6443.98	7160.91	4304.56
10056.3	6443.98	7160.91	4304.56
10056.3	6443.98	7152.49	4304.56
10056.3	6443.98	7152.49	4304.56
10056.3	6438.5	7150.93	4303.72
10056.3	6438.5	7150.93	4300.53
10056.3	6434.84	7150.93	4299.51
10045.4	6434.84	7145.95	4299.51
10045.4	6427.81	7145.57	4291.59
10043.6	6427.81	7145.57	4291.59
10042.5	6426.46	7145.57	4291.59
10042.5	6426.46	7145.57	4291.59
10034.4	6426.46	7144.64	4291.59
10034.4	6417.78	7138.3	4291.59
10031.2	6417.78	7138.3	4291.59
10031.2	6417.78	7137.49	4290.7
10026.8	6417.11	7130.24	4289.68
10012.5	6406.42	7125.57	4281.89
10012.5	6399.9	7124.11	4278.62
9999.23	6399.9	7124.11	4278.62
9999.23	6395.72	7120.58	4278.62
9999.23	6391.59	7116.2	4268.62
9999.23	6391.59	7116.2	4268.62
9996.74	6391.59	7114.91	4268.62
9996.74	6391.59	7109.92	4265.66
9996.74	6391.59	7109.92	4265.66
9996.74	6391.59	7107.59	4265.66
9992.9	6391.59	7106.19	4265.66
9992.9	6391.59	7106.19	4265.66
9990.54	6391.59	7103.66	4265.66
9990.54	6386	7100.22	4265.66
9973.86	6385.03	7100.22	4265.66
9973.86	6385.03	7096.18	4265.66
9971.14	6374.33	7095.73	4264.27
9967.28	6373.35	7095.73	4252.69
9967.28	6373.35	7084.24	4252.69
9967.28	6365.39	7084.24	4252.69
9967.08	6365.39	7084.24	4252.69
9950.99	6365.39	7081.54	4252.69
9943.29	6365.39	7081.54	4247
9935.33	6365.39	7078.81	4247
9928.11	6363.64	7068.9	4247
9928.11	6363.64	7068.9	4247
9924.82	6352.94	7068.9	4246.65
9924.82	6346.79	7056.15	4246.65
9915.44	6346.79	7056.15	4246.65
9915.44	6346.79	7053.57	4239.73
9915.43	6342.25	7049.62	4239.73
9905.61	6342.25	7049.5	4229.15
9905.24	6342.25	7049.5	4229.15
9903.39	6339.2	7049.5	4226.76
9903.39	6339.2	7049.5	4226.76
9902.91	6339.2	7038.24	4226.76
9902.91	6339.2	7038.24	4226.49
9889.61	6339.2	7036.13	4226.49
9882.36	6331.55	7030.85	4213.8
9882.36	6331.55	7024.14	4213.8
9882.36	6324.95	7024.14	4213.8
9882.36	6324.95	7022.9	4213.8
9881	6324.95	7022.9	4213.8
9881	6320.86	7016.11	4211.66
9881	6320.24	7016.11	4205.43
9881	6313	7011.67	4205.43
9878.02	6313	7007.57	4205.43
9871.44	6313	7007.57	4200.83
9869.01	6313	7007.57	4200.83
9869.01	6313	7007.57	4200.83
9869.01	6313	7002.18	4200.83
9859.49	6312.74	6998.79	4200.83
9850.45	6310.16	6998.79	4200.83
9841.16	6293.68	6998.79	4200.83
9839.49	6290.57	6996.39	4198.41
9837.18	6290.57	6996.39	4198.41
9836.61	6288.32	6992.23	4193.46
9836.61	6288.32	6992.23	4193.46
9836.61	6286.81	6990.23	4193.46
9815.27	6286.81	6986.09	4193.46
9815.27	6286.81	6986.09	4187.87
9813.73	6286.81	6984.29	4187.87
9813.73	6286.81	6982.2	4187.87
9813.73	6286.81	6976.9	4187.87
9813.73	6286.81	6976.9	4187.87
9813.73	6278.08	6976.08	4187.87
9813.73	6276.11	6976.08	4187.87
9813.73	6276.11	6973.43	4187.87
9813.73	6267.38	6973.43	4187.87
9813.31	6267.38	6973.43	4184.37
9813.31	6263.89	6973.3	4177.35
9794.74	6260.61	6968.01	4174.9
9793.36	6260.61	6966.07	4174.9
9793.36	6260.61	6961.57	4174.9
9790.86	6260.61	6961.57	4170.33
9790.86	6256.69	6961.57	4161.93
9790.86	6251.68	6951.44	4161.93
9790.86	6251.68	6948.07	4161.93
9786.33	6245.99	6946.23	4161.93
9775.6	6240.57	6946.05	4160.38
9771.45	6239.47	6944.52	4158.54
9771.45	6239.47	6939.62	4158.54
9771.45	6239.43	6934.93	4157.77
9767.98	6239.43	6930.9	4157.77
9767.98	6235.3	6930.9	4149.26
9760.5	6234.42	6930.9	4148.97
9749.54	6234.42	6930.9	4148.97
9749.54	6234.42	6930.9	4148.97
9745.11	6234.42	6930.9	4148.97
9745.11	6234.42	6925.43	4148.97
9734.68	6234.42	6925.43	4148.97
9734.68	6227.26	6924.9	4148.97
9734.68	6224.6	6922.71	4148.97
9729.75	6215.05	6922.71	4148.97
9727.63	6214.01	6922.71	4136
9727.63	6213.9	6917.61	4136
9727.63	6213.9	6916.03	4132.11
9727.63	6208.22	6915.75	4123.3
9727.63	6208.22	6915.57	4123.04
9727.63	6208.22	6915.57	4123.04
9722.23	6208.22	6915.57	4123.04
9712.46	6208.22	6915.57	4123.04
9711.71	6208.22	6915.57	4123.04
9711.18	6208.22	6911.24	4123.04
9708.86	6203.21	6907.08	4123.04
9705.73	6203.21	6906.16	4122.09
9705.73	6188.29	6901.14	4121.18
9705.73	6187.46	6900.7	4114.16
9701.9	6187.46	6900.7	4113.56
9699.35	6182.03	6900.23	4110.07
9699.35	6182.03	6897.35	4110.07
9699.35	6182.03	6897.35	4110.07
9692.62	6182.03	6897.35	4110.07
9683.82	6182.03	6897.35	4110.07
9683.82	6181.82	6897.35	4110.07
9683.82	6171.12	6897.05	4104.24
9683.04	6160.9	6896.01	4097.11
9679.76	6160.9	6889.27	4097.11
9676.48	6160.43	6884.9	4097.11
9676.48	6160.43	6883.79	4097.11
9676.48	6155.83	6882.86	4097.11
9676.48	6155.83	6882.86	4097.11
9676.48	6155.83	6872	4097.11
9664.76	6154	6872	4097.11
9664.76	6149.73	6871.45	4096.87
9661.91	6141.79	6869.56	4093.1
9661.91	6139.04	6869.56	4093.1
9661.91	6139.04	6869.56	4088.06
9661.91	6139.04	6869.56	4084.14
9661.91	6139.04	6869.56	4084.14
9657.28	6137.15	6868.67	4084.14
9657.22	6134.35	6867.79	4084.14
9653.6	6134.35	6865.98	4084.14
9653.6	6134.35	6865.51	4084.14
9653.6	6134.35	6859.57	4084.14
9640	6129.64	6854.47	4084.14
9640	6129.64	6854.47	4079.25
9640	6129.64	6854.47	4071.18
9630.73	6129.64	6854.23	4071.18
9630.73	6117.37	6854.23	4071.18
9618.34	6107.79	6848.61	4071.18
9618.09	6107.79	6848.61	4068.55
9618.09	6103.44	6848.61	4065.01
9607.85	6103.44	6845.96	4061.63
9596.18	6103.44	6841.75	4058.21
9596.18	6096.26	6838.9	4058.21
9596.18	6096.26	6838.9	4058.21
9590.49	6096.26	6835.96	4058.21
9584.98	6096.26	6826.09	4050.71
9584.98	6085.56	6823.56	4050.71
9584.98	6081.23	6823.56	4050.71
9574.5	6081.23	6823.56	4050.71
9574.27	6080.74	6821.28	4045.24
9574.27	6080.74	6811.9	4045.24
9574.27	6077.25	6808.23	4045.24
9574.27	6077.25	6805.93	4045.24
9562.64	6077.25	6805.93	4045.24
9562.1	6077.25	6797.71	4045.24
9552.36	6077.25	6797.71	4045.24
9552.36	6077.25	6792.89	4045.24
9552.36	6077.25	6791.05	4045.24
9552.36	6077.25	6791.05	4045.24
9551.98	6077.25	6783.52	4045.24
9551.98	6077.25	6782.31	4045.24
9544.07	6074.87	6781.46	4044.01
9539.22	6074.87	6776.42	4043.95
9539.22	6068.53	6770.56	4036.93
9539.22	6056.32	6770.56	4035.52
9539.22	6054.68	6769.33	4032.86
9530.45	6054.68	6765.89	4032.86
9520.03	6053.48	6765.89	4032.86
9516.35	6051.05	6765.89	4032.28
9516.35	6051.05	6765.89	4032.28
9508.54	6051.05	6765.39	4032.28
9508.54	6051.05	6764.55	4032.28
9508.54	6051.05	6764.55	4032.28
9502.29	6051.05	6762.28	4032.28
9502.29	6051.05	6762.23	4032.28
9497.65	6051.05	6762.23	4032.28
9493.47	6051.05	6762.23	4026.39
9488.08	6051.05	6762.23	4022.89
9486.63	6051.05	6752.67	4022.89
9469.8	6051.05	6746.89	4019.31
9464.73	6051.05	6746.89	4019.31
9464.73	6051.05	6746.89	4019.31
9451.23	6051.05	6746.89	4019.31
9450.65	6034.86	6743.09	4015.02
9447.72	6028.12	6743.09	4015.02
9447.72	6028.12	6740.94	4015.02
9442.82	6024.86	6733.5	4015.02
9441.95	6024.86	6731.57	4008.77
9424.84	6024.86	6731.56	4006.35
9424.84	6024.86	6728.91	4006.35
9424.84	6024.86	6726.75	4006.35
9424.83	6024.86	6726.75	4006.35
9423.38	6024.86	6726.75	4006.35
9420.91	6024.86	6719.85	4001.83
9414.09	6024.86	6719.85	3999.95
9404.81	6021.39	6716.23	3994.81
9401.97	6010.7	6716.23	3993.38
9401.97	6010.7	6714.65	3993.38
9401.97	6001.57	6712.56	3993.38
9395.52	6000	6704.73	3993.38
9392.25	6000	6700.89	3993.38
9379.09	6000	6700.89	3993.38
9379.09	5998.66	6700.89	3993.38
9377.09	5998.66	6699.22	3987.79
9377.09	5998.66	6698.37	3980.76
9377.09	5998.66	6697.74	3980.76
9377.09	5998.66	6695.14	3980.42
9373.18	5998.66	6694.49	3980.42
9367.67	5995.27	6694.49	3980.42
9356.22	5989.31	6685.82	3980.42
9356.22	5989.31	6685.56	3980.42
9355.18	5989.31	6685.56	3980.42
9355.18	5983.72	6681.4	3973.52
9347.36	5983.06	6680.83	3973.52
9339.82	5972.47	6675.95	3967.45
9333.34	5972.47	6675.95	3967.45
9333.27	5972.47	6670.22	3967.45
9330.54	5972.47	6670.22	3967.45
9311.36	5972.47	6670.22	3967.45
9311.36	5972.47	6670.22	3967.45
9310.47	5972.47	6669.13	3967.45
9298.58	5972.47	6669.13	3967.45
9295.72	5972.47	6655.79	3967.45
9293.4	5970.85	6655.79	3967.45
9289.45	5970.85	6654.89	3961.48
9289.45	5967.92	6654.89	3954.49
9289.45	5967.92	6654.89	3954.49
9287.59	5967.92	6647	3954.49
9287.59	5958.64	6647	3954.49
9287.59	5957.22	6643.77	3954.49
9284.12	5957.22	6643.77	3952.68
9270.99	5957.22	6641.6	3952.68
9269.9	5948.46	6641.6	3947.09
9267.54	5948.46	6641.6	3941.52
9267.54	5946.53	6639.56	3941.52
9267.54	5946.27	6639.56	3941.52
9267.54	5946.27	6639.56	3941.52
9265.55	5946.27	6639.56	3938.28
9264.71	5946.27	6635.78	3931.62
9264.71	5946.27	6627.95	3929.47
9264.71	5946.27	6627.41	3929.47
9264.46	5946.27	6618.42	3928.56
9245.63	5946.27	6613.17	3928.56
9245.63	5946.27	6613.17	3928.56
9245.63	5932.57	6608.89	3925.8
9244.08	5932.57	6608.89	3924.6
9244.08	5932.57	6604.19	3917.36
9241.84	5925.13	6599.22	3915.59
9241.84	5922.01	6599.03	3915.59
9237.69	5920.08	6599.03	3915.59
9223.73	5920.08	6595.75	3907.95
9219.13	5920.08	6593.55	3907.95
9219.13	5920.08	6593.06	3903.04
9218.96	5920.08	6593.06	3903.04
9218.96	5920.08	6592.31	3902.62
9218.96	5909.8	6584.84	3902.62
9218.25	5903.74	6584.84	3902.62
9218.25	5897.59	6584.84	3902.62
9215.8	5893.88	6584.84	3902.62
9201.82	5893.88	6578.22	3899.52
9201.82	5893.88	6578.22	3890.11
9201.82	5893.88	6578.22	3890.11
9201.82	5893.88	6578.22	3890.11
9200.57	5893.88	6575.73	3890.11
9200.57	5881.43	6570.64	3889.66
9200.56	5881.43	6567.7	3889.66
9196.09	5881.43	6562.89	3889.66
9196.09	5881.43	6562.43	3889.66
9196.09	5881.43	6556.68	3889.66
9192.43	5873.16	6556.68	3889.66
9188.21	5871.66	6556.45	3889.5
9179.91	5871.66	6556.45	3889.5
9179.91	5868.79	6547.55	3876.69
9173.21	5868.79	6547.55	3876.69
9173.21	5867.69	6547.55	3876.69
9166.61	5867.69	6545.7	3876.69
9158	5867.69	6545.7	3876.69
9158	5867.69	6545.52	3876.69
9154.14	5867.69	6545.52	3876.69
9150.33	5867.69	6542.34	3876.61
9150.33	5867.69	6542.34	3872.26
9144.85	5867.69	6542.34	3867.8
9136.09	5867.69	6542.34	3867.8
9136.09	5867.69	6542.26	3867.8
9135.57	5867.69	6532.22	3863.73
9127.46	5867.69	6532.22	3863.73
9127.46	5867.69	6532.22	3863.73
9127.46	5860.96	6532.22	3863.73
9127.46	5860.96	6528.07	3863.73
9126.29	5860.95	6516.98	3863.73
9117	5850.27	6516.98	3854.42
9114.97	5850.27	6516.98	3854.42
9114.97	5848.74	6516.98	3854.42
9114.18	5848.74	6516.98	3854.42
9114.18	5848.74	6516.98	3850.76
9114.18	5842.23	6513.88	3850.76
9105.43	5842.23	6511.69	3850.76
9104.58	5841.49	6511.69	3850.76
9092.27	5841.49	6503.3	3850.76
9092.27	5841.49	6501.55	3850.18
9092.27	5841.49	6491.63	3841.37
9092.27	5841.49	6491.63	3841.37
9089.15	5841.49	6491.63	3841.37
9079.86	5841.49	6486.22	3837.8
9072.78	5841.49	6486.22	3837.8
9070.58	5839.57	6486.22	3837.8
9070.36	5828.88	6485.65	3837.8
9070.36	5824.32	6484.11	3837.8
9070.36	5824.32	6477.86	3837.8
9070.36	5818.18	6475.64	3836.57
9063.33	5815.68	6474.52	3833.33
9063.33	5815.68	6471.3	3832.56
9063.33	5815.3	6470.88	3832.56
9063.33	5815.3	6466.27	3832.56
9063.33	5815.3	6466.27	3826.31
9061.3	5815.3	6466.27	3824.83
9058.83	5815.3	6466.27	3824.83
9058.83	5815.3	6466.27	3824.83
9052.01	5815.3	6457.11	3824.83
9048.45	5807.49	6455.62	3824.83
9048.45	5799.9	6455.62	3824.83
9040.83	5799.9	6455.55	3824.83
9040.83	5799.9	6455.55	3824.83
9035.96	5799.9	6455.55	3824.83
9035.96	5799.9	6455.55	3823.75
9026.54	5796.79	6449.78	3814.93
9026.54	5796.79	6449.78	3814.93
9026.54	5789.12	6444.04	3811.87
9026.54	5789.12	6443.84	3811.87
9024.16	5789.1	6442.92	3811.87
9013.08	5789.1	6442.92	3811.87
9013.08	5789.1	6440.91	3811.87
9013.08	5789.1	6440.91	3800.88
9011.68	5789.1	6440.91	3798.9
9008.89	5789.1	6440.91	3798.9
9008.89	5789.1	6440.22	3798.9
9005.59	5789.1	6440.22	3798.9
9004.64	5786.1	6440.22	3798.9
9004.64	5786.1	6431.96	3798.9
9004.64	5786.1	6428.73	3798.9
9004.64	5779.14	6428.73	3798.9
8996.31	5775.48	6427.12	3798.9
8995.07	5775.48	6427.12	3798.23
8990.2	5775.4	6427.12	3798.23
8990.2	5762.91	6426.56	3798.23
8987.02	5762.91	6426.56	3788.5
8982.73	5762.91	6425.6	3788.5
8982.73	5762.91	6424.88	3788.5
8982.73	5762.91	6424.88	3785.93
8982.73	5762.91	6424.88	3785.93
8982.73	5762.91	6420.08	3785.93
8982.73	5762.91	6415.59	3785.93
8982.73	5762.57	6415.55	3785.93
8968.46	5762.57	6415.55	3785.93
8967.33	5754.01	6410.21	3783.04
8967.33	5754.01	6410.21	3779.69
8967.33	5754.01	6409.55	3772.97
8967.33	5754.01	6409.55	3772.97
8960.82	5743.32	6409.55	3770.88
8960.82	5743.32	6409.55	3770.14
8960.82	5743.32	6407.38	3765.19
8960.82	5743.32	6405.58	3763.12
8960.04	5738.85	6394.21	3762.07
8959.17	5738.85	6394.21	3760
8949.89	5736.71	6394.21	3760
8949.89	5736.71	6393.3	3760
8944.45	5736.71	6393.3	3760
8944.45	5736.71	6390.39	3760
8940.6	5736.71	6390.2	3760
8938.91	5736.71	6388.19	3760
8938.91	5736.71	6386.16	3760
8938.91	5736.71	6378.88	3747.35
8938.91	5736.71	6378.88	3747.35
8938.91	5736.01	6378.6	3747.35
8938.91	5728	6376.38	3747.35
8934.22	5728	6375.55	3747.35
8921.58	5728	6371.96	3747.04
8921.58	5726.64	6369.01	3747.04
8921.58	5721.93	6369.01	3747.04
8917	5710.52	6366.63	3747.04
8917	5710.52	6365.55	3747.04
8917	5710.52	6364.84	3742.06
8917	5710.52	6364.84	3734.07
8917	5710.52	6363.55	3734.07
8913.05	5710.52	6363.55	3734.07
8913.05	5710.52	6355.54	3734.07
8913.05	5702.22	6354.75	3734.07
8913.05	5702.22	6349.83	3729.51
8913.05	5702.22	6348.81	3729.51
8908.4	5700.54	6348.81	3726.83
8898.7	5684.32	6348.21	3726.83
8898.7	5684.32	6348.21	3726.83
8898.7	5684.32	6348.21	3725.61
8895.09	5684.32	6348.21	3721.11
8895.09	5677.8	6343.58	3721.11
8895.09	5676.86	6342.88	3721.11
8895.09	5676.86	6342.56	3721.11
8895.09	5676.86	6340.24	3721.11
8884.9	5676.86	6339.48	3721.11
8884.9	5676.86	6339.48	3721.11
8882.57	5676.86	6339.48	3721.11
8882.57	5676.86	6339.48	3721.11
8882.57	5668.45	6339.48	3713.98
8881.1	5665.59	6335.52	3711.66
8875.82	5665.59	6332.88	3711.66
8873.18	5658.13	6332.88	3711.66
8873.18	5658.13	6332.88	3709.21
8852.95	5658.13	6332.88	3708.14
8852.95	5658.13	6325.64	3708.14
8851.27	5658.13	6325.64	3708.14
8851.27	5658.13	6319.12	3708.14
8851.27	5658.13	6317.55	3708.14
8851.27	5658.13	6315.2	3708.14
8851.27	5658.13	6314.12	3708.14
8851.27	5658.13	6314.12	3708.14
8849.16	5657.75	6313.18	3708.14
8849.16	5656.35	6311.46	3708.14
8849.16	5656.35	6301.01	3708.14
8849.16	5647.06	6301.01	3708.14
8849.16	5631.93	6301.01	3708.14
8838.48	5631.93	6295.48	3706.96
8838.48	5631.93	6295.48	3700.4
8830.07	5631.93	6295.36	3700.4
8829.36	5631.93	6288.76	3700.4
8829.36	5631.93	6288.76	3695.18
8829.36	5631.93	6288.76	3695.18
8829.19	5631.93	6288.76	3695.18
8817.21	5631.93	6288.76	3695.18
8810.63	5631.93	6288.76	3693.82
8807.45	5631.93	6288.76	3691.59
8807.45	5631.93	6286.88	3685.89
8807.45	5631.93	6286.88	3682.21
8807.45	5631.93	6286.88	3682.21
8807.2	5629.79	6272.62	3682.21
8807.2	5628.96	6271.61	3682.21
8807.2	5628.96	6271.54	3682.21
8801.92	5628.96	6271.54	3682.21
8801.34	5628.96	6271.54	3682.21
8792.06	5628.96	6265.67	3682.21
8792.06	5625.72	6263.5	3682.21
8785.54	5625.72	6263.41	3682.21
8785.54	5625.67	6263.41	3682.21
8785.26	5616.75	6263.41	3675.97
8784.32	5616.75	6263.41	3675.97
8784.32	5616.75	6258.43	3675.97
8773.49	5614.97	6258.43	3669.24
8764.2	5605.74	6245.44	3669.24
8763.64	5605.74	6245.44	3669.24
8763.64	5605.74	6241.91	3669.24
8763.64	5605.74	6241.07	3669.24
8763.64	5605.74	6241.07	3669.24
8763.64	5605.74	6241.07	3665.16
8761.45	5605.74	6240.88	3665.16
8761.45	5605.74	6240.88	3658.13
8754.92	5605.74	6240.88	3658.13
8754.92	5604.28	6240.88	3658.13
8753.47	5604.28	6238.05	3658.13
8753.47	5603.23	6238.05	3657.81
8753.47	5603.23	6235.97	3656.28
[truncated: 154,942 more rows]
