# Supplementary material for: Aging represses oncogenic KRAS-driven lung tumorigenesis and alters tumor suppression
Source: Nat Aging. 2025 Nov 4;5(11):2263–78. doi: 10.1038/s43587-025-00986-z (PMC12616358; doi:10.1038/s43587-025-00986-z)
Supplement: Supplementary file 6 — Statistical source data. [file 43587_2025_986_MOESM6_ESM.xlsx]

## Sheet: Sheet1
Fig 2a,b
N/A
Fig 2c
Unprocessed barcode sequencing data isavailable through the NCBI’s Sequence Read Archive Database under the BioProject accession number PRJNA1261442
Age	PC1	PC2
Young	-0.2219	2.992
Young	10.4086	5.82401
Young	3.36754	-0.427415
Young	4.76197	11.8549
Young	-3.53561	4.41882
Young	3.42067	1.63143
Young	0.66032	-0.766978
Young	2.24449	-3.4075
Young	-1.3874	1.73927
Young	0.628478	-2.80864
Young	3.40684	-2.85434
Young	5.41586	5.65088
Young	1.36865	-1.04205
Young	1.1417	1.62103
Young	4.64924	-4.46607
Young	8.79432	-5.02603
Young	3.01829	0.00437039
Young	10.6496	-4.1553
Young	4.7654	-0.242165
Young	2.52777	3.07753
Young	14.6083	3.68355
Young	5.71241	1.95481
Old	-1.58446	-2.39535
Old	-5.60907	-0.42513
Old	-6.55803	0.3217
Old	-3.88008	-1.42163
Old	-5.33313	1.07356
Old	-6.98307	2.562
Old	-3.1514	-4.04648
Old	-6.86798	2.24603
Old	-4.15821	-1.67228
Old	-6.51244	3.04627
Old	1.22241	-9.1283
Old	2.27979	-8.51458
Old	-4.25438	-0.955957
Old	-7.0075	3.20421
Old	-5.9126	1.57841
Old	-5.1492	0.268463
Old	-5.54899	0.00966028
Old	-5.84717	0.0681538
Old	-3.3281	-1.93306
Old	-2.22195	-3.14182
Fig 2d
Unprocessed barcode sequencing data isavailable through the NCBI’s Sequence Read Archive Database under the BioProject accession number PRJNA1261442
Gene targeted	Category	Adaptively Sampled Mean in young mice	Adaptively Sampled Mean in old mice	Confidence Interval lower bound Young	Confidence Interval lower bound Old	Confidence Interval upper bound Young	Confidence Interval upper bound Old
Arid1a	TSG	0.765961	0.938855	0.7279	0.889123	0.829835	0.991194
Fbxw7	TSG	0.929506	1.00556	0.890891	0.950448	1.00138	1.06635
Dnmt3a	TSG	1.08319	1.01983	1.02489	0.965616	1.20385	1.07977
Cmtr2	TSG	1.14922	1.07224	1.08185	1.0164	1.26014	1.13799
Atm	TSG	0.90723	0.942338	0.873004	0.898426	0.976741	0.991031
Rb1	TSG	1.1378	1.04192	1.05028	0.975834	1.29931	1.12667
Setd2	TSG	1.26099	1.25621	1.13636	1.15226	1.45833	1.37614
Cdkn2a	TSG	1.06879	0.956299	1.01146	0.915294	1.18134	1.00268
Arid1b	TSG	0.874354	0.950773	0.843404	0.906157	0.940008	0.998438
Pten	TSG	7.5546	2.9164	5.73398	2.17934	10.2006	3.96618
p53	TSG	1.4356	1.07601	1.35157	1.01899	1.5881	1.14755
Rnf43	TSG	1.1317	1.16043	1.05581	1.09138	1.2654	1.25025
Kmt2c	TSG	0.994566	0.982721	0.959622	0.938247	1.07012	1.03089
Smarca4	TSG	0.78054	1.03991	0.728831	0.979857	0.862365	1.11065
Stag2	TSG	1.8293	1.53777	1.6123	1.39372	2.13875	1.71959
Kdm6a	TSG	0.999066	0.96062	0.955169	0.918365	1.0855	1.00683
Nf2	TSG	1.01039	1.06489	0.94996	0.980115	1.10632	1.16318
Cdkn2c	TSG	1.36619	1.26603	1.23169	1.1582	1.56361	1.40426
Apc	TSG	0.696412	0.866386	0.623846	0.780973	0.797611	0.962735
Brca2	TSG	0.881238	0.931683	0.84946	0.889341	0.947678	0.975809
Keap1	TSG	1.02543	1.07601	0.970369	1.0109	1.11241	1.13894
Nf1	TSG	2.03499	1.40967	1.85173	1.28031	2.32452	1.5776
Pole	TSG	0.691296	0.888885	0.656627	0.833709	0.747635	0.946566
Lkb1	TSG	1.87921	1.63646	1.61534	1.4594	2.23326	1.86201
Rbm10	TSG	1.14094	1.10289	1.0713	1.04827	1.26629	1.16828
NT_1	sgInert	0.900575	0.96596	0.840633	0.893563	0.991407	1.04151
NT_2	sgInert	0.996734	1.02865	0.928412	0.944296	1.12809	1.15261
NT_3	sgInert	1.00327	1.01863	0.956346	0.975839	1.11206	1.09454
NT_4	sgInert	1.00636	0.981365	0.971535	0.94374	1.09403	1.01851
Fig 2e
Unprocessed barcode sequencing data isavailable through the NCBI’s Sequence Read Archive Database under the BioProject accession number PRJNA1261442
Gene targeted	Category	Log2 fold change in ASM (young vs old)	P value, FDR-corrected	-log10(P-Value+10-4)
NT_1	sgInert	-0.101117	0.4746	0.323581
NT_2	sgInert	-0.0454662	0.817111	0.0876657
NT_3	sgInert	-0.0219334	0.8996	0.0459023
NT_4	sgInert	0.0362867	0.4746	0.323581
Arid1a	TSG (sig.)	-0.293631	0	4
Fbxw7	TSG (n.s.)	-0.113461	0.263538	0.578991
Dnmt3a	TSG (n.s.)	0.0869612	0.298	0.525638
Cmtr2	TSG (n.s.)	0.10002	0.236727	0.625568
Atm	TSG (n.s.)	-0.0547764	0.5705	0.243668
Rb1	TSG (n.s.)	0.127006	0.263538	0.578991
Setd2	TSG (n.s.)	0.00547585	0.887793	0.0516393
Cdkn2a	TSG (sig.)	0.160441	0.00942857	2.02097
Arid1b	TSG (n.s.)	-0.120883	0.183	0.737312
Pten	TSG (sig.)	1.37316	0	4
p53	TSG (sig.)	0.415961	0	4
Rnf43	TSG (n.s.)	-0.0361615	0.858214	0.0663537
Kmt2c	TSG (n.s.)	0.0172855	0.607615	0.2163
Smarca4	TSG (sig.)	-0.413921	0	4
Stag2	TSG (n.s.)	0.250456	0.133333	0.874736
Kdm6a	TSG (n.s.)	0.0566148	0.388125	0.410917
Nf2	TSG (n.s.)	-0.0758002	0.57936	0.236977
Cdkn2c	TSG (n.s.)	0.109853	0.445	0.351542
Apc	TSG (sig.)	-0.315069	0.03825	1.41623
Brca2	TSG (n.s.)	-0.0803077	0.391059	0.407647
Keap1	TSG (n.s.)	-0.0694657	0.558	0.253288
Nf1	TSG (sig.)	0.52967	0	4
Pole	TSG (sig.)	-0.362694	0	4
Lkb1	TSG (n.s.)	0.19955	0.298	0.525638
Rbm10	TSG (n.s.)	0.0489342	0.529429	0.276111
Fig 2f
Unprocessed barcode sequencing data isavailable through the NCBI’s Sequence Read Archive Database under the BioProject accession number PRJNA1261442
Category	Percentiles of tumor size distribution sgPten	Relative tumor size (normalized to sgInerts)	Confidence Interval lower bound	Confidence Interval upper bound
Young	50th	1.76879	1.60162	1.94335
Young	60th	1.78955	1.64062	1.99197
Young	70th	1.91417	1.70767	2.21515
Young	80th	2.40873	2.00817	3.02663
Young	90th	11.9608	4.60933	22.4538
Old	50th	1.06475	1.02057	1.14492
Old	60th	1.09325	1.03709	1.16685
Old	70th	1.15222	1.07333	1.24193
Old	80th	1.20372	1.11494	1.30744
Old	90th	1.55938	1.27337	2.9152
