# Supplementary material for: Aging represses oncogenic KRAS-driven lung tumorigenesis and alters tumor suppression
Source: Nat Aging. 2025 Nov 4;5(11):2263–78. doi: 10.1038/s43587-025-00986-z (PMC12616358; doi:10.1038/s43587-025-00986-z)
Supplement: Supplementary file 7 — Statistical source data. [file 43587_2025_986_MOESM7_ESM.xlsx]

## Sheet: Sheet1
Fig 3a
N/A
Fig 3b
Unprocessed barcode sequencing data isavailable through the NCBI’s Sequence Read Archive Database under the BioProject accession number PRJNA1261442
sgID	Category	Log2 fold change in ASM (young vs old)	P value, FDR-corrected	-log10(P-Value+10-4)
NT_1	sgInert	0.0255991	0.890444	0.0503444
NT_2	sgInert	-0.0167457	0.9188	0.0367317
NT_4	sgInert	0.159191	0.066	1.1798
NT_3	sgInert	-0.161484	0.113077	0.946242
Nf1	TSG (sig.)	0.532601	0.00375	2.41454
Dnmt3a	TSG (n.s.)	0.193652	0.175125	0.756404
Pole	TSG (sig.)	-0.396291	0.00375	2.41454
Lkb1	TSG (sig.)	1.14009	0	4
Apc	TSG (n.s.)	0.0599541	0.888923	0.051087
Cdkn2a	TSG (sig.)	0.72294	0	4
Rb1	TSG (sig.)	1.28464	0	4
Smarca4	TSG (sig.)	-0.340909	0.0433333	1.36218
Pten	TSG (sig.)	1.69599	0	4
Arid1b	TSG (n.s.)	0.010425	0.900621	0.0454099
p53	TSG (n.s.)	-0.123443	0.367579	0.434531
Atm	TSG (n.s.)	-0.0373541	0.888923	0.051087
Stag2	TSG (n.s.)	0.259621	0.288706	0.539394
Cmtr2	TSG (n.s.)	0.163228	0.1512	0.820161
Rbm10	TSG (n.s.)	0.0296162	0.888923	0.051087
Kmt2c	TSG (sig.)	0.268411	0.003	2.50864
Arid1a	TSG (n.s.)	-0.202369	0.1512	0.820161
Kdm6a	TSG (sig.)	0.3132	0	4
Nf2	TSG (sig.)	0.376313	0.045	1.34582
Rnf43	TSG (n.s.)	0.102337	0.650286	0.186829
Fbxw7	TSG (n.s.)	0.0453201	0.789652	0.102509
Keap1	TSG (n.s.)	-0.0679447	0.789652	0.102509
Setd2	TSG (n.s.)	0.146835	0.5403	0.267285
Brca2	TSG (n.s.)	-0.0215129	0.900621	0.0454099
Cdkn2c	TSG (n.s.)	0.22189	0.297	0.527097
Fig 3c
Unprocessed barcode sequencing data isavailable through the NCBI’s Sequence Read Archive Database under the BioProject accession number PRJNA1261442
Category	Percentiles of tumor size distribution sgPten	Relative tumor size (normalized to sgInerts)	Confidence Interval lower bound	Confidence Interval upper bound
Young	50th	3.35894	2.33333	4.51375
Young	60th	4.79848	3.11263	6.78167
Young	70th	8.57551	5.03513	11.7525
Young	80th	19.1678	11.3077	26.9993
Young	90th	35.2549	23.9998	52.4948
Old	50th	1.19108	1.12632	1.34269
Old	60th	1.28684	1.17643	1.436
Old	70th	1.42146	1.27341	1.71137
Old	80th	1.96342	1.49357	3.20917
Old	90th	17.9152	8.84456	30.2486
Fig 3d,e
N/A
Fig 3f
Virus	Age	Lung Weight (g)	Titer (ifu/mouse)
sgPten	Young	0.9289	10000
sgPten	Young	1.1518	10000
sgPten	Young	0.8892	10000
sgPten	Old	0.3763	10000
sgPten	Old	0.5561	10000
sgPten	Young	0.7996	10000
sgPten	Young	0.7497	10000
sgPten	Young	0.9815	10000
sgPten	Old	0.269	10000
sgPten	Old	0.3685	10000
sgInert	Young	0.467	250000
sgInert	Old	0.2918	250000
sgInert	Young	0.459	250000
sgInert	Old	0.227	250000
sgInert	Young	0.4225	250000
sgInert	Young	0.4071	250000
sgInert	Young	0.7976	250000
sgInert	Young	0.8098	250000
sgInert	Old	0.327	250000
sgInert	Young	0.2656	250000
sgInert	Old	0.3114	250000
sgInert	Young	0.5695	250000
Fig 3g
N/A
Fig 3h
Unprocessed barcode sequencing data isavailable through the NCBI’s Sequence Read Archive Database under the BioProject accession number PRJNA1261442
sgID	Tumor burden relative to sgInert, Young/Old	Confidence Interval lower bound	Confidence Interval upper bound	P value, FDR-corrected
sgNT#1	1.04407	0.925347	1.15222	0.4636
sgNT#2	0.914521	0.72623	1.16781	0.4636
sgPten#2	1.72505	1.4304	2.1535	0
sgPten#1	1.39396	1.16526	1.8105	0.00133333
sgPten#3	1.76838	1.3272	2.40717	0
