# Supplementary material for: Aging represses oncogenic KRAS-driven lung tumorigenesis and alters tumor suppression
Source: Nat Aging. 2025 Nov 4;5(11):2263–78. doi: 10.1038/s43587-025-00986-z (PMC12616358; doi:10.1038/s43587-025-00986-z)
Supplement: Supplementary file 8 — Statistical source data. [file 43587_2025_986_MOESM8_ESM.xlsx]

## Sheet: Sheet1
Fig 4a
N/A
Fig 4b
Single-cell RNA sequencing data are available through the Gene Expression Omnibus under the record GSE297023
Fig 4c
Single-cell RNA sequencing data are available through the Gene Expression Omnibus under the record GSE297023
Cell Type	Age	Number of Cells
Alveolar fibroblast	Old	930
Alveolar fibroblast	Young	1189
Alveolar macrophage	Old	40911
Alveolar macrophage	Young	66185
ASMC	Old	69
ASMC	Young	191
AT1	Old	2500
AT1	Young	2888
AT1.AT2	Old	1336
AT1.AT2	Young	1264
AT2	Old	28479
AT2	Young	20639
B	Old	177
B	Young	134
Ciliated	Old	503
Ciliated	Young	417
Endothelial	Old	5710
Endothelial	Young	5303
LEC	Old	36
LEC	Young	33
Mast	Young	3
Mesothelial	Old	61
Mesothelial	Young	33
Pericyte	Old	28
Pericyte	Young	43
Secretory	Old	79
Secretory	Young	80
T Lymphocyte / NK	Old	206
T Lymphocyte / NK	Young	331
Classical DC	Old	710
Classical DC	Young	808
iMON	Old	74
iMON	Young	74
Mature DC	Old	240
Mature DC	Young	327
Fig 4d
Source data provided in Extended Data Table 2
Fig 4e
Single-cell RNA sequencing data are available through the Gene Expression Omnibus under the record GSE297023
Gene Set	SYMBOL	RANK IN GENE LIST	RANK METRIC SCORE	RUNNING ES	CORE ENRICHMENT
Global Aging	H2-K1	37	4.46265	0.0485635	Yes
Global Aging	H2-D1	166	2.87069	0.0740398	Yes
Global Aging	Apoe	194	2.73798	0.103597	Yes
Global Aging	Pebp1	218	2.62351	0.132078	Yes
Global Aging	B2m	314	2.33512	0.153306	Yes
Global Aging	Rpsa	324	2.30458	0.178944	Yes
Global Aging	Ptma	342	2.25865	0.203618	Yes
Global Aging	Cyba	400	2.14015	0.224737	Yes
Global Aging	Sf3b2	466	2.00757	0.243909	Yes
Global Aging	Ubxn1	531	1.9304	0.262261	Yes
Global Aging	Rpl13a	541	1.92129	0.283553	Yes
Global Aging	Bsg	543	1.9181	0.30525	Yes
Global Aging	Tmed9	569	1.88684	0.325266	Yes
Global Aging	Ier2	629	1.81034	0.342533	Yes
Global Aging	H2-Ab1	1092	1.41461	0.333023	Yes
Global Aging	Tpt1	1101	1.4069	0.348536	Yes
Global Aging	Chmp2a	1121	1.39423	0.363297	Yes
Global Aging	Gadd45gip1	1171	1.36587	0.376077	Yes
Global Aging	Ifitm2	1217	1.33894	0.388772	Yes
Global Aging	Jund	1223	1.33577	0.403644	Yes
Global Aging	Rpl13	1311	1.28641	0.413421	Yes
Global Aging	Ybx1	1391	1.25091	0.423238	Yes
Global Aging	Tmsb10	1434	1.22863	0.434849	Yes
Global Aging	Cd63	1443	1.22052	0.448248	Yes
Global Aging	Fth1	1500	1.19414	0.458693	Yes
Global Aging	Rps3	1552	1.17241	0.469169	Yes
Global Aging	Rps7	1585	1.15836	0.480535	Yes
Global Aging	Serbp1	1601	1.15268	0.492778	Yes
Global Aging	Rps5	1628	1.14441	0.504319	Yes
Global Aging	Rps10	1637	1.14278	0.516836	Yes
Global Aging	Oaz1	1703	1.11523	0.525889	Yes
Global Aging	Dcn	1855	1.04189	0.529353	Yes
Global Aging	H2-Aa	1997	0.983862	0.532712	Yes
Global Aging	Drap1	2001	0.9821	0.543684	Yes
Global Aging	Ube2m	2025	0.97315	0.553448	Yes
Global Aging	Swi5	2076	0.955	0.561513	Yes
Global Aging	Arpc3	2082	0.952732	0.572041	Yes
Global Aging	Gpx4	2094	0.94902	0.582195	Yes
Global Aging	Spr	2429	0.84043	0.573253	Yes
Global Aging	Cst3	2668	0.774371	0.568871	Yes
Global Aging	Rpl6	2695	0.767483	0.576137	Yes
Global Aging	Tmem160	2732	0.757299	0.582734	Yes
Global Aging	Ptms	2882	0.719474	0.582653	Yes
Global Aging	Rplp0	2957	0.704292	0.586547	Yes
Global Aging	Ubb	3035	0.688507	0.590096	Yes
Global Aging	Cd74	3083	0.675833	0.595161	Yes
Global Aging	Arpc1b	3086	0.675358	0.60271	Yes
Global Aging	Calm2	3111	0.669672	0.608977	Yes
Global Aging	Map1lc3a	3464	0.594952	0.596255	No
Global Aging	Ftl1	3521	0.581462	0.599752	No
Global Aging	Ap2s1	3738	0.53751	0.593901	No
Global Aging	Lyz2	3766	0.530198	0.598421	No
Global Aging	Eif3f	3872	0.506625	0.598359	No
Global Aging	Rrp1	3898	0.502642	0.602676	No
Global Aging	Clic4	4141	0.458226	0.594488	No
Global Aging	Rnaset2b	4531	0.396613	0.57747	No
Global Aging	Tomm6	4547	0.394474	0.581114	No
Global Aging	Sdhc	4822	0.35532	0.569989	No
Global Aging	Rabac1	5072	0.323285	0.559883	No
Global Aging	Klf13	5168	0.310552	0.558151	No
Global Aging	Clic1	5497	0.274373	0.543121	No
Global Aging	Psmd4	5585	0.264353	0.541307	No
Global Aging	Cirbp	5591	0.263466	0.544018	No
Global Aging	Laptm4a	5871	0.232925	0.531228	No
Global Aging	Anapc11	5955	0.222442	0.52916	No
Global Aging	Gpx3	6094	0.208927	0.523897	No
Global Aging	Reep5	6595	0.161047	0.498068	No
Global Aging	Cotl1	7371	0.0988708	0.456325	No
Global Aging	Rhoc	8057	0.0473442	0.418974	No
Global Aging	Prr13	9758	-0.0629939	0.325662	No
Global Aging	Zfp36	10097	-0.0867677	0.307952	No
Global Aging	Eif5a	10359	-0.105665	0.294714	No
Global Aging	Tex261	10396	-0.108343	0.293952	No
Global Aging	Snrpc	10982	-0.15363	0.263338	No
Global Aging	Wbp2	12153	-0.261758	0.201594	No
Global Aging	Ssbp4	12737	-0.319512	0.172972	No
Global Aging	Bri3	13241	-0.37353	0.149387	No
Global Aging	Cfl1	13502	-0.406264	0.139614	No
Global Aging	Arhgdia	14108	-0.481832	0.111616	No
Global Aging	Nfic	14977	-0.622316	0.0706646	No
Global Aging	Adrm1	16500	-0.98598	-0.002335	No
Global Aging	Pfn1	16585	-1.01892	0.00457431	No
Global Aging	Gstm1	16635	-1.03305	0.0135797	No
Global Aging	Gnb1	16902	-1.13842	0.0117779	No
Global Aging	Kdm6b	17045	-1.2056	0.0175964	No
Global Aging	Lrrc8a	17751	-1.7489	-0.00156297	No
Global Aging	Sf3b4	17969	-2.15692	0.010896	No
Angelidis	H2-K1	37	4.46265	0.0743844	Yes
Angelidis	Psmb9	62	3.68701	0.136202	Yes
Angelidis	Psmb8	63	3.67603	0.199156	Yes
Angelidis	Pigr	70	3.61722	0.260772	Yes
Angelidis	Slc26a4	71	3.61074	0.322608	Yes
Angelidis	H2-Q6	77	3.55196	0.383161	Yes
Angelidis	Il1b	78	3.54243	0.443827	Yes
Angelidis	Srgn	93	3.37869	0.500916	Yes
Angelidis	Wfdc17	121	3.1196	0.552852	Yes
Angelidis	H2-D1	166	2.87069	0.599587	Yes
Angelidis	H2-Q7	233	2.57135	0.639983	Yes
Angelidis	Ly6i	295	2.38318	0.677432	Yes
Angelidis	B2m	314	2.33512	0.716429	Yes
Angelidis	H2-Q4	712	1.71603	0.723922	Yes
Angelidis	Scd1	1541	1.17545	0.698387	No
Angelidis	mt-Co1	1672	1.12641	0.710508	No
Angelidis	Fabp5	1964	0.99461	0.711492	No
Angelidis	Atrx	2403	0.848146	0.70186	No
Angelidis	Nrn1	2489	0.818881	0.711196	No
Angelidis	Scd2	2765	0.749116	0.708859	No
Angelidis	Pura	3192	0.654535	0.696574	No
Angelidis	Lrg1	3206	0.651599	0.707016	No
Angelidis	Gm10800	3802	0.521968	0.68314	No
Angelidis	Slc6a20a	3992	0.485211	0.681026	No
Angelidis	Pik3cd	5787	0.242417	0.586236	No
Angelidis	Gpx3	6094	0.208927	0.572938	No
Angelidis	Zbtb20	7886	0.0593215	0.475178	No
Angelidis	Malat1	8391	0.0245746	0.447803	No
Angelidis	Epas1	9107	-0.0210698	0.40873	No
Angelidis	Macc1	11968	-0.244741	0.25519	No
Angelidis	Ddx3y	12133	-0.259898	0.250596	No
Angelidis	Eif2s3y	12179	-0.264787	0.252648	No
Angelidis	Abhd2	17097	-1.23353	0.00259525	No
Angelidis	Ide	17401	-1.43264	0.0104191	No
Angelidis	Neat1	17816	-1.852	0.0193029	No
Tabula Muris	H2-K1	37	4.46265	0.120861	Yes
Tabula Muris	Arhgdib	126	3.09826	0.201334	Yes
Tabula Muris	H2-D1	166	2.87069	0.278242	Yes
Tabula Muris	B2m	314	2.33512	0.334443	Yes
Tabula Muris	Rpsa	324	2.30458	0.397415	Yes
Tabula Muris	Rpl13a	541	1.92129	0.438413	Yes
Tabula Muris	Rpl28	915	1.53059	0.459991	Yes
Tabula Muris	Ccnd3	1026	1.46044	0.494144	Yes
Tabula Muris	Jund	1223	1.33577	0.52012	Yes
Tabula Muris	Use1	1269	1.31227	0.553778	Yes
Tabula Muris	Ybx1	1391	1.25091	0.581554	Yes
Tabula Muris	Fth1	1500	1.19414	0.608483	Yes
Tabula Muris	Uba52	1504	1.18971	0.641083	Yes
Tabula Muris	Naca	1877	1.02836	0.648884	Yes
Tabula Muris	Rps13	1929	1.00755	0.673819	Yes
Tabula Muris	Drap1	2001	0.9821	0.69695	Yes
Tabula Muris	Nrn1	2489	0.818881	0.692639	No
Tabula Muris	Arpc1b	3086	0.675358	0.678363	No
Tabula Muris	Map1lc3a	3464	0.594952	0.673953	No
Tabula Muris	Tomm6	4547	0.394474	0.625133	No
Tabula Muris	Hspe1	5206	0.305999	0.597265	No
Tabula Muris	Clic1	5497	0.274373	0.588825	No
Tabula Muris	Gapdh	6208	0.198215	0.55512	No
Tabula Muris	Fasn	7209	0.111281	0.503024	No
Tabula Muris	Cryab	7407	0.0956513	0.494792	No
Tabula Muris	Hspb1	7835	0.0631841	0.472979	No
Tabula Muris	Tle5	8939	-0.0107262	0.412432	No
Tabula Muris	Ly6a	9088	-0.0197829	0.404814	No
Tabula Muris	Irx3	9550	-0.0481673	0.380711	No
Tabula Muris	Prr13	9758	-0.0629939	0.371028	No
Tabula Muris	Cldn3	9858	-0.068857	0.367463	No
Tabula Muris	Eif5a	10359	-0.105665	0.342793	No
Tabula Muris	Klf2	13281	-0.377597	0.192069	No
Tabula Muris	Cfl1	13502	-0.406264	0.191123	No
Tabula Muris	Rheb	13677	-0.423509	0.193188	No
Tabula Muris	Tsc22d1	14023	-0.469484	0.187088	No
Tabula Muris	Arhgdia	14108	-0.481832	0.195724	No
Tabula Muris	Pfn1	16585	-1.01892	0.0872084	No
Fig 4f
Single-cell RNA sequencing data are available through the Gene Expression Omnibus under the record GSE297023
Pathway	Pathway activity score	P-value	Significant
JAK-STAT	5.65024	1.62627e-08	Sig
TNFa	4.09724	4.1991e-05	Sig
Trail	1.51617	0.129494	NS
Estrogen	1.37155	0.170222	NS
p53	0.853981	0.393127	NS
WNT	0.0802132	0.936069	NS
EGFR	-0.272461	0.785271	NS
PI3K	-0.296709	0.766692	NS
Androgen	-1.01529	0.309983	NS
NFkB	-1.59361	0.111041	NS
Hypoxia	-1.92198	0.054624	NS
VEGF	-2.17115	0.029933	Sig
TGFb	-2.281	0.0225599	Sig
MAPK	-2.93053	0.00338803	Sig
Fig 4g
Single-cell RNA sequencing data are available through the Gene Expression Omnibus under the record GSE297023
Pathway	Pathway activity score	P-value	Age	Significant
Androgen	-2.20857	0.0272172	Young	Sig
EGFR	-1.95671	0.0503965	Young	NS
Estrogen	0.735806	0.461858	Young	NS
Hypoxia	-0.140196	0.888507	Young	NS
JAK-STAT	1.44173	0.149395	Young	NS
MAPK	-1.9007	0.0573576	Young	NS
NFkB	0.811324	0.41719	Young	NS
PI3K	3.87265	0.000108036	Young	Sig
TGFb	0.351372	0.725314	Young	NS
TNFa	-2.65924	0.00783853	Young	Sig
Trail	0.361958	0.717387	Young	NS
VEGF	1.71129	0.0870455	Young	NS
WNT	0.50711	0.612084	Young	NS
p53	6.19734	5.86631e-10	Young	Sig
Androgen	-1.06565	0.286596	Old	NS
EGFR	-3.60328	0.000315064	Old	Sig
Estrogen	-1.39194	0.163958	Old	NS
Hypoxia	0.386081	0.699441	Old	NS
JAK-STAT	-2.45233	0.0142028	Old	Sig
MAPK	1.18581	0.235713	Old	NS
NFkB	0.164406	0.869414	Old	NS
PI3K	3.84207	0.000122414	Old	Sig
TGFb	1.44252	0.149174	Old	NS
TNFa	-5.43709	5.48561e-08	Old	Sig
Trail	-1.50385	0.132638	Old	NS
VEGF	2.25511	0.0241381	Old	Sig
WNT	1.30455	0.192063	Old	NS
p53	0.623061	0.533252	Old	NS
Fig 4h
Single-cell RNA sequencing data are available through the Gene Expression Omnibus under the record GSE297023
Cell type	Category	Downregulated	Upregulated
Cancer cells	In both young and old	144	97
Cancer cells	Only in young	150	137
Cancer cells	Only in old	356	215
Endothelial cells	In both young and old	0	6
Endothelial cells	Only in young	1	110
Endothelial cells	Only in old	591	178
Alveolar Macrophages	In both young and old	96	132
Alveolar Macrophages	Only in young	169	377
Alveolar Macrophages	Only in old	1257	740
Fig 4i
Single-cell RNA sequencing data are available through the Gene Expression Omnibus under the record GSE297023
Gene Set	SYMBOL	RANK IN GENE LIST	RANK METRIC SCORE	RUNNING ES	CORE ENRICHMENT
Global Aging	Apoe	11	3.49175	0.0793783	Yes
Global Aging	Fth1	38	2.50541	0.135334	Yes
Global Aging	Laptm4a	166	1.66766	0.16652	Yes
Global Aging	Cd63	193	1.57179	0.201089	Yes
Global Aging	Tpt1	231	1.49294	0.233244	Yes
Global Aging	Bsg	434	1.22994	0.250261	Yes
Global Aging	H2-Aa	527	1.14546	0.271418	Yes
Global Aging	Pebp1	537	1.13811	0.296992	Yes
Global Aging	Ptma	809	0.991153	0.304728	Yes
Global Aging	Rps7	858	0.970802	0.324314	Yes
Global Aging	Cst3	891	0.957577	0.344482	Yes
Global Aging	Chmp2a	936	0.933105	0.363427	Yes
Global Aging	Rps5	1165	0.838796	0.370047	Yes
Global Aging	Spr	1199	0.828841	0.387211	Yes
Global Aging	Lyz2	1364	0.783312	0.396095	Yes
Global Aging	Rpl13a	1378	0.779776	0.41324	Yes
Global Aging	Swi5	1497	0.748319	0.423863	Yes
Global Aging	Rpl6	1558	0.731909	0.437315	Yes
Global Aging	Ubxn1	1594	0.722986	0.451943	Yes
Global Aging	Serbp1	1785	0.680844	0.457045	Yes
Global Aging	Calm2	1955	0.648042	0.462554	Yes
Global Aging	Rps10	2126	0.61967	0.467359	Yes
Global Aging	Zfp36	2149	0.615901	0.480252	Yes
Global Aging	Reep5	2227	0.60322	0.489817	Yes
Global Aging	Arpc3	2395	0.571305	0.49368	Yes
Global Aging	Snrpc	2439	0.563078	0.504203	Yes
Global Aging	Tmem160	2861	0.502464	0.492459	Yes
Global Aging	Rps3	3032	0.476534	0.493984	Yes
Global Aging	Gadd45gip1	3182	0.458735	0.496262	Yes
Global Aging	Ap2s1	3214	0.453741	0.504944	Yes
Global Aging	Sf3b2	3283	0.445187	0.511386	Yes
Global Aging	Anapc11	3299	0.442755	0.520699	Yes
Global Aging	Rabac1	3447	0.42534	0.522323	Yes
Global Aging	H2-Ab1	3457	0.424354	0.531547	Yes
Global Aging	Rpsa	3582	0.409367	0.534075	Yes
Global Aging	Rnaset2b	3713	0.393985	0.535919	Yes
Global Aging	Cd74	3729	0.392266	0.544076	Yes
Global Aging	Ftl1	3815	0.383018	0.548155	Yes
Global Aging	Rpl13	3905	0.374988	0.551829	Yes
Global Aging	H2-K1	4072	0.359134	0.550886	No
Global Aging	Eif3f	4266	0.339527	0.548003	No
Global Aging	Ybx1	4372	0.330323	0.54977	No
Global Aging	Sdhc	5609	0.228311	0.486728	No
Global Aging	Psmd4	5687	0.222924	0.487581	No
Global Aging	Cyba	5718	0.221558	0.490999	No
Global Aging	Drap1	6231	0.186023	0.46698	No
Global Aging	Cirbp	6441	0.170204	0.459334	No
Global Aging	Tmed9	6512	0.165782	0.459265	No
Global Aging	Rplp0	7013	0.135476	0.43475	No
Global Aging	Tex261	7129	0.126812	0.431303	No
Global Aging	Tomm6	7439	0.109848	0.416751	No
Global Aging	Ier2	7587	0.101848	0.410965	No
Global Aging	Arpc1b	7868	0.0844681	0.397433	No
Global Aging	Bri3	8415	0.054775	0.368529	No
Global Aging	Sf3b4	8462	0.0523113	0.367186	No
Global Aging	Ptms	8510	0.0497925	0.365731	No
Global Aging	Pfn1	8681	0.0410332	0.357281	No
Global Aging	Oaz1	8709	0.0392153	0.356687	No
Global Aging	Dcn	8988	0.0242517	0.341887	No
Global Aging	Map1lc3a	9531	-0.000723307	0.311966	No
Global Aging	Ubb	9713	-0.00966268	0.302189	No
Global Aging	Ifitm2	10024	-0.0257567	0.285656	No
Global Aging	Ube2m	10363	-0.0425571	0.267961	No
Global Aging	Clic4	11392	-0.0965435	0.213389	No
Global Aging	Rrp1	11647	-0.111352	0.20191	No
Global Aging	Wbp2	11716	-0.114829	0.200784	No
Global Aging	Tmsb10	11818	-0.121492	0.197989	No
Global Aging	Jund	11820	-0.121566	0.200718	No
Global Aging	Gpx4	11842	-0.123124	0.202379	No
Global Aging	H2-D1	12032	-0.136038	0.195055	No
Global Aging	Gstm1	12513	-0.17157	0.172472	No
Global Aging	Clic1	12798	-0.19356	0.161219	No
Global Aging	Eif5a	12863	-0.198025	0.16222	No
Global Aging	Rhoc	13019	-0.208413	0.158432	No
Global Aging	Arhgdia	13501	-0.245836	0.137495	No
Global Aging	Kdm6b	13561	-0.252015	0.140009	No
Global Aging	Cotl1	13628	-0.258275	0.14228	No
Global Aging	B2m	14214	-0.317568	0.117241	No
Global Aging	Lrrc8a	14304	-0.326455	0.119803	No
Global Aging	Prr13	14825	-0.383454	0.0998638	No
Global Aging	Gnb1	14854	-0.386517	0.107171	No
Global Aging	Gpx3	15099	-0.420671	0.10333	No
Global Aging	Cfl1	15124	-0.424693	0.111733	No
Global Aging	Klf13	15285	-0.447584	0.113148	No
Global Aging	Adrm1	15644	-0.500598	0.10484	No
Global Aging	Ssbp4	16630	-0.727974	0.0671082	No
Global Aging	Nfic	16944	-0.829684	0.0688249	No
Tabula Muris	Fth1	38	2.50541	0.160733	Yes
Tabula Muris	Nrn1	340	1.32933	0.230544	Yes
Tabula Muris	Ccnd3	914	0.945397	0.260421	Yes
Tabula Muris	Rpl13a	1378	0.779776	0.285593	Yes
Tabula Muris	Use1	2597	0.537312	0.253416	Yes
Tabula Muris	Rps13	2696	0.524505	0.282105	Yes
Tabula Muris	Rpsa	3582	0.409367	0.259958	Yes
Tabula Muris	Naca	3848	0.379474	0.270021	Yes
Tabula Muris	H2-K1	4072	0.359134	0.281077	Yes
Tabula Muris	Ybx1	4372	0.330323	0.286074	Yes
Tabula Muris	Rpl28	4606	0.307954	0.293252	Yes
Tabula Muris	Drap1	6231	0.186023	0.21588	No
Tabula Muris	Tomm6	7439	0.109848	0.156529	No
Tabula Muris	Arpc1b	7868	0.0844681	0.138441	No
Tabula Muris	Cryab	8468	0.0521298	0.108831	No
Tabula Muris	Irx3	8569	0.0461256	0.10632	No
Tabula Muris	Pfn1	8681	0.0410332	0.102872	No
Tabula Muris	Fasn	9001	0.0238249	0.0868479	No
Tabula Muris	Map1lc3a	9531	-0.000723307	0.0577537	No
Tabula Muris	Arhgdib	9899	-0.0187142	0.0387529	No
Tabula Muris	Uba52	10358	-0.0422759	0.0162704	No
Tabula Muris	Gapdh	11492	-0.102449	-0.0394854	No
Tabula Muris	Jund	11820	-0.121566	-0.0495983	No
Tabula Muris	H2-D1	12032	-0.136038	-0.0523806	No
Tabula Muris	Tsc22d1	12094	-0.14087	-0.0465858	No
Tabula Muris	Hspe1	12588	-0.177321	-0.0622198	No
Tabula Muris	Clic1	12798	-0.19356	-0.0611536	No
Tabula Muris	Eif5a	12863	-0.198025	-0.0518096	No
Tabula Muris	Arhgdia	13501	-0.245836	-0.0709233	No
Tabula Muris	Ly6a	13817	-0.276861	-0.0702827	No
Tabula Muris	Hspb1	13881	-0.283184	-0.0553491	No
Tabula Muris	B2m	14214	-0.317568	-0.0529994	No
Tabula Muris	Prr13	14825	-0.383454	-0.061682	No
Tabula Muris	Cfl1	15124	-0.424693	-0.0504973	No
Tabula Muris	Tle5	15314	-0.451685	-0.0315539	No
Tabula Muris	Klf2	16432	-0.675702	-0.0491727	No
Tabula Muris	Rheb	17097	-0.889999	-0.0279097	No
Tabula Muris	Cldn3	17757	-1.35506	0.023853	No
Angelidis	Fabp5	51	2.32723	0.126065	Yes
Angelidis	Pigr	121	1.85985	0.225257	Yes
Angelidis	Lrg1	274	1.42279	0.295674	Yes
Angelidis	Nrn1	340	1.32933	0.365707	Yes
Angelidis	Slc6a20a	561	1.11918	0.415566	Yes
Angelidis	Zbtb20	746	1.01103	0.461419	Yes
Angelidis	Macc1	1090	0.86485	0.49042	Yes
Angelidis	Psmb8	1913	0.655123	0.481424	No
Angelidis	Neat1	3511	0.418265	0.416626	No
Angelidis	Scd2	3664	0.400954	0.430457	No
Angelidis	Epas1	4034	0.36344	0.43026	No
Angelidis	H2-K1	4072	0.359134	0.448109	No
Angelidis	Pura	4989	0.274928	0.412882	No
Angelidis	Ly6i	5065	0.269463	0.423673	No
Angelidis	Wfdc17	5662	0.224911	0.403301	No
Angelidis	Gm10800	6069	0.196249	0.391807	No
Angelidis	Scd1	7420	0.110525	0.323572	No
Angelidis	Slc26a4	8344	0.0578934	0.275941	No
Angelidis	Pik3cd	8431	0.0538983	0.274189	No
Angelidis	Ddx3y	8620	0.0441392	0.266279	No
Angelidis	Abhd2	8774	0.0352198	0.259802	No
Angelidis	Eif2s3y	10117	-0.0305918	0.187581	No
Angelidis	Malat1	10163	-0.0328982	0.186924	No
Angelidis	Psmb9	10857	-0.0677904	0.152509	No
Angelidis	Srgn	11083	-0.0804548	0.144572	No
Angelidis	mt-Co1	11611	-0.109627	0.121616	No
Angelidis	H2-D1	12032	-0.136038	0.106017	No
Angelidis	Il1b	13453	-0.242684	0.0412448	No
Angelidis	B2m	14214	-0.317568	0.0169711	No
Angelidis	H2-Q4	14598	-0.357475	0.0156719	No
Angelidis	Gpx3	15099	-0.420671	0.011428	No
Angelidis	Ide	15454	-0.472035	0.01807	No
Angelidis	H2-Q6	16275	-0.639738	0.00833231	No
Angelidis	H2-Q7	16926	-0.82324	0.0181196	No
Angelidis	Atrx	17189	-0.928989	0.0551333	No
