# Supplementary material for: Aging represses oncogenic KRAS-driven lung tumorigenesis and alters tumor suppression
Source: Nat Aging. 2025 Nov 4;5(11):2263–78. doi: 10.1038/s43587-025-00986-z (PMC12616358; doi:10.1038/s43587-025-00986-z)
Supplement: Supplementary file 9 — Statistical source data. [file 43587_2025_986_MOESM9_ESM.xlsx]

## Sheet: Sheet1
Extended Data Fig 1a
Age	Sex	Age at time of tumor initiation (weeks)
Old	M	82.43
Old	F	81.4286
Old	F	81.4286
Old	F	81.4286
Old	M	81.4286
Old	F	81.4286
Old	M	81.4286
Old	M	81.4286
Old	F	81.4286
Old	M	81.4286
Old	M	81.4286
Old	F	81.4286
Old	M	81.4286
Old	M	81.4286
Old	M	81.4286
Old	F	77.1429
Old	M	77.1429
Old	M	77.1429
Old	F	77.1429
Old	F	77.1429
Old	F	77.1429
Old	F	77.1429
Old	F	77.1429
Young	M	12.8571
Young	M	12.8571
Young	M	12.8571
Young	M	12.8571
Young	M	12.8571
Young	M	12.8571
Young	F	12.8571
Young	M	12.8571
Young	M	8.57143
Young	F	8.57143
Young	F	8.57143
Young	F	8.57143
Young	M	8.57143
Young	F	8.57143
Young	F	8.57143
Young	M	8.57143
Young	F	8.57143
Young	M	8.57143
Young	M	4.28571
Young	F	4.28571
Young	F	4.28571
Young	M	4.28571
Young	M	4.28571
Extended Data Fig 1b,c
N/A
Extended Data Fig 1d
Unprocessed barcode sequencing data isavailable through the NCBI’s Sequence Read Archive Database under the BioProject accession number PRJNA1261442
Age	Gene targeted	Adaptively sampled mean	Confidence Interval lower bound	Confidence Interval upper bound
Young	Arid1a	0.765961	0.7279	0.829835
Young	Fbxw7	0.929506	0.890891	1.00138
Young	Dnmt3a	1.08319	1.02489	1.20385
Young	Cmtr2	1.14922	1.08185	1.26014
Young	Atm	0.90723	0.873004	0.976741
Young	Rb1	1.1378	1.05028	1.29931
Young	Setd2	1.26099	1.13636	1.45833
Young	Cdkn2a	1.06879	1.01146	1.18134
Young	Arid1b	0.874354	0.843404	0.940008
Young	Pten	7.5546	5.73398	10.2006
Young	p53	1.4356	1.35157	1.5881
Young	Rnf43	1.1317	1.05581	1.2654
Young	Kmt2c	0.994566	0.959622	1.07012
Young	Smarca4	0.78054	0.728831	0.862365
Young	Stag2	1.8293	1.6123	2.13875
Young	Kdm6a	0.999066	0.955169	1.0855
Young	Nf2	1.01039	0.94996	1.10632
Young	Cdkn2c	1.36619	1.23169	1.56361
Young	Inert	0.997132	0.974313	1.06891
Young	Apc	0.696412	0.623846	0.797611
Young	Brca2	0.881238	0.84946	0.947678
Young	Keap1	1.02543	0.970369	1.11241
Young	Nf1	2.03499	1.85173	2.32452
Young	Pole	0.691296	0.656627	0.747635
Young	Lkb1	1.87921	1.61534	2.23326
Young	Rbm10	1.14094	1.0713	1.26629
Old	Arid1a	0.938855	0.889123	0.991194
Old	Fbxw7	1.00556	0.950448	1.06635
Old	Dnmt3a	1.01983	0.965616	1.07977
Old	Cmtr2	1.07224	1.0164	1.13799
Old	Atm	0.942338	0.898426	0.991031
Old	Rb1	1.04192	0.975834	1.12667
Old	Setd2	1.25621	1.15226	1.37614
Old	Cdkn2a	0.956299	0.915294	1.00268
Old	Arid1b	0.950773	0.906157	0.998438
Old	Pten	2.9164	2.17934	3.96618
Old	p53	1.07601	1.01899	1.14755
Old	Rnf43	1.16043	1.09138	1.25025
Old	Kmt2c	0.982721	0.938247	1.03089
Old	Smarca4	1.03991	0.979857	1.11065
Old	Stag2	1.53777	1.39372	1.71959
Old	Kdm6a	0.96062	0.918365	1.00683
Old	Nf2	1.06489	0.980115	1.16318
Old	Cdkn2c	1.26603	1.1582	1.40426
Old	Inert	0.985879	0.959022	1.01507
Old	Apc	0.866386	0.780973	0.962735
Old	Brca2	0.931683	0.889341	0.975809
Old	Keap1	1.07601	1.0109	1.13894
Old	Nf1	1.40967	1.28031	1.5776
Old	Pole	0.888885	0.833709	0.946566
Old	Lkb1	1.63646	1.4594	1.86201
Old	Rbm10	1.10289	1.04827	1.16828
Extended Data Fig 1e
Unprocessed barcode sequencing data isavailable through the NCBI’s Sequence Read Archive Database under the BioProject accession number PRJNA1261442
Gene targeted	Adaptively sampled mean	Confidence Interval lower bound	Confidence Interval upper bound
NT_3	1.12644	0.983042	1.23074
NT_4	1.03625	0.98498	1.08603
NT_1	0.937537	0.843636	0.994277
NT_2	0.963746	0.845	1.05363
Cmtr2	1.01383	0.955057	1.07214
Kdm6a	0.959764	0.899631	1.00542
Kmt2c	0.96789	0.900268	1.02542
p53	0.903224	0.823594	0.971725
Smarca4	0.935267	0.854681	1.00771
Apc	0.880181	0.753745	0.99196
Lkb1	1.02103	0.953723	1.10155
Setd2	1.0082	0.939457	1.07141
Nf1	0.951199	0.896454	0.999683
Arid1a	0.835658	0.719491	0.926598
Stag2	1.03731	0.977685	1.12098
Fbxw7	0.844167	0.722703	0.935031
Cdkn2c	0.931021	0.840102	1.03577
Pten	0.913786	0.7804	1.02854
Rb1	0.945663	0.886154	1.00612
Pcna	0.765952	0.646319	0.858873
Rbm10	1.04698	0.974115	1.10923
Nf2	0.973585	0.913808	1.03259
Pole	1.02387	0.952304	1.08827
Rnf43	0.945844	0.873883	0.998951
Dnmt3a	0.978511	0.910747	1.04286
Arid1b	0.924795	0.880235	0.969558
Cdkn2a	0.961784	0.901327	1.01054
Keap1	1.03201	0.984796	1.07356
Atm	0.976447	0.930497	1.04595
Brca2	0.983183	0.931101	1.03956
Extended Data Fig 1f
N/A
Extended Data Fig 1g
Unprocessed barcode sequencing data isavailable through the NCBI’s Sequence Read Archive Database under the BioProject accession number PRJNA1261442
Age	sgID	Adaptively sampled mean	Confidence Interval lower bound	Confidence Interval upper bound
Young	sgNT#1	0.979988	0.96902	0.990091
Young	sgNT#2	1.02001	1.00991	1.03098
Young	sgSafe#1	1.04334	1.01752	1.06867
Young	sgSafe#2	1.01517	0.988808	1.04161
Young	sgSafe#3	0.919408	0.895676	0.942743
Old	sgNT#1	0.987695	0.976804	1.00193
Old	sgNT#2	1.01231	0.998067	1.0232
Old	sgSafe#1	1.07974	1.04496	1.11437
Old	sgSafe#2	1.05953	1.02014	1.09436
Old	sgSafe#3	0.931196	0.914412	0.954093
