# Supplementary material for: Aging represses oncogenic KRAS-driven lung tumorigenesis and alters tumor suppression
Source: Nat Aging. 2025 Nov 4;5(11):2263–78. doi: 10.1038/s43587-025-00986-z (PMC12616358; doi:10.1038/s43587-025-00986-z)
Supplement: Supplementary file 10 — Statistical source data. [file 43587_2025_986_MOESM10_ESM.xlsx]

## Sheet: Sheet1
Extended Data Fig 2a
Unprocessed barcode sequencing data isavailable through the NCBI’s Sequence Read Archive Database under the BioProject accession number PRJNA1261442
Dataset	Number of adaptively sampled tumors	Gene targeted	Adaptively sampled mean	Confidence Interval lower bound	Confidence Interval upper bound
Young	-0.5	Nf2	1.04646	0.955716	1.19261
Young	-0.5	Rbm10	1.30143	1.19837	1.49326
Young	-0.5	Atm	0.902447	0.859836	0.998392
Young	-0.5	Kdm6a	0.960869	0.906078	1.07787
Young	-0.5	Arid1a	0.755046	0.703763	0.845233
Young	-0.5	Rnf43	1.26063	1.13866	1.48352
Young	-0.5	Rb1	1.28572	1.14269	1.54783
Young	-0.5	Nf1	2.96673	2.58922	3.55729
Young	-0.5	Stag2	2.80372	2.37475	3.50605
Young	-0.5	Smarca4	0.759443	0.68907	0.873413
Young	-0.5	Pten	17.2857	11.8332	25.6531
Young	-0.5	Cdkn2a	1.07017	1.00007	1.22325
Young	-0.5	Lkb1	3.14935	2.56041	3.95102
Young	-0.5	Fbxw7	0.998111	0.937809	1.11367
Young	-0.5	p53	1.49072	1.38294	1.70642
Young	-0.5	Pole	0.642361	0.597477	0.718701
Young	-0.5	Cdkn2c	1.65727	1.43534	1.99531
Young	-0.5	Apc	0.680844	0.586614	0.823247
Young	-0.5	Setd2	1.56331	1.34999	1.90211
Young	-0.5	Inert	0.996767	0.968255	1.09741
Young	-0.5	Cmtr2	1.3282	1.2253	1.50193
Young	-0.5	Arid1b	0.860588	0.820444	0.955097
Young	-0.5	Kmt2c	0.957028	0.912886	1.06111
Young	-0.5	Brca2	0.849918	0.80944	0.940541
Young	-0.5	Dnmt3a	1.10923	1.03293	1.27875
Young	-0.5	Keap1	1.11603	1.03577	1.25243
Old	-0.5	Nf2	1.10621	0.960573	1.27288
Old	-0.5	Rbm10	1.17562	1.0814	1.28235
Old	-0.5	Atm	0.914668	0.84209	0.985038
Old	-0.5	Kdm6a	0.918669	0.851115	0.98318
Old	-0.5	Arid1a	0.918778	0.840725	0.996665
Old	-0.5	Rnf43	1.27777	1.15109	1.43859
Old	-0.5	Rb1	1.09322	0.975265	1.23958
Old	-0.5	Nf1	1.82056	1.55249	2.17014
Old	-0.5	Stag2	2.03452	1.7344	2.41432
Old	-0.5	Smarca4	1.06362	0.965883	1.17931
Old	-0.5	Pten	5.98168	3.75959	9.64296
Old	-0.5	Cdkn2a	0.930942	0.864577	0.995267
Old	-0.5	Lkb1	2.32738	1.9284	2.84582
Old	-0.5	Fbxw7	1.01207	0.917143	1.10975
Old	-0.5	p53	1.09655	1.00359	1.20992
Old	-0.5	Pole	0.830674	0.746088	0.912495
Old	-0.5	Cdkn2c	1.4738	1.27407	1.72148
Old	-0.5	Apc	0.810177	0.685701	0.947745
Old	-0.5	Setd2	1.46184	1.27015	1.68651
Old	-0.5	Inert	0.979789	0.932686	1.02139
Old	-0.5	Cmtr2	1.12945	1.03199	1.23654
Old	-0.5	Arid1b	0.93123	0.855425	1.00074
Old	-0.5	Kmt2c	0.951921	0.881512	1.02049
Old	-0.5	Brca2	0.890182	0.821377	0.954068
Old	-0.5	Dnmt3a	1.01546	0.925621	1.10648
Old	-0.5	Keap1	1.0926	0.979362	1.19421
Young	-0.25	Rb1	1.1775	1.07408	1.36407
Young	-0.25	Cdkn2a	1.07119	1.01102	1.19757
Young	-0.25	Kmt2c	0.983053	0.944665	1.06635
Young	-0.25	Pole	0.675678	0.637963	0.739207
Young	-0.25	Smarca4	0.773968	0.717165	0.865001
Young	-0.25	Brca2	0.871637	0.837726	0.945065
Young	-0.25	Keap1	1.05157	0.990715	1.15403
Young	-0.25	Nf1	2.26675	2.02998	2.63502
Young	-0.25	Setd2	1.34149	1.18649	1.57465
Young	-0.25	p53	1.45406	1.36074	1.62561
Young	-0.25	Apc	0.690227	0.61236	0.803172
Young	-0.25	Cdkn2c	1.44241	1.2815	1.68256
Young	-0.25	Atm	0.905002	0.868199	0.981641
Young	-0.25	Rbm10	1.18597	1.10542	1.32842
Young	-0.25	Rnf43	1.16627	1.07875	1.32638
Young	-0.25	Arid1b	0.869332	0.835497	0.943098
Young	-0.25	Nf2	1.0184	0.94975	1.12793
Young	-0.25	Dnmt3a	1.09089	1.02736	1.22604
Young	-0.25	Lkb1	2.18216	1.8328	2.65272
Young	-0.25	Kdm6a	0.987351	0.940231	1.08391
Young	-0.25	Inert	0.99726	0.972508	1.07871
Young	-0.25	Arid1a	0.76122	0.720017	0.832413
Young	-0.25	Stag2	2.07185	1.8005	2.48258
Young	-0.25	Pten	9.66696	7.05085	13.5189
Young	-0.25	Fbxw7	0.944881	0.899931	1.02839
Young	-0.25	Cmtr2	1.19751	1.11947	1.3271
Old	-0.25	Rb1	1.05546	0.976655	1.15557
Old	-0.25	Cdkn2a	0.949634	0.901823	0.99916
Old	-0.25	Kmt2c	0.974571	0.922998	1.02858
Old	-0.25	Pole	0.872651	0.808781	0.935157
Old	-0.25	Smarca4	1.0467	0.977865	1.12741
Old	-0.25	Brca2	0.920172	0.869096	0.969062
Old	-0.25	Keap1	1.08131	1.00395	1.15253
Old	-0.25	Nf1	1.5102	1.34704	1.72211
Old	-0.25	Setd2	1.30945	1.18617	1.45442
Old	-0.25	p53	1.08278	1.0166	1.16541
Old	-0.25	Apc	0.850648	0.7564	0.962335
Old	-0.25	Cdkn2c	1.3206	1.18951	1.48552
Old	-0.25	Atm	0.934614	0.882425	0.988836
Old	-0.25	Rbm10	1.1227	1.05761	1.19928
Old	-0.25	Rnf43	1.19109	1.1073	1.29896
Old	-0.25	Arid1b	0.945543	0.891779	0.999176
Old	-0.25	Nf2	1.07637	0.974913	1.18929
Old	-0.25	Dnmt3a	1.01882	0.955691	1.08736
Old	-0.25	Lkb1	1.80304	1.57483	2.08705
Old	-0.25	Kdm6a	0.949133	0.900106	1.00107
Old	-0.25	Inert	0.984267	0.952805	1.0171
Old	-0.25	Arid1a	0.933251	0.877015	0.99297
Old	-0.25	Stag2	1.6624	1.48133	1.89041
Old	-0.25	Pten	3.55483	2.54823	5.02509
Old	-0.25	Fbxw7	1.0065	0.94134	1.07728
Old	-0.25	Cmtr2	1.0876	1.02209	1.16378
Young	-0.1	Pole	0.683897	0.647881	0.744119
Young	-0.1	Cdkn2c	1.40043	1.25149	1.61162
Young	-0.1	Nf2	1.01376	0.948848	1.11619
Young	-0.1	Stag2	1.93568	1.70117	2.29704
Young	-0.1	Brca2	0.876618	0.844785	0.944875
Young	-0.1	Rnf43	1.14722	1.0655	1.29815
Young	-0.1	p53	1.44403	1.35877	1.60794
Young	-0.1	Kdm6a	0.993547	0.94853	1.08505
Young	-0.1	Keap1	1.03746	0.980303	1.1321
Young	-0.1	Lkb1	2.01054	1.71275	2.42026
Young	-0.1	Rb1	1.15558	1.06171	1.32269
Young	-0.1	Apc	0.693399	0.617918	0.797027
Young	-0.1	Arid1a	0.76348	0.723614	0.83026
Young	-0.1	Pten	8.45387	6.31845	11.6428
Young	-0.1	Smarca4	0.777307	0.722521	0.863284
Young	-0.1	Setd2	1.2967	1.1617	1.51055
Young	-0.1	Dnmt3a	1.08646	1.02534	1.21633
Young	-0.1	Inert	0.996878	0.973202	1.0747
Young	-0.1	Cmtr2	1.17085	1.09831	1.28908
Young	-0.1	Nf1	2.13688	1.92876	2.46379
Young	-0.1	Cdkn2a	1.06964	1.01056	1.19288
Young	-0.1	Kmt2c	0.98902	0.953044	1.07054
Young	-0.1	Rbm10	1.16144	1.08743	1.29524
Young	-0.1	Arid1b	0.871681	0.83956	0.942621
Young	-0.1	Fbxw7	0.93554	0.894075	1.0123
Young	-0.1	Atm	0.905843	0.871337	0.977566
Old	-0.1	Pole	0.881755	0.82188	0.941104
Old	-0.1	Cdkn2c	1.29037	1.17115	1.44138
Old	-0.1	Nf2	1.06993	0.975819	1.17487
Old	-0.1	Stag2	1.59331	1.43348	1.79724
Old	-0.1	Brca2	0.926485	0.880586	0.97296
Old	-0.1	Rnf43	1.17445	1.09853	1.27359
Old	-0.1	p53	1.07914	1.01811	1.15552
Old	-0.1	Kdm6a	0.955029	0.909169	1.00277
Old	-0.1	Keap1	1.07798	1.00756	1.14513
Old	-0.1	Lkb1	1.70989	1.51049	1.95605
Old	-0.1	Rb1	1.04831	0.976077	1.13887
Old	-0.1	Apc	0.859804	0.771128	0.958984
Old	-0.1	Arid1a	0.936326	0.883744	0.991394
Old	-0.1	Pten	3.19158	2.33334	4.45827
Old	-0.1	Smarca4	1.04298	0.977179	1.11834
Old	-0.1	Setd2	1.28005	1.16757	1.41071
Old	-0.1	Dnmt3a	1.01906	0.9604	1.08473
Old	-0.1	Inert	0.985324	0.957164	1.01598
Old	-0.1	Cmtr2	1.07919	1.01904	1.14948
Old	-0.1	Nf1	1.45384	1.31086	1.64421
Old	-0.1	Cdkn2a	0.953459	0.911559	1.00029
Old	-0.1	Kmt2c	0.978629	0.930338	1.02918
Old	-0.1	Rbm10	1.1119	1.05394	1.18095
Old	-0.1	Arid1b	0.948575	0.898458	0.99738
Old	-0.1	Fbxw7	1.00581	0.945614	1.07041
Old	-0.1	Atm	0.939035	0.890352	0.988958
Young	Baseline	Cdkn2c	1.36619	1.22617	1.56728
Young	Baseline	Setd2	1.26099	1.13477	1.45497
Young	Baseline	Pten	7.5546	5.70674	10.1638
Young	Baseline	Arid1b	0.874354	0.843281	0.942279
Young	Baseline	Nf1	2.03499	1.85375	2.32618
Young	Baseline	Pole	0.691296	0.655594	0.748695
Young	Baseline	Fbxw7	0.929506	0.890095	1.00151
Young	Baseline	p53	1.4356	1.35076	1.59164
Young	Baseline	Stag2	1.8293	1.61501	2.15583
Young	Baseline	Brca2	0.881238	0.849697	0.949018
Young	Baseline	Atm	0.90723	0.874481	0.977352
Young	Baseline	Keap1	1.02543	0.970973	1.11481
Young	Baseline	Lkb1	1.87921	1.61898	2.23282
Young	Baseline	Dnmt3a	1.08319	1.02573	1.20707
Young	Baseline	Kmt2c	0.994566	0.960856	1.07093
Young	Baseline	Rb1	1.1378	1.05043	1.29545
Young	Baseline	Apc	0.696412	0.626085	0.794375
Young	Baseline	Arid1a	0.765961	0.727558	0.830892
Young	Baseline	Rnf43	1.1317	1.05401	1.26749
Young	Baseline	Cmtr2	1.14922	1.08179	1.26381
Young	Baseline	Smarca4	0.78054	0.727198	0.863636
Young	Baseline	Kdm6a	0.999066	0.954291	1.08848
Young	Baseline	Inert	0.997132	0.973915	1.07162
Young	Baseline	Nf2	1.01039	0.948079	1.10647
Young	Baseline	Cdkn2a	1.06879	1.0114	1.18833
Young	Baseline	Rbm10	1.14094	1.07313	1.26626
Old	Baseline	Cdkn2c	1.26603	1.15983	1.4032
Old	Baseline	Setd2	1.25621	1.15491	1.37692
Old	Baseline	Pten	2.9164	2.1808	3.9586
Old	Baseline	Arid1b	0.950773	0.905733	0.998598
Old	Baseline	Nf1	1.40967	1.27977	1.58106
Old	Baseline	Pole	0.888885	0.834348	0.946458
Old	Baseline	Fbxw7	1.00556	0.949838	1.06652
Old	Baseline	p53	1.07601	1.0191	1.14845
Old	Baseline	Stag2	1.53777	1.39075	1.71931
Old	Baseline	Brca2	0.931683	0.889946	0.976445
Old	Baseline	Atm	0.942338	0.898108	0.990512
Old	Baseline	Keap1	1.07601	1.01299	1.13979
Old	Baseline	Lkb1	1.63646	1.45868	1.85846
Old	Baseline	Dnmt3a	1.01983	0.964623	1.08005
Old	Baseline	Kmt2c	0.982721	0.938318	1.03
Old	Baseline	Rb1	1.04192	0.975305	1.12698
Old	Baseline	Apc	0.866386	0.781118	0.961176
Old	Baseline	Arid1a	0.938855	0.890499	0.992482
Old	Baseline	Rnf43	1.16043	1.09179	1.25094
Old	Baseline	Cmtr2	1.07224	1.01432	1.13768
Old	Baseline	Smarca4	1.03991	0.979966	1.11046
Old	Baseline	Kdm6a	0.96062	0.918648	1.00625
Old	Baseline	Inert	0.985879	0.959234	1.01595
Old	Baseline	Nf2	1.06489	0.979971	1.16106
Old	Baseline	Cdkn2a	0.956299	0.916685	1.00158
Old	Baseline	Rbm10	1.10289	1.0484	1.16971
Young	0.1	Inert	0.997318	0.97591	1.06674
Young	0.1	Kdm6a	1.00427	0.962197	1.08645
Young	0.1	Keap1	1.01555	0.965535	1.09941
Young	0.1	Cdkn2c	1.33878	1.21487	1.52004
Young	0.1	Lkb1	1.77274	1.53982	2.0921
Young	0.1	Atm	0.908364	0.877024	0.973346
Young	0.1	Smarca4	0.782883	0.733593	0.863189
Young	0.1	Cmtr2	1.13168	1.06762	1.23613
Young	0.1	Cdkn2a	1.06784	1.01284	1.17751
Young	0.1	p53	1.42846	1.34699	1.57388
Young	0.1	Stag2	1.74137	1.54706	2.02554
Young	0.1	Arid1a	0.768635	0.732135	0.829315
Young	0.1	Pole	0.697773	0.663925	0.752049
Young	0.1	Pten	6.85148	5.27088	9.14176
Young	0.1	Nf1	1.95183	1.7823	2.22121
Young	0.1	Rnf43	1.11938	1.04598	1.24761
Young	0.1	Apc	0.698926	0.630186	0.796024
Young	0.1	Nf2	1.00792	0.95109	1.09889
Young	0.1	Brca2	0.88581	0.855871	0.947962
Young	0.1	Arid1b	0.876759	0.847498	0.938906
Young	0.1	Rbm10	1.12435	1.05904	1.2393
Young	0.1	Rb1	1.12375	1.04021	1.26893
Young	0.1	Fbxw7	0.924692	0.887704	0.992926
Young	0.1	Kmt2c	0.99958	0.965824	1.07192
Young	0.1	Setd2	1.23107	1.11605	1.40762
Young	0.1	Dnmt3a	1.08053	1.02516	1.19397
Old	0.1	Inert	0.986509	0.960996	1.01507
Old	0.1	Kdm6a	0.964839	0.925823	1.00984
Old	0.1	Keap1	1.07439	1.01178	1.13431
Old	0.1	Cdkn2c	1.24527	1.14705	1.37119
Old	0.1	Lkb1	1.57818	1.41957	1.77618
Old	0.1	Atm	0.945539	0.903866	0.99167
Old	0.1	Smarca4	1.03751	0.98054	1.10354
Old	0.1	Cmtr2	1.06665	1.01373	1.12773
Old	0.1	Cdkn2a	0.959094	0.920718	1.00281
Old	0.1	p53	1.07372	1.02013	1.14168
Old	0.1	Stag2	1.49327	1.36021	1.66071
Old	0.1	Arid1a	0.941029	0.894328	0.99241
Old	0.1	Pole	0.895331	0.842268	0.950036
Old	0.1	Pten	2.7059	2.06119	3.59209
Old	0.1	Nf1	1.37354	1.25495	1.52285
Old	0.1	Rnf43	1.14896	1.08561	1.23202
Old	0.1	Apc	0.87274	0.791737	0.963371
Old	0.1	Nf2	1.06089	0.979872	1.15275
Old	0.1	Brca2	0.936173	0.896003	0.979836
Old	0.1	Arid1b	0.952841	0.909466	0.998437
Old	0.1	Rbm10	1.09529	1.04546	1.15766
Old	0.1	Rb1	1.03757	0.977	1.11454
Old	0.1	Fbxw7	1.0057	0.952826	1.06336
Old	0.1	Kmt2c	0.985418	0.943907	1.03189
Old	0.1	Setd2	1.23666	1.14216	1.34865
Old	0.1	Dnmt3a	1.02	0.969382	1.07792
Young	0.25	Nf1	1.85343	1.70331	2.08391
Young	0.25	Cdkn2c	1.30679	1.19214	1.46996
Young	0.25	Pten	6.05337	4.70876	7.95853
Young	0.25	Setd2	1.19617	1.08968	1.3571
Young	0.25	Rbm10	1.10339	1.0413	1.21277
Young	0.25	Dnmt3a	1.07728	1.02454	1.18427
Young	0.25	Arid1a	0.771911	0.737677	0.828939
Young	0.25	Cmtr2	1.11014	1.05126	1.20564
Young	0.25	Nf2	1.00517	0.950761	1.08963
Young	0.25	Fbxw7	0.919192	0.884	0.981669
Young	0.25	Cdkn2a	1.0667	1.01318	1.17351
Young	0.25	Kmt2c	1.00629	0.974059	1.07427
Young	0.25	Brca2	0.891528	0.863994	0.949553
Young	0.25	Smarca4	0.78719	0.740654	0.861122
Young	0.25	p53	1.42005	1.3459	1.55508
Young	0.25	Stag2	1.63659	1.46014	1.89476
Young	0.25	Atm	0.91027	0.880244	0.971657
Young	0.25	Rnf43	1.10428	1.03754	1.22068
Young	0.25	Kdm6a	1.01109	0.970889	1.09016
Young	0.25	Inert	0.997894	0.976334	1.06172
Young	0.25	Lkb1	1.65037	1.44405	1.92216
Young	0.25	Rb1	1.10621	1.03132	1.23565
Young	0.25	Pole	0.706458	0.673504	0.75752
Young	0.25	Arid1b	0.880295	0.851778	0.939034
Young	0.25	Keap1	1.00403	0.95593	1.07985
Young	0.25	Apc	0.702304	0.637142	0.791132
Old	0.25	Nf1	1.32892	1.2296	1.46682
Old	0.25	Cdkn2c	1.21997	1.13168	1.33518
Old	0.25	Pten	2.46411	1.92907	3.20325
Old	0.25	Setd2	1.21264	1.12941	1.31582
Old	0.25	Rbm10	1.08521	1.04005	1.14487
Old	0.25	Dnmt3a	1.02022	0.973778	1.07472
Old	0.25	Arid1a	0.943403	0.901802	0.991221
Old	0.25	Cmtr2	1.05912	1.01214	1.11783
Old	0.25	Nf2	1.05548	0.982699	1.139
Old	0.25	Fbxw7	1.00516	0.958507	1.05731
Old	0.25	Cdkn2a	0.961617	0.928051	1.00296
Old	0.25	Kmt2c	0.989309	0.951905	1.03205
Old	0.25	Brca2	0.941156	0.905729	0.980796
Old	0.25	Smarca4	1.03412	0.98365	1.09481
Old	0.25	p53	1.07084	1.02346	1.13556
Old	0.25	Stag2	1.43863	1.32358	1.58713
Old	0.25	Atm	0.949026	0.911192	0.991732
Old	0.25	Rnf43	1.13437	1.0779	1.21193
Old	0.25	Kdm6a	0.969717	0.934746	1.01112
Old	0.25	Inert	0.986934	0.965328	1.01437
Old	0.25	Lkb1	1.50662	1.36751	1.68155
Old	0.25	Rb1	1.031	0.976243	1.1045
Old	0.25	Pole	0.902971	0.855231	0.954117
Old	0.25	Arid1b	0.95498	0.915721	0.998177
Old	0.25	Keap1	1.07121	1.01676	1.12613
Old	0.25	Apc	0.878807	0.804718	0.964765
Young	0.5	Smarca4	0.792511	0.74755	0.859651
Young	0.5	Fbxw7	0.914085	0.880041	0.969372
Young	0.5	Cdkn2c	1.2636	1.16001	1.40807
Young	0.5	Nf2	1.00308	0.954399	1.07731
Young	0.5	Pten	5.15442	4.16111	6.53883
Young	0.5	Rbm10	1.07868	1.02149	1.17256
Young	0.5	Cmtr2	1.08499	1.0302	1.16921
Young	0.5	Kdm6a	1.02091	0.981309	1.09131
Young	0.5	Keap1	0.989927	0.944224	1.05697
Young	0.5	Lkb1	1.50863	1.33948	1.72482
Young	0.5	Apc	0.706597	0.641371	0.788987
Young	0.5	Pole	0.718575	0.686525	0.764322
Young	0.5	Brca2	0.900187	0.872452	0.952057
Young	0.5	p53	1.40988	1.33736	1.52645
Young	0.5	Rb1	1.08527	1.01562	1.1974
Young	0.5	Setd2	1.15243	1.05832	1.2873
Young	0.5	Atm	0.91291	0.883846	0.967447
Young	0.5	Stag2	1.51405	1.36426	1.71809
Young	0.5	Arid1b	0.88544	0.857462	0.937665
Young	0.5	Dnmt3a	1.07443	1.0239	1.16913
Young	0.5	Kmt2c	1.01563	0.98305	1.07677
Young	0.5	Inert	0.999483	0.97853	1.05661
Young	0.5	Arid1a	0.778413	0.744443	0.8284
Young	0.5	Nf1	1.73569	1.60819	1.92403
Young	0.5	Cdkn2a	1.06604	1.01395	1.15934
Young	0.5	Rnf43	1.08635	1.02318	1.1875
Old	0.5	Smarca4	1.03021	0.9852	1.08557
Old	0.5	Fbxw7	1.00517	0.965152	1.05268
Old	0.5	Cdkn2c	1.18822	1.11044	1.28484
Old	0.5	Nf2	1.04926	0.98819	1.12192
Old	0.5	Pten	2.19411	1.77686	2.75849
Old	0.5	Rbm10	1.07319	1.03289	1.12453
Old	0.5	Cmtr2	1.05038	1.00895	1.10045
Old	0.5	Kdm6a	0.976943	0.945297	1.01587
Old	0.5	Keap1	1.06877	1.02139	1.11715
Old	0.5	Lkb1	1.42275	1.30815	1.56734
Old	0.5	Apc	0.888455	0.821828	0.964306
Old	0.5	Pole	0.912832	0.870006	0.959416
Old	0.5	Brca2	0.948133	0.916827	0.985203
Old	0.5	p53	1.06748	1.02612	1.12497
Old	0.5	Rb1	1.02357	0.975235	1.08546
Old	0.5	Setd2	1.18353	1.1107	1.27051
Old	0.5	Atm	0.953683	0.920487	0.992952
Old	0.5	Stag2	1.37257	1.27268	1.49692
Old	0.5	Arid1b	0.958247	0.924218	0.996842
Old	0.5	Dnmt3a	1.02055	0.978863	1.07062
Old	0.5	Kmt2c	0.99452	0.96074	1.03405
Old	0.5	Inert	0.987501	0.968965	1.01298
Old	0.5	Arid1a	0.94732	0.909806	0.990235
Old	0.5	Nf1	1.27642	1.19086	1.39159
Old	0.5	Cdkn2a	0.96601	0.935669	1.00329
Old	0.5	Rnf43	1.11647	1.06927	1.18442
Extended Data Fig 2b
Unprocessed barcode sequencing data isavailable through the NCBI’s Sequence Read Archive Database under the BioProject accession number PRJNA1261442
Age	Number of adaptively sampled tumors	Adaptively sampled mean	Confidence Interval lower bound	Confidence Interval upper bound
Young	-0.5	17.2857	11.8332	25.6531
Old	-0.5	5.98168	3.75959	9.64296
Young	-0.25	9.66696	7.05085	13.5189
Old	-0.25	3.55483	2.54823	5.02509
Young	-0.1	8.45387	6.31845	11.6428
Old	-0.1	3.19158	2.33334	4.45827
Young	Baseline	7.5546	5.70674	10.1638
Old	Baseline	2.9164	2.1808	3.9586
Young	0.1	6.85148	5.27088	9.14176
Old	0.1	2.7059	2.06119	3.59209
Young	0.25	6.05337	4.70876	7.95853
Old	0.25	2.46411	1.92907	3.20325
Young	0.5	5.15442	4.16111	6.53883
Old	0.5	2.19411	1.77686	2.75849
Extended Data Fig 2c
Unprocessed barcode sequencing data isavailable through the NCBI’s Sequence Read Archive Database under the BioProject accession number PRJNA1261442
Gene targeted	scoreRGM	Confidence Interval lower bound	Confidence Interval upper bound
Nf2	0.150947	-0.247571	0.488341
Setd2	-0.102514	-0.4586	0.187938
p53	-0.395004	-0.61666	-0.173508
Cdkn2c	-0.0812959	-0.496522	0.292029
Lkb1	-0.0792612	-0.716166	0.266422
Fbxw7	-0.195269	-0.448622	0.0221515
Keap1	-0.020543	-0.298757	0.224668
Pten	-1.20741	-2.18325	-0.397152
Dnmt3a	-0.1872	-0.376957	0.0111834
Arid1a	0.240876	0.0131374	0.448992
Smarca4	0.71616	0.415435	1.02609
Stag2	-0.116722	-0.625527	0.183461
Inert	-9.35877e-05	-0.000265742	0.000242426
Nf1	-0.740465	-1.16659	-0.35473
Rb1	-0.409737	-0.672157	-0.140695
Rbm10	-0.151895	-0.340346	0.0314469
Cmtr2	-0.347104	-0.569488	-0.137092
Rnf43	0.0152028	-0.261859	0.312911
Cdkn2a	-0.222194	-0.394298	-0.0488868
Extended Data Fig 2d
Unprocessed barcode sequencing data isavailable through the NCBI’s Sequence Read Archive Database under the BioProject accession number PRJNA1261442
Age	Number of adaptively sampled tumors	Gene targeted	Adaptively sampled mean	Confidence Interval lower bound	Confidence Interval upper bound
Young	-0.25	Cmtr2	1.35586	1.22264	1.57053
Young	-0.25	Rb1	4.55739	3.55631	5.79619
Young	-0.25	Dnmt3a	1.30457	1.12748	1.56177
Young	-0.25	Smarca4	0.754654	0.649271	0.914147
Young	-0.25	Kdm6a	1.1338	1.02593	1.30651
Young	-0.25	Fbxw7	1.05371	0.946609	1.21408
Young	-0.25	Stag2	2.79056	2.25193	3.59777
Young	-0.25	Apc	0.941359	0.696565	1.36864
Young	-0.25	Cdkn2a	1.73628	1.47877	2.09035
Young	-0.25	Rbm10	1.18151	1.06318	1.37348
Young	-0.25	Cdkn2c	1.80292	1.47667	2.28987
Young	-0.25	Rnf43	1.40086	1.18474	1.70521
Young	-0.25	Pten	29.6879	21.3046	42.1504
Young	-0.25	Keap1	1.19064	1.04838	1.42849
Young	-0.25	Kmt2c	1.12744	1.02665	1.27388
Young	-0.25	p53	0.875776	0.792491	1.00556
Young	-0.25	Arid1a	0.844768	0.743371	0.996204
Young	-0.25	Brca2	0.882552	0.781827	1.0426
Young	-0.25	Pole	0.574355	0.500266	0.687315
Young	-0.25	Nf1	3.10377	2.65509	3.69666
Young	-0.25	Setd2	1.96107	1.64599	2.41771
Young	-0.25	Atm	1.06125	0.930719	1.26943
Young	-0.25	Arid1b	0.931182	0.829794	1.09034
Young	-0.25	Inert	1.04431	0.985498	1.17526
Young	-0.25	Nf2	1.93114	1.57254	2.55046
Young	-0.25	Lkb1	8.12345	6.09603	11.2414
Old	-0.25	Cmtr2	1.17489	1.08898	1.30897
Old	-0.25	Rb1	1.83039	1.52684	2.32636
Old	-0.25	Dnmt3a	1.0981	1.00392	1.23575
Old	-0.25	Smarca4	0.972359	0.878398	1.10201
Old	-0.25	Kdm6a	0.897004	0.841823	0.984595
Old	-0.25	Fbxw7	0.998758	0.918406	1.12561
Old	-0.25	Stag2	2.3053	1.93446	2.83275
Old	-0.25	Apc	0.813175	0.717	0.948375
Old	-0.25	Cdkn2a	1.01464	0.911993	1.17642
Old	-0.25	Rbm10	1.13631	1.05047	1.26137
Old	-0.25	Cdkn2c	1.5358	1.33344	1.83168
Old	-0.25	Rnf43	1.28001	1.13697	1.48907
Old	-0.25	Pten	10.1678	6.73908	15.5236
Old	-0.25	Keap1	1.21911	1.12059	1.35982
Old	-0.25	Kmt2c	0.931896	0.878316	1.01448
Old	-0.25	p53	0.956517	0.87705	1.07477
Old	-0.25	Arid1a	0.968716	0.903523	1.06841
Old	-0.25	Brca2	0.88748	0.83216	0.974375
Old	-0.25	Pole	0.754669	0.709901	0.82321
Old	-0.25	Nf1	2.12263	1.79143	2.60956
Old	-0.25	Setd2	1.73118	1.46695	2.09584
Old	-0.25	Atm	1.07963	0.992958	1.20977
Old	-0.25	Arid1b	0.913478	0.85729	1.00183
Old	-0.25	Inert	0.9558	0.92279	1.01819
Old	-0.25	Nf2	1.41919	1.26994	1.63295
Old	-0.25	Lkb1	3.17147	2.6077	3.965
Young	-0.1	Brca2	0.877039	0.787062	1.02687
Young	-0.1	Pole	0.58814	0.517455	0.700881
Young	-0.1	Cmtr2	1.2996	1.18259	1.5051
Young	-0.1	Arid1b	0.924503	0.834656	1.07229
Young	-0.1	Apc	0.891758	0.685995	1.23938
Young	-0.1	Stag2	2.52101	2.0763	3.21153
Young	-0.1	Nf1	2.7949	2.43092	3.30229
Young	-0.1	Rnf43	1.33662	1.14772	1.60725
Young	-0.1	Setd2	1.79228	1.53257	2.19275
Young	-0.1	Atm	1.03752	0.92353	1.23205
Young	-0.1	Kdm6a	1.12538	1.03199	1.28619
Young	-0.1	Arid1a	0.836493	0.74228	0.982565
Young	-0.1	Smarca4	0.761707	0.665025	0.910086
Young	-0.1	Keap1	1.14289	1.01736	1.35784
Young	-0.1	Rbm10	1.14395	1.04155	1.32236
Young	-0.1	Inert	1.04016	0.988655	1.16869
Young	-0.1	p53	0.876733	0.80451	1.00469
Young	-0.1	Cdkn2a	1.6739	1.44631	2.00393
Young	-0.1	Fbxw7	1.02666	0.933653	1.17719
Young	-0.1	Rb1	4.15162	3.27452	5.31252
Young	-0.1	Lkb1	6.35943	4.87706	8.63558
Young	-0.1	Cdkn2c	1.70095	1.4237	2.12351
Young	-0.1	Dnmt3a	1.25357	1.10845	1.48508
Young	-0.1	Nf2	1.77919	1.47973	2.28651
Young	-0.1	Pten	24.711	17.9331	35.0668
Young	-0.1	Kmt2c	1.12774	1.03634	1.27211
Old	-0.1	Brca2	0.887624	0.837072	0.964966
Old	-0.1	Pole	0.77326	0.732551	0.836906
Old	-0.1	Cmtr2	1.14771	1.07369	1.26568
Old	-0.1	Arid1b	0.9147	0.864056	0.991756
Old	-0.1	Apc	0.825335	0.740302	0.948979
Old	-0.1	Stag2	2.08976	1.78171	2.52535
Old	-0.1	Nf1	1.92054	1.6572	2.30884
Old	-0.1	Rnf43	1.23563	1.11394	1.41423
Old	-0.1	Setd2	1.6063	1.39227	1.91598
Old	-0.1	Atm	1.06161	0.987467	1.17649
Old	-0.1	Kdm6a	0.900701	0.850932	0.975319
Old	-0.1	Arid1a	0.961573	0.904097	1.04963
Old	-0.1	Smarca4	0.969695	0.888476	1.0821
Old	-0.1	Keap1	1.18833	1.10409	1.31005
Old	-0.1	Rbm10	1.11208	1.0401	1.22314
Old	-0.1	Inert	0.958983	0.928831	1.0165
Old	-0.1	p53	0.956668	0.884935	1.05903
Old	-0.1	Cdkn2a	1.00124	0.909983	1.1377
Old	-0.1	Fbxw7	0.986351	0.917518	1.09731
Old	-0.1	Rb1	1.68498	1.42813	2.09458
Old	-0.1	Lkb1	2.72508	2.2999	3.3185
Old	-0.1	Cdkn2c	1.45406	1.28647	1.70596
Old	-0.1	Dnmt3a	1.08198	1.00128	1.2018
Old	-0.1	Nf2	1.34738	1.22311	1.5255
Old	-0.1	Pten	7.84065	5.4306	11.655
Old	-0.1	Kmt2c	0.934503	0.888736	1.00723
Young	Baseline	Inert	1.03838	0.990569	1.16071
Young	Baseline	Pole	0.595707	0.527701	0.701862
Young	Baseline	Apc	0.869389	0.683902	1.19122
Young	Baseline	Brca2	0.874785	0.79056	1.0127
Young	Baseline	Nf1	2.63445	2.29696	3.1127
Young	Baseline	Cdkn2a	1.64062	1.43308	1.96067
Young	Baseline	Nf2	1.70246	1.43279	2.17185
Young	Baseline	Pten	22.0895	16.1282	30.8349
Young	Baseline	Rbm10	1.12364	1.02662	1.2884
Young	Baseline	Atm	1.02516	0.920746	1.20336
Young	Baseline	Keap1	1.11836	1.00104	1.31832
Young	Baseline	Arid1a	0.833053	0.746111	0.967882
Young	Baseline	p53	0.878097	0.809951	0.997698
Young	Baseline	Kmt2c	1.12777	1.04134	1.26521
Young	Baseline	Fbxw7	1.01226	0.925711	1.15195
Young	Baseline	Smarca4	0.764626	0.676941	0.901399
Young	Baseline	Cdkn2c	1.64983	1.39789	2.0443
Young	Baseline	Lkb1	5.53464	4.29971	7.47022
Young	Baseline	Stag2	2.37259	1.95891	2.99911
Young	Baseline	Setd2	1.70727	1.46896	2.06287
Young	Baseline	Arid1b	0.921577	0.838168	1.06295
Young	Baseline	Rnf43	1.30292	1.12951	1.55903
Young	Baseline	Kdm6a	1.12134	1.03343	1.27271
Young	Baseline	Rb1	3.93234	3.10257	5.02172
Young	Baseline	Cmtr2	1.26953	1.16216	1.4634
Young	Baseline	Dnmt3a	1.22734	1.08867	1.44557
Old	Baseline	Inert	0.960865	0.934171	1.01307
Old	Baseline	Pole	0.784022	0.744661	0.843414
Old	Baseline	Apc	0.834	0.751934	0.946341
Old	Baseline	Brca2	0.887928	0.842082	0.959396
Old	Baseline	Nf1	1.82122	1.58115	2.16263
Old	Baseline	Cdkn2a	0.993987	0.911807	1.12038
Old	Baseline	Nf2	1.31158	1.19505	1.47403
Old	Baseline	Pten	6.81776	4.81602	9.90412
Old	Baseline	Rbm10	1.1008	1.03285	1.19967
Old	Baseline	Atm	1.05205	0.980032	1.15537
Old	Baseline	Keap1	1.17229	1.09342	1.28249
Old	Baseline	Arid1a	0.9585	0.904938	1.03858
Old	Baseline	p53	0.956538	0.890522	1.05156
Old	Baseline	Kmt2c	0.936311	0.894388	1.00256
Old	Baseline	Fbxw7	0.980955	0.916843	1.08034
Old	Baseline	Smarca4	0.96844	0.894394	1.07026
Old	Baseline	Cdkn2c	1.41463	1.26344	1.64155
Old	Baseline	Lkb1	2.51125	2.13939	3.02316
Old	Baseline	Stag2	1.98184	1.70061	2.36027
Old	Baseline	Setd2	1.54205	1.34728	1.81583
Old	Baseline	Arid1b	0.914942	0.868331	0.985201
Old	Baseline	Rnf43	1.2137	1.10036	1.37602
Old	Baseline	Kdm6a	0.902518	0.857313	0.973767
Old	Baseline	Rb1	1.61412	1.38784	1.97482
Old	Baseline	Cmtr2	1.13372	1.0648	1.24032
Old	Baseline	Dnmt3a	1.07318	0.99641	1.18244
Young	0.1	Keap1	1.0991	0.988484	1.29089
Young	0.1	Cmtr2	1.24521	1.14452	1.43021
Young	0.1	Cdkn2a	1.61542	1.40828	1.92556
Young	0.1	Nf1	2.50863	2.20183	2.93901
Young	0.1	Fbxw7	1.00178	0.923106	1.13841
Young	0.1	Rb1	3.75002	2.96471	4.81899
Young	0.1	Arid1b	0.920515	0.840088	1.05651
Young	0.1	Inert	1.03966	0.991928	1.1581
Young	0.1	Cdkn2c	1.60397	1.36982	1.97913
Young	0.1	Smarca4	0.76957	0.682606	0.906172
Young	0.1	Brca2	0.874112	0.795646	1.00653
Young	0.1	Kmt2c	1.13069	1.04791	1.26607
Young	0.1	Kdm6a	1.12021	1.03501	1.267
Young	0.1	Arid1a	0.831454	0.747652	0.962642
Young	0.1	Dnmt3a	1.20669	1.07583	1.40218
Young	0.1	Setd2	1.63745	1.41695	1.98162
Young	0.1	Apc	0.851771	0.682233	1.14409
Young	0.1	Rnf43	1.27806	1.1162	1.51461
Young	0.1	Pole	0.603745	0.537955	0.710573
Young	0.1	Pten	19.9038	14.6821	27.8295
Young	0.1	Stag2	2.25432	1.8809	2.84249
Young	0.1	Atm	1.01606	0.917369	1.18995
Young	0.1	Nf2	1.6409	1.39773	2.0738
Young	0.1	Lkb1	4.9013	3.84035	6.55789
Young	0.1	p53	0.880655	0.812966	0.998151
Young	0.1	Rbm10	1.10717	1.01642	1.26894
Old	0.1	Keap1	1.15907	1.08829	1.2607
Old	0.1	Cmtr2	1.12257	1.05946	1.22025
Old	0.1	Cdkn2a	0.988499	0.912764	1.10472
Old	0.1	Nf1	1.74282	1.52552	2.04379
Old	0.1	Fbxw7	0.976658	0.917177	1.06545
Old	0.1	Rb1	1.55625	1.3523	1.88512
Old	0.1	Arid1b	0.916157	0.872462	0.98386
Old	0.1	Inert	0.962081	0.937678	1.01238
Old	0.1	Cdkn2c	1.38252	1.24061	1.58382
Old	0.1	Smarca4	0.967318	0.89862	1.06387
Old	0.1	Brca2	0.888632	0.844748	0.956262
Old	0.1	Kmt2c	0.938546	0.900378	1.00277
Old	0.1	Kdm6a	0.905306	0.863697	0.96991
Old	0.1	Arid1a	0.955887	0.906846	1.03212
Old	0.1	Dnmt3a	1.06649	0.998977	1.16668
Old	0.1	Setd2	1.49209	1.31354	1.73485
Old	0.1	Apc	0.837738	0.763418	0.947206
Old	0.1	Rnf43	1.19566	1.09241	1.33836
Old	0.1	Pole	0.793206	0.757582	0.851744
Old	0.1	Pten	6.04495	4.35233	8.6319
Old	0.1	Stag2	1.89076	1.64124	2.22891
Old	0.1	Atm	1.04479	0.979531	1.1468
Old	0.1	Nf2	1.2824	1.17636	1.42806
Old	0.1	Lkb1	2.34398	2.02462	2.77428
Old	0.1	p53	0.957308	0.89829	1.0453
Old	0.1	Rbm10	1.09228	1.0278	1.18474
Young	0.25	Cdkn2c	1.55558	1.34168	1.89598
Young	0.25	Smarca4	0.77835	0.697489	0.905201
Young	0.25	Kdm6a	1.12078	1.03898	1.2582
Young	0.25	Fbxw7	0.991976	0.914176	1.11463
Young	0.25	Nf2	1.57314	1.34498	1.95338
Young	0.25	Atm	1.0088	0.91461	1.16482
Young	0.25	Rb1	3.53205	2.80975	4.51474
Young	0.25	Arid1a	0.832944	0.750264	0.953917
Young	0.25	Stag2	2.1146	1.76782	2.63679
Young	0.25	Keap1	1.07839	0.976042	1.2528
Young	0.25	Arid1b	0.922997	0.843142	1.04711
Young	0.25	Rbm10	1.0914	1.0012	1.23933
Young	0.25	Brca2	0.877554	0.799676	1.00309
Young	0.25	Apc	0.833457	0.677053	1.08934
Young	0.25	Setd2	1.5585	1.35852	1.86425
Young	0.25	p53	0.887706	0.821706	0.996933
Young	0.25	Inert	1.04303	0.994155	1.15315
Young	0.25	Kmt2c	1.13725	1.05946	1.26314
Young	0.25	Pten	17.2108	12.698	23.6036
Young	0.25	Pole	0.616826	0.550396	0.716872
Young	0.25	Cdkn2a	1.58668	1.39169	1.87572
Young	0.25	Rnf43	1.24929	1.09949	1.46087
Young	0.25	Dnmt3a	1.18529	1.06022	1.36406
Young	0.25	Nf1	2.35977	2.08052	2.74131
Young	0.25	Cmtr2	1.22012	1.1205	1.3845
Young	0.25	Lkb1	4.21423	3.35134	5.5318
Old	0.25	Cdkn2c	1.34172	1.21306	1.52208
Old	0.25	Smarca4	0.965622	0.902505	1.05537
Old	0.25	Kdm6a	0.908092	0.870053	0.968284
Old	0.25	Fbxw7	0.972392	0.919739	1.05394
Old	0.25	Nf2	1.24574	1.15052	1.3769
Old	0.25	Atm	1.0362	0.976535	1.12618
Old	0.25	Rb1	1.48603	1.30442	1.76571
Old	0.25	Arid1a	0.953173	0.907821	1.02304
Old	0.25	Stag2	1.78287	1.56744	2.08038
Old	0.25	Keap1	1.14342	1.07716	1.23786
Old	0.25	Arid1b	0.916316	0.875014	0.977552
Old	0.25	Rbm10	1.07952	1.02162	1.1641
Old	0.25	Brca2	0.889094	0.849211	0.951666
Old	0.25	Apc	0.846948	0.774968	0.948446
Old	0.25	Setd2	1.43279	1.27489	1.64132
Old	0.25	p53	0.958836	0.902789	1.0377
Old	0.25	Inert	0.964611	0.941635	1.01001
Old	0.25	Kmt2c	0.941765	0.905325	1.00032
Old	0.25	Pten	5.17615	3.82688	7.22435
Old	0.25	Pole	0.805311	0.770547	0.859463
Old	0.25	Cdkn2a	0.981019	0.909948	1.08468
Old	0.25	Rnf43	1.17384	1.08259	1.30167
Old	0.25	Dnmt3a	1.05805	0.994022	1.14799
Old	0.25	Nf1	1.64691	1.45859	1.90215
Old	0.25	Cmtr2	1.10841	1.0514	1.19856
Old	0.25	Lkb1	2.15026	1.87759	2.5221
Young	0.5	Rb1	3.2394	2.57704	4.13324
Young	0.5	Dnmt3a	1.15663	1.04632	1.31148
Young	0.5	Brca2	0.880008	0.806702	0.992617
Young	0.5	Cdkn2a	1.54332	1.35518	1.79962
Young	0.5	Kdm6a	1.11921	1.0393	1.24195
Young	0.5	Fbxw7	0.978652	0.906767	1.09005
Young	0.5	Cmtr2	1.1832	1.09216	1.33074
Young	0.5	Keap1	1.04992	0.952001	1.19714
Young	0.5	Atm	0.999127	0.909702	1.13609
Young	0.5	Arid1b	0.924006	0.848975	1.03961
Young	0.5	Setd2	1.45565	1.27864	1.70538
Young	0.5	Rbm10	1.06796	0.984812	1.19875
Young	0.5	Nf2	1.48298	1.28645	1.79638
Young	0.5	Nf1	2.16746	1.92391	2.47792
Young	0.5	Smarca4	0.788068	0.708021	0.900729
Young	0.5	Cdkn2c	1.48458	1.29005	1.77442
Young	0.5	Kmt2c	1.14224	1.06313	1.25603
Young	0.5	Arid1a	0.833322	0.751652	0.941831
Young	0.5	Stag2	1.9307	1.63362	2.35575
Young	0.5	Inert	1.04534	0.995716	1.14472
Young	0.5	p53	0.896024	0.832044	0.999232
Young	0.5	Pten	13.9622	10.3408	18.8911
Young	0.5	Pole	0.632545	0.565753	0.725351
Young	0.5	Lkb1	3.4459	2.76988	4.43952
Young	0.5	Rnf43	1.21179	1.07534	1.40763
Young	0.5	Apc	0.814695	0.674831	1.03046
Old	0.5	Rb1	1.39965	1.25107	1.6234
Old	0.5	Dnmt3a	1.04636	0.992	1.12313
Old	0.5	Brca2	0.890155	0.854848	0.944567
Old	0.5	Cdkn2a	0.97234	0.911182	1.06398
Old	0.5	Kdm6a	0.912658	0.878305	0.964348
Old	0.5	Fbxw7	0.966054	0.920884	1.03557
Old	0.5	Cmtr2	1.08987	1.03915	1.1669
Old	0.5	Keap1	1.12101	1.06309	1.20262
Old	0.5	Atm	1.02453	0.971021	1.10477
Old	0.5	Arid1b	0.917284	0.883156	0.971313
Old	0.5	Setd2	1.35856	1.22496	1.53483
Old	0.5	Rbm10	1.06091	1.01047	1.13677
Old	0.5	Nf2	1.19954	1.11809	1.3156
Old	0.5	Nf1	1.53105	1.37701	1.74459
Old	0.5	Smarca4	0.964623	0.909863	1.04091
Old	0.5	Cdkn2c	1.28919	1.18146	1.43869
Old	0.5	Kmt2c	0.944474	0.911431	0.997363
Old	0.5	Arid1a	0.94916	0.907073	1.01196
Old	0.5	Stag2	1.65414	1.46382	1.89057
Old	0.5	Inert	0.966527	0.946752	1.00677
Old	0.5	p53	0.959477	0.908795	1.02842
Old	0.5	Pten	4.24966	3.23842	5.68823
Old	0.5	Pole	0.820509	0.787918	0.869613
Old	0.5	Lkb1	1.92326	1.70689	2.21128
Old	0.5	Rnf43	1.14229	1.06374	1.25211
Old	0.5	Apc	0.85926	0.792053	0.950322
Young	-0.5	Nf1	3.92086	3.24223	4.70835
Young	-0.5	Pole	0.54674	0.460724	0.663941
Young	-0.5	Stag2	3.45651	2.693	4.57472
Young	-0.5	Rnf43	1.56626	1.25847	1.94278
Young	-0.5	p53	0.877895	0.769396	1.02019
Young	-0.5	Rbm10	1.27603	1.11147	1.48688
Young	-0.5	Arid1b	0.955114	0.813317	1.13333
Young	-0.5	Apc	1.09452	0.735197	1.77717
Young	-0.5	Keap1	1.31351	1.10763	1.60842
Young	-0.5	Brca2	0.904054	0.769415	1.07941
Young	-0.5	Cdkn2c	2.03411	1.59023	2.67107
Young	-0.5	Setd2	2.42066	1.93881	3.04703
Young	-0.5	Inert	1.05573	0.970176	1.18469
Young	-0.5	Pten	39.4314	27.1831	58.2063
Young	-0.5	Fbxw7	1.12919	0.978068	1.31883
Young	-0.5	Kdm6a	1.15639	1.00831	1.35335
Young	-0.5	Smarca4	0.742167	0.608133	0.925449
Young	-0.5	Rb1	5.56937	4.25737	7.02437
Young	-0.5	Cdkn2a	1.8879	1.56673	2.28208
Young	-0.5	Atm	1.13484	0.950403	1.38295
Young	-0.5	Nf2	2.34531	1.80266	3.1827
Young	-0.5	Arid1a	0.870959	0.74347	1.03204
Young	-0.5	Cmtr2	1.49927	1.30282	1.75469
Young	-0.5	Lkb1	14.1251	10.0908	19.8255
Young	-0.5	Kmt2c	1.12709	0.991193	1.28611
Young	-0.5	Dnmt3a	1.4497	1.18798	1.7839
Old	-0.5	Nf1	2.72855	2.21185	3.47286
Old	-0.5	Pole	0.707016	0.652758	0.794691
Old	-0.5	Stag2	2.92721	2.35452	3.74201
Old	-0.5	Rnf43	1.4006	1.19638	1.70366
Old	-0.5	p53	0.956158	0.848648	1.11562
Old	-0.5	Rbm10	1.19716	1.08277	1.36354
Old	-0.5	Arid1b	0.914407	0.835512	1.03294
Old	-0.5	Apc	0.787478	0.667513	0.970421
Old	-0.5	Keap1	1.29989	1.16699	1.49317
Old	-0.5	Brca2	0.885704	0.810457	0.999833
Old	-0.5	Cdkn2c	1.7562	1.45903	2.22588
Old	-0.5	Setd2	2.10582	1.69593	2.68752
Old	-0.5	Inert	0.947788	0.904301	1.02917
Old	-0.5	Pten	18.8487	11.7923	30.0099
Old	-0.5	Fbxw7	1.03173	0.919281	1.20926
Old	-0.5	Kdm6a	0.886215	0.812166	1.00245
Old	-0.5	Smarca4	0.980416	0.855909	1.1509
Old	-0.5	Rb1	2.25698	1.79049	3.02659
Old	-0.5	Cdkn2a	1.05242	0.913566	1.27433
Old	-0.5	Atm	1.13095	1.01569	1.30585
Old	-0.5	Nf2	1.62533	1.41556	1.9407
Old	-0.5	Arid1a	0.988059	0.903903	1.11636
Old	-0.5	Cmtr2	1.24638	1.1304	1.42678
Old	-0.5	Lkb1	4.65841	3.6748	6.15886
Old	-0.5	Kmt2c	0.92497	0.857074	1.03382
Old	-0.5	Dnmt3a	1.1454	1.01607	1.33163
Extended Data Fig 2e
Unprocessed barcode sequencing data isavailable through the NCBI’s Sequence Read Archive Database under the BioProject accession number PRJNA1261442
Age	Number of adaptively sampled tumors	Adaptively sampled mean	Confidence Interval lower bound	Confidence Interval upper bound
Young	-0.25	29.6879	21.3046	42.1504
Old	-0.25	10.1678	6.73908	15.5236
Young	-0.1	24.711	17.9331	35.0668
Old	-0.1	7.84065	5.4306	11.655
Young	Baseline	22.0895	16.1282	30.8349
Old	Baseline	6.81776	4.81602	9.90412
Young	0.1	19.9038	14.6821	27.8295
Old	0.1	6.04495	4.35233	8.6319
Young	0.25	17.2108	12.698	23.6036
Old	0.25	5.17615	3.82688	7.22435
Young	0.5	13.9622	10.3408	18.8911
Old	0.5	4.24966	3.23842	5.68823
Young	-0.5	39.4314	27.1831	58.2063
Old	-0.5	18.8487	11.7923	30.0099
Extended Data Fig 2f
Unprocessed barcode sequencing data isavailable through the NCBI’s Sequence Read Archive Database under the BioProject accession number PRJNA1261442
Gene targeted	scoreRGM	Confidence Interval lower bound	Confidence Interval upper bound
Lkb1	-0.898713	-1.58992	-0.350848
Nf2	-0.294625	-0.668063	0.0403043
Cmtr2	-0.132726	-0.363574	0.0736714
p53	0.247495	0.0832927	0.415428
Stag2	-0.0252594	-0.55056	0.379962
Nf1	-0.426421	-0.796901	-0.102714
Inert	1.47948e-05	-0.000170887	0.000154666
Arid1a	0.338645	0.144118	0.523731
Pten	-1.26538	-2.18788	-0.473537
Rnf43	-0.000274778	-0.216535	0.23777
Cdkn2c	-0.0841548	-0.452548	0.256897
Rb1	-1.23116	-1.4677	-0.957597
Setd2	-0.0514235	-0.45998	0.29786
Rbm10	0.0401378	-0.152221	0.221395
Fbxw7	-0.0120769	-0.191086	0.17036
Keap1	0.0876927	-0.196906	0.314755
Smarca4	0.478958	0.215754	0.734293
Dnmt3a	-0.0861435	-0.283896	0.117302
Cdkn2a	-0.661086	-0.886664	-0.434388
