# Supplementary material for: Aging represses oncogenic KRAS-driven lung tumorigenesis and alters tumor suppression
Source: Nat Aging. 2025 Nov 4;5(11):2263–78. doi: 10.1038/s43587-025-00986-z (PMC12616358; doi:10.1038/s43587-025-00986-z)
Supplement: Supplementary file 11 — Statistical source data. [file 43587_2025_986_MOESM11_ESM.xlsx]

## Sheet: Sheet1
Extended Data Fig 3a,b
N/A
Extended Data Fig 3c
Unprocessed barcode sequencing data isavailable through the NCBI’s Sequence Read Archive Database under the BioProject accession number PRJNA1261442
Age	Gene targeted	Adaptively sampled mean	Confidence Interval lower bound	Confidence Interval upper bound
Young	Inert	0.92839	0.813248	1.06307
Old	Inert	1.05702	0.965903	1.15422
Young	Pten	84.9846	59.8614	118.908
Old	Pten	21.2441	12.7357	34.5435
Young	B2m	0.78452	0.669256	0.91818
Old	B2m	0.959464	0.860253	1.07034
Young	Tap2	0.82011	0.688544	0.974066
Old	Tap2	1.0067	0.910505	1.10987
Young	Cd274	1.06379	0.909992	1.24275
Old	Cd274	1.10933	0.98638	1.24788
Young	Ifngr1	1.0213	0.859696	1.2218
Old	Ifngr1	1.10925	1.0004	1.22439
Young	Jak1	0.524904	0.439619	0.626066
Old	Jak1	0.825819	0.707872	0.954746
Young	Stat1	0.911634	0.763143	1.08475
Old	Stat1	1.15284	1.00693	1.3212
Young	Irf1	0.995601	0.859281	1.15316
Old	Irf1	1.11885	0.997681	1.2502
Young	Cd47	0.850577	0.719493	1.00892
Old	Cd47	1.01163	0.893107	1.14176
