# Supplementary material for: Aging represses oncogenic KRAS-driven lung tumorigenesis and alters tumor suppression
Source: Nat Aging. 2025 Nov 4;5(11):2263–78. doi: 10.1038/s43587-025-00986-z (PMC12616358; doi:10.1038/s43587-025-00986-z)
Supplement: Supplementary file 12 — Statistical source data. [file 43587_2025_986_MOESM12_ESM.xlsx]

## Sheet: Sheet1
Extended Data Fig 4a
Age	Sex	Age at time of tumor initiation (weeks)
Young	F	13.29
Young	F	14.57
Young	F	14.57
Young	F	15.14
Young	F	15.14
Young	F	15.14
Young	F	16.14
Young	F	16.14
Young	M	16.14
Young	M	16.14
Young	F	16.57
Young	M	16.57
Young	M	16.57
Young	M	16.57
Young	M	16.57
Young	M	16.57
Old	M	64.57
Old	F	68.86
Old	F	74.71
Old	F	77.14
Old	M	79.14
Old	M	79.14
Old	M	79.14
Old	F	79.86
Old	F	79.86
Old	F	81
Old	F	81
Old	M	82.43
Old	M	82.43
Old	M	82.43
Old	M	82.43
Old	F	82.43
Old	F	82.43
Old	F	82.43
Old	F	82.43
Old	M	82.43
Old	M	82.43
Old	M	83.43
Old	M	83.43
Old	M	83.43
Old	F	85.71
Extended Data Fig 4b
Unprocessed barcode sequencing data isavailable through the NCBI’s Sequence Read Archive Database under the BioProject accession number PRJNA1261442
Age	PC1	PC2
Young	6.9956	-5.27493
Young	6.05521	1.08743
Young	8.33929	2.72732
Young	4.256	-2.96537
Young	9.56309	-6.21352
Young	-0.244286	1.38664
Young	1.76999	-0.87292
Young	8.47088	-4.11702
Young	7.69909	-3.73783
Young	4.31232	-1.45963
Young	7.58775	1.31003
Young	2.67918	1.23895
Young	6.63757	1.2808
Young	2.8979	-2.30262
Young	3.59933	-0.387425
Young	4.82034	1.16013
Old	-3.3392	1.57005
Old	-5.42502	-1.72825
Old	-5.84805	-3.92781
Old	0.634622	8.60026
Old	-2.97162	-2.47839
Old	-6.55419	-3.44851
Old	-5.38186	3.2461
Old	-5.19546	-0.786837
Old	-8.82134	-6.28121
Old	-3.30608	-0.796382
Old	4.38981	4.3402
Old	1.74329	-4.50491
Old	-1.76468	5.0595
Old	-6.12217	0.539879
Old	-5.85086	-2.90225
Old	-5.67611	-3.38308
Old	0.517633	8.54695
Old	-5.36418	1.94048
Old	-4.51407	1.14518
Old	-4.19066	-2.37209
Old	-4.88506	-0.390482
Old	-2.3647	5.05974
Old	-2.30307	3.99134
Old	0.464772	8.07364
Old	-3.31098	-1.97313
Extended Data Fig 4c
Unprocessed barcode sequencing data isavailable through the NCBI’s Sequence Read Archive Database under the BioProject accession number PRJNA1261442
Age	Gene targeted	Adaptively sampled mean	Confidence Interval lower bound	Confidence Interval upper bound
Young	Nf1	2.63445	2.29262	3.11671
Young	Dnmt3a	1.22734	1.08698	1.44309
Young	Pole	0.595707	0.527794	0.705943
Young	Lkb1	5.53464	4.27725	7.45193
Young	Apc	0.869389	0.67894	1.19527
Young	Cdkn2a	1.64062	1.42672	1.9595
Young	Rb1	3.93234	3.09814	5.04237
Young	Inert	1.03838	0.990103	1.16316
Young	Smarca4	0.764626	0.676328	0.906173
Young	Pten	22.0895	16.0943	31.0868
Young	Arid1b	0.921577	0.839128	1.06458
Young	p53	0.878097	0.808826	1.00066
Young	Atm	1.02516	0.919489	1.20977
Young	Stag2	2.37259	1.97105	3.00261
Young	Cmtr2	1.26953	1.16247	1.46392
Young	Rbm10	1.12364	1.02737	1.29397
Young	Kmt2c	1.12777	1.0413	1.26844
Young	Arid1a	0.833053	0.745293	0.973502
Young	Kdm6a	1.12134	1.03275	1.27515
Young	Nf2	1.70246	1.4362	2.16808
Young	Rnf43	1.30292	1.1325	1.55889
Young	Fbxw7	1.01226	0.925914	1.15523
Young	Keap1	1.11836	1.00481	1.31855
Young	Setd2	1.70727	1.47098	2.07633
Young	Brca2	0.874785	0.790061	1.01458
Young	Cdkn2c	1.64983	1.39545	2.05318
Old	Nf1	1.82122	1.58054	2.16233
Old	Dnmt3a	1.07318	0.998582	1.18041
Old	Pole	0.784022	0.745783	0.846725
Old	Lkb1	2.51125	2.14398	3.00787
Old	Apc	0.834	0.750987	0.946999
Old	Cdkn2a	0.993987	0.911153	1.12043
Old	Rb1	1.61412	1.39196	1.96808
Old	Inert	0.960865	0.933948	1.01364
Old	Smarca4	0.96844	0.893611	1.07248
Old	Pten	6.81776	4.8252	9.87432
Old	Arid1b	0.914942	0.868474	0.988301
Old	p53	0.956538	0.890936	1.05344
Old	Atm	1.05205	0.982636	1.1575
Old	Stag2	1.98184	1.7055	2.34971
Old	Cmtr2	1.13372	1.06643	1.23983
Old	Rbm10	1.1008	1.0331	1.2008
Old	Kmt2c	0.936311	0.894675	1.00437
Old	Arid1a	0.9585	0.904622	1.03732
Old	Kdm6a	0.902518	0.858716	0.974346
Old	Nf2	1.31158	1.19756	1.47619
Old	Rnf43	1.2137	1.10344	1.37086
Old	Fbxw7	0.980955	0.915781	1.07855
Old	Keap1	1.17229	1.09499	1.28543
Old	Setd2	1.54205	1.348	1.81366
Old	Brca2	0.887928	0.842866	0.961004
Old	Cdkn2c	1.41463	1.25794	1.641
Extended Data Fig 4d
Unprocessed barcode sequencing data isavailable through the NCBI’s Sequence Read Archive Database under the BioProject accession number PRJNA1261442
Gene targeted	Category	Adaptively Sampled Mean in young mice	Adaptively Sampled Mean in old mice	Confidence Interval lower bound Young	Confidence Interval lower bound Old	Confidence Interval upper bound Young	Confidence Interval upper bound Old
NT_1	sgInert	0.895161	0.879417	0.774215	0.798805	1.0295	0.985769
NT_2	sgInert	1.06448	1.07691	0.923815	0.984549	1.33881	1.27323
NT_4	sgInert	1.06264	0.951625	0.991522	0.912795	1.21829	1.01493
NT_3	sgInert	0.937357	1.04838	0.862251	0.998949	1.03669	1.16035
Nf1	TSG	2.63445	1.82122	2.29262	1.58054	3.11671	2.16233
Dnmt3a	TSG	1.22734	1.07318	1.08698	0.998582	1.44309	1.18041
Pole	TSG	0.595707	0.784022	0.527794	0.745783	0.705943	0.846725
Lkb1	TSG	5.53464	2.51125	4.27725	2.14398	7.45193	3.00787
Apc	TSG	0.869389	0.834	0.67894	0.750987	1.19527	0.946999
Cdkn2a	TSG	1.64062	0.993987	1.42672	0.911153	1.9595	1.12043
Rb1	TSG	3.93234	1.61412	3.09814	1.39196	5.04237	1.96808
Smarca4	TSG	0.764626	0.96844	0.676328	0.893611	0.906173	1.07248
Pten	TSG	22.0895	6.81776	16.0943	4.8252	31.0868	9.87432
Arid1b	TSG	0.921577	0.914942	0.839128	0.868474	1.06458	0.988301
p53	TSG	0.878097	0.956538	0.808826	0.890936	1.00066	1.05344
Atm	TSG	1.02516	1.05205	0.919489	0.982636	1.20977	1.1575
Stag2	TSG	2.37259	1.98184	1.97105	1.7055	3.00261	2.34971
Cmtr2	TSG	1.26953	1.13372	1.16247	1.06643	1.46392	1.23983
Rbm10	TSG	1.12364	1.1008	1.02737	1.0331	1.29397	1.2008
Kmt2c	TSG	1.12777	0.936311	1.0413	0.894675	1.26844	1.00437
Arid1a	TSG	0.833053	0.9585	0.745293	0.904622	0.973502	1.03732
Kdm6a	TSG	1.12134	0.902518	1.03275	0.858716	1.27515	0.974346
Nf2	TSG	1.70246	1.31158	1.4362	1.19756	2.16808	1.47619
Rnf43	TSG	1.30292	1.2137	1.1325	1.10344	1.55889	1.37086
Fbxw7	TSG	1.01226	0.980955	0.925914	0.915781	1.15523	1.07855
Keap1	TSG	1.11836	1.17229	1.00481	1.09499	1.31855	1.28543
Setd2	TSG	1.70727	1.54205	1.47098	1.348	2.07633	1.81366
Brca2	TSG	0.874785	0.887928	0.790061	0.842866	1.01458	0.961004
Cdkn2c	TSG	1.64983	1.41463	1.39545	1.25794	2.05318	1.641
Extended Data Fig 4e
Cohort	Age	Sex	Age at time of tumor initiation (weeks)
Lenti-sgPten/Cre	Young	F	19.4286
Lenti-sgPten/Cre	Young	F	21.5714
Lenti-sgPten/Cre	Young	F	26.5714
Lenti-sgPten/Cre	Young	M	26.8571
Lenti-sgPten/Cre	Young	M	27
Lenti-sgPten/Cre	Young	M	27.7143
Lenti-sgPten/Cre	Old	F	83.8571
Lenti-sgPten/Cre	Old	M	86.5714
Lenti-sgPten/Cre	Old	M	88.2857
Lenti-sgPten/Cre	Old	F	89.1429
Lenti-sgPtenPool	Young	M	19.2857
Lenti-sgPtenPool	Young	M	21
Lenti-sgPtenPool	Young	F	21.8571
Lenti-sgPtenPool	Young	F	21.8571
Lenti-sgPtenPool	Young	F	21.8571
Lenti-sgPtenPool	Young	F	22.2857
Lenti-sgPtenPool	Old	F	86.5714
Lenti-sgPtenPool	Old	F	86.5714
Lenti-sgPtenPool	Old	M	87
Lenti-sgPtenPool	Old	M	88.2857
Lenti-sgPtenPool	Old	F	93.8571
Lenti-sgPtenPool	Old	F	93.8571
Extended Data Fig 4f
Comparison	Difference in means	Confidence Interval lower bound	Confidence Interval upper bound	P-value
young sgPten vs young sgInert	0.39	0.166	0.62	0.00072
old sgInert vs young sgInert	-0.24	-0.5	0.025	0.085
old sgPten vs young sgInert	-0.13	-0.39	0.13	0.49
old sgInert vs young sgPten	-0.63	-0.9	-0.35	2.4e-05
old sgPten vs young sgPten	-0.52	-0.8	-0.25	0.00021
old sgPten vs old sgInert	0.1	-0.2	0.4	0.77
Extended Data Fig 4g
Unprocessed barcode sequencing data isavailable through the NCBI’s Sequence Read Archive Database under the BioProject accession number PRJNA1261442
sgID	scoreRGM	Confidence Interval lower bound	Confidence Interval upper bound
sgNT#1	-0.0662497	-0.112894	-0.00728008
sgNT#2	0.15389	0.0169188	0.271539
sgPten#1	-0.92138	-1.19052	-0.646774
sgPten#2	-0.778662	-1.10405	-0.456031
sgPten#3	-0.768362	-1.19216	-0.441264
