# Supplementary material for: Aging represses oncogenic KRAS-driven lung tumorigenesis and alters tumor suppression
Source: Nat Aging. 2025 Nov 4;5(11):2263–78. doi: 10.1038/s43587-025-00986-z (PMC12616358; doi:10.1038/s43587-025-00986-z)
Supplement: Supplementary file 13 — Statistical source data. [file 43587_2025_986_MOESM13_ESM.xlsx]

## Sheet: Sheet1
Extended Data Fig 5a,b
N/A
Extended Data Fig 5c
Single-cell RNA sequencing data are available through the Gene Expression Omnibus under the record GSE297023
Age	Genotype	Number of cells	log(1+total counts)	Number of genes detected
Young	Inert	18667	8.61939	1996
Young	Inert	8408	8.53484	2052
Young	Pten	12469	8.15708	1378
Young	Pten	7314	8.71473	2365
Young	Pten	10096	8.39751	1602
Old	Pten	5414	8.79996	2517
Old	Pten	6640	8.45999	1880
Old	Inert	9409	7.79111	1172
Old	Pten	4948	8.52526	1600
Old	Inert	3003	8.03041	1272
Old	Inert	7839	8.45638	1627
Old	Pten	21012	8.68237	1940
Old	Inert	23784	6.89568	675
Young	Pten	13743	8.42332	1838
Young	Inert	3525	8.3542	1802
Young	Inert	25720	7.51752	923
Extended Data Fig 5d
Single-cell RNA sequencing data are available through the Gene Expression Omnibus under the record GSE297023
Age	Genotype	Number of cells	log(1+total counts)	Number of genes detected
Young	Inert	3035	8.75731	2302
Young	Inert	2019	9.1843	2846
Young	Pten	3001	8.92771	2678
Young	Pten	1305	9.22847	3240
Young	Pten	2972	9.23117	2842
Old	Pten	2166	9.11718	2967
Old	Pten	1079	8.87459	2512
Old	Inert	1503	9.13508	2675
Old	Pten	2127	9.58699	3508
Old	Inert	1465	8.93116	2597
Old	Inert	7791	8.45532	1623
Old	Pten	10792	9.21049	2618
Old	Inert	4374	7.55355	877
Young	Pten	5633	9.13863	2686
Young	Inert	2036	8.89117	2662
Young	Inert	3521	8.89631	2856
Extended Data Fig 5e-5g
Single-cell RNA sequencing data are available through the Gene Expression Omnibus under the record GSE297023
Extended Data Fig 5h
Single-cell RNA sequencing data are available through the Gene Expression Omnibus under the record GSE297023
Cell Type	Age	Number of Cells
Alveolar fibroblast	Old	680
Alveolar fibroblast	Young	730
Alveolar macrophage	Old	22934
Alveolar macrophage	Young	40231
ASMC	Old	49
ASMC	Young	156
AT1	Old	1036
AT1	Young	1441
AT1.AT2	Old	451
AT1.AT2	Young	468
AT2	Old	14113
AT2	Young	9131
B	Old	79
B	Young	42
Ciliated	Old	299
Ciliated	Young	237
Endothelial	Old	3882
Endothelial	Young	3177
LEC	Old	9
LEC	Young	14
Mast	Young	2
Mesothelial	Old	49
Mesothelial	Young	19
Pericyte	Old	11
Pericyte	Young	21
Secretory	Old	44
Secretory	Young	41
T Lymphocyte / NK	Old	36
T Lymphocyte / NK	Young	158
Classical DC	Old	276
Classical DC	Young	276
iMON	Old	2
iMON	Young	17
Mature DC	Old	85
Mature DC	Young	159
Extended Data Fig 5i
Single-cell RNA sequencing data are available through the Gene Expression Omnibus under the record GSE297023
Cell Type	Age	Number of Cells
Alveolar fibroblast	Old	250
Alveolar fibroblast	Young	459
Alveolar macrophage	Old	17977
Alveolar macrophage	Young	25954
ASMC	Old	20
ASMC	Young	35
AT1	Old	1464
AT1	Young	1447
AT1.AT2	Old	885
AT1.AT2	Young	796
AT2	Old	14366
AT2	Young	11508
B	Old	98
B	Young	92
Ciliated	Old	204
Ciliated	Young	180
Endothelial	Old	1828
Endothelial	Young	2126
LEC	Old	27
LEC	Young	19
Mast	Young	1
Mesothelial	Old	12
Mesothelial	Young	14
Pericyte	Old	17
Pericyte	Young	22
Secretory	Old	35
Secretory	Young	39
T Lymphocyte / NK	Old	170
T Lymphocyte / NK	Young	173
Classical DC	Old	434
Classical DC	Young	532
iMON	Old	72
iMON	Young	57
Mature DC	Old	155
Mature DC	Young	168
