# Supplementary material for: Aging represses oncogenic KRAS-driven lung tumorigenesis and alters tumor suppression
Source: Nat Aging. 2025 Nov 4;5(11):2263–78. doi: 10.1038/s43587-025-00986-z (PMC12616358; doi:10.1038/s43587-025-00986-z)
Supplement: Supplementary file 14 — Statistical source data. [file 43587_2025_986_MOESM14_ESM.xlsx]

## Sheet: Sheet1
Extended Data Fig 6a,b
Single-cell RNA sequencing data are available through the Gene Expression Omnibus under the record GSE297023
Extended Data Fig 6c
Single-cell RNA sequencing data are available through the Gene Expression Omnibus under the record GSE297023
Fraction	Mean Tomato expression	Fraction of cells expressing Tomato
Bulk	0.1035	0.181502
Neoplastic	0.475184	0.569555
Extended Data Fig 6d
Single-cell RNA sequencing data are available through the Gene Expression Omnibus under the record GSE297023
Cell type	Mean Tomato expression	Fraction of cells expressing Tomato
Myeloid	0.116234	0.203413
Endothelial	0.0235421	0.0506862
Mesenchymal	0.0204982	0.0383162
Epithelial	0.509619	0.603936
Lymphoid	0.0112176	0.00970874
Extended Data Fig 6e
Single-cell RNA sequencing data are available through the Gene Expression Omnibus under the record GSE297023
Extended Data Fig 6f
Single-cell RNA sequencing data are available through the Gene Expression Omnibus under the record GSE297023
Cell type	Fraction	Number of cells
AT1	Bulk	121
AT1	Cancer	5267
AT1.AT2	Bulk	253
AT1.AT2	Cancer	2347
AT2	Bulk	1913
AT2	Cancer	47205
Ciliated	Bulk	610
Ciliated	Cancer	310
Secretory	Bulk	90
Secretory	Cancer	69
Extended Data Fig 6g
Single-cell RNA sequencing data are available through the Gene Expression Omnibus under the record GSE297023
Cell type	Mean Tomato expression	Fraction of cells expressing Tomato
AT2	0.503201	0.600493
Ciliated	0.030301	0.0673913
AT1.AT2	0.487685	0.558077
AT1	0.669855	0.75928
Secretory	0.194353	0.257862
Extended Data Fig 6h
Single-cell RNA sequencing data are available through the Gene Expression Omnibus under the record GSE297023
Extended Data Fig 6i
Cell type	Tumor Genotype	Age	Number of cells
AT1	sgInert	Old	103
AT1	sgInert	Old	95
AT1	sgInert	Old	357
AT1	sgInert	Old	460
AT1	sgInert	Young	146
AT1	sgInert	Young	137
AT1	sgInert	Young	206
AT1	sgInert	Young	918
AT1	sgPten	Old	214
AT1	sgPten	Old	99
AT1	sgPten	Old	158
AT1	sgPten	Old	962
AT1	sgPten	Young	197
AT1	sgPten	Young	195
AT1	sgPten	Young	416
AT1	sgPten	Young	604
AT1.AT2	sgInert	Old	24
AT1.AT2	sgInert	Old	34
AT1.AT2	sgInert	Old	246
AT1.AT2	sgInert	Old	116
AT1.AT2	sgInert	Young	48
AT1.AT2	sgInert	Young	42
AT1.AT2	sgInert	Young	109
AT1.AT2	sgInert	Young	237
AT1.AT2	sgPten	Old	95
AT1.AT2	sgPten	Old	19
AT1.AT2	sgPten	Old	81
AT1.AT2	sgPten	Old	612
AT1.AT2	sgPten	Young	118
AT1.AT2	sgPten	Young	70
AT1.AT2	sgPten	Young	160
AT1.AT2	sgPten	Young	336
AT2	sgInert	Old	1376
AT2	sgInert	Old	1336
AT2	sgInert	Old	7188
AT2	sgInert	Old	3798
AT2	sgInert	Young	2841
AT2	sgInert	Young	1840
AT2	sgInert	Young	1721
AT2	sgInert	Young	2366
AT2	sgPten	Old	1857
AT2	sgPten	Old	961
AT2	sgPten	Old	1888
AT2	sgPten	Old	9218
AT2	sgPten	Young	2686
AT2	sgPten	Young	1040
AT2	sgPten	Young	2396
AT2	sgPten	Young	4693
