# Supplementary material for: Aging represses oncogenic KRAS-driven lung tumorigenesis and alters tumor suppression
Source: Nat Aging. 2025 Nov 4;5(11):2263–78. doi: 10.1038/s43587-025-00986-z (PMC12616358; doi:10.1038/s43587-025-00986-z)
Supplement: Supplementary file 15 — Statistical source data. [file 43587_2025_986_MOESM15_ESM.xlsx]

## Sheet: Sheet1
Extended Data Fig 7a
Single-cell RNA sequencing data are available through the Gene Expression Omnibus under the record GSE297023
Tumor genotype	Senescence gene signature	Number of genes	Enrichment Statistic	Normalized enrichment statistic	P	FDR-corrected P
sgInert	Reactome	117	-0.234306	-0.929025	0.669811	0.669811
sgPten	Reactome	117	-0.331551	-1.11773	0.3	0.3
sgInert	GOBP	83	-0.258947	-0.974001	0.494475	0.494475
sgPten	GOBP	83	-0.494415	-1.5819	0.0510949	0.0510949
sgInert	Zhao	32	-0.358056	-1.13938	0.234719	0.234719
sgPten	Zhao	32	-0.274134	-0.759737	0.756957	0.756957
sgInert	DePianto	145	0.271246	1.01417	0.424514	0.424514
sgPten	DePianto	146	-0.418267	-1.43044	0.0655172	0.0655172
sgInert	SenMayo	93	0.35494	1.23944	0.114022	0.114022
sgPten	SenMayo	94	-0.268216	-0.853871	0.64991	0.64991
Extended Data Fig 7b
Single-cell RNA sequencing data are available through the Gene Expression Omnibus under the record GSE297023
Extended Data Fig 7c
Single-cell RNA sequencing data are available through the Gene Expression Omnibus under the record GSE297023
Tumor genotype	Age	Gene	Mean expression	Fraction of cells expressing
sgInert	Old	Cdkn1a	0.194159	0.286667
sgInert	Young	Cdkn1a	0.294825	0.435326
sgInert	Old	Trp53	0.072491	0.146667
sgInert	Young	Trp53	0.144514	0.302446
sgInert	Old	Cdkn2a	0.0145126	0.0267949
sgInert	Young	Cdkn2a	0.00957436	0.0287138
sgInert	Old	Il6	0.0257295	0.0453846
sgInert	Young	Il6	0.0363893	0.0654891
sgInert	Old	Cxcl2	0.0193523	0.0333333
sgInert	Young	Cxcl2	0.0174888	0.0349638
Extended Data Fig 7d
Single-cell RNA sequencing data are available through the Gene Expression Omnibus under the record GSE297023
Tumor genotype	Age	Gene	Mean expression	Fraction of cells expressing
sgPten	Old	Cdkn1a	0.298392	0.352862
sgPten	Young	Cdkn1a	0.420908	0.495887
sgPten	Old	Trp53	0.0914155	0.16544
sgPten	Young	Trp53	0.130373	0.238506
sgPten	Old	Cdkn2a	0.0287218	0.0480259
sgPten	Young	Cdkn2a	0.0328678	0.0638623
sgPten	Old	Il6	0.0165694	0.0255754
sgPten	Young	Il6	0.0127214	0.0199679
sgPten	Old	Cxcl2	0.148637	0.135396
sgPten	Young	Cxcl2	0.181467	0.198372
Extended Data Fig 7e
Single-cell RNA sequencing data are available through the Gene Expression Omnibus under the record GSE297023
Cell type	Age	Tumor Genotype	Assigned phase	S_score	G2M_score
AT2	Old	sgInert	G1	-0.0528467	-0.0879193
AT1.AT2	Old	sgInert	G1	-0.0561874	-0.00326819
AT2	Old	sgInert	G1	-0.0348294	-0.052607
AT2	Old	sgInert	G1	-0.0174719	-0.0680859
AT2	Old	sgInert	G1	-0.00399034	-0.0222394
AT2	Old	sgInert	G1	-0.0271394	-0.0483168
AT2	Old	sgInert	G1	-0.00507945	-0.0601314
AT2	Old	sgInert	G1	-0.0275866	-0.0257173
AT2	Old	sgInert	S	0.0133519	-0.0666621
AT2	Old	sgInert	G2M	-0.0376494	0.00785834
AT2	Old	sgInert	G1	-0.0534859	-0.0580187
AT2	Old	sgInert	G1	-0.0268969	-0.053904
AT2	Old	sgInert	G1	-0.0456291	-0.0220171
AT1	Old	sgInert	G1	-0.0360904	-0.07861
AT2	Old	sgInert	G1	-0.0227976	-0.0660177
AT2	Old	sgInert	G1	-0.0325595	-0.0288281
AT1	Old	sgInert	G1	-0.0289092	-0.055741
AT2	Old	sgInert	S	0.0278915	0.000706254
AT2	Old	sgInert	S	0.00376767	-0.0253384
AT2	Old	sgInert	S	0.114741	0.000648623
AT1.AT2	Old	sgInert	G1	-0.0522752	-0.0744556
AT2	Old	sgInert	G1	-0.00484163	-0.07284
AT2	Old	sgInert	G1	-0.0281121	-0.0227332
AT2	Old	sgInert	G1	-0.0492918	-0.0321449
AT1	Old	sgInert	G1	-0.0587656	-0.00054145
AT2	Old	sgInert	G1	-0.0649003	-0.0162218
AT1	Old	sgInert	G1	-0.0436422	-0.0643192
AT1.AT2	Old	sgInert	G1	-0.0443627	-0.0172375
AT2	Old	sgInert	G1	-0.0211433	-0.0732098
AT2	Old	sgInert	G1	-0.0132742	-0.0500653
AT2	Old	sgInert	G1	-0.0378374	-0.0378689
AT2	Old	sgInert	G1	-0.0458403	-0.0556914
AT2	Old	sgInert	G1	-0.091284	-0.0183338
AT2	Old	sgInert	G2M	0.0022707	0.0146525
AT2	Old	sgInert	G1	-0.0595585	-0.117662
AT2	Old	sgInert	G1	-0.0380135	-0.0354456
AT2	Old	sgInert	G2M	-0.0228011	0.0309278
AT2	Old	sgInert	S	0.00417922	-0.0228666
AT1.AT2	Old	sgInert	G1	-0.0363298	-0.0521432
AT2	Old	sgInert	G1	-0.0577353	-0.0837818
AT2	Old	sgInert	G1	-0.0509939	-0.0702499
AT2	Old	sgInert	G1	-0.0359485	-0.0524498
AT2	Old	sgInert	S	0.000480495	-0.0958935
AT2	Old	sgInert	G1	-0.0323923	-0.0480572
AT2	Old	sgInert	G1	-0.0369871	-0.0629307
AT2	Old	sgInert	S	0.0204876	-0.0690729
AT2	Old	sgInert	G1	-0.0469094	-0.0349494
AT1	Old	sgInert	S	0.04702	-0.00105309
AT2	Old	sgInert	S	0.043415	-0.0516695
AT2	Old	sgInert	S	0.00348458	-0.0817198
AT2	Old	sgInert	S	0.0212969	-0.0529324
AT1.AT2	Old	sgInert	G1	-0.0470217	-0.0612416
AT1.AT2	Old	sgInert	G1	-0.00650356	-0.0471319
AT2	Old	sgInert	G1	-0.0131312	-0.00901698
AT2	Old	sgInert	G1	-0.0419716	-0.0568804
AT2	Old	sgInert	G1	-0.0497345	-0.0350929
AT2	Old	sgInert	G1	-0.0316133	-0.0676858
AT2	Old	sgInert	S	0.00348877	-0.0518398
AT2	Old	sgInert	G1	-0.0361766	-0.0843371
AT2	Old	sgInert	G2M	0.0919784	0.172769
AT1	Old	sgInert	G1	-0.0392051	-0.0535083
AT2	Old	sgInert	G1	-0.0339441	-0.0838879
AT1	Old	sgInert	G1	-0.0569817	-0.05177
AT2	Old	sgInert	G1	-0.0401375	-0.0604908
AT2	Old	sgInert	S	0.171746	0.018498
AT2	Old	sgInert	G1	-0.041764	-0.0447568
AT2	Old	sgInert	G1	-0.021905	-0.0799737
AT2	Old	sgInert	G1	-0.0406205	-0.0222065
AT2	Old	sgInert	G1	-0.0293801	-0.0209327
AT2	Old	sgInert	G1	-0.053999	-0.0364097
AT2	Old	sgInert	S	0.0126143	-0.0567719
AT2	Old	sgInert	G1	-0.0177555	-0.00448183
AT2	Old	sgInert	G1	-0.00886188	-0.0703517
AT2	Old	sgInert	G1	-0.0189153	-0.0236453
AT2	Old	sgInert	G1	-0.0534252	-0.0517775
AT2	Old	sgInert	G1	-0.0248336	-0.0466973
AT2	Old	sgInert	G1	-0.0221736	-0.0796513
AT2	Old	sgInert	G1	-0.0211012	-0.0661275
AT1	Old	sgInert	G1	-0.0133489	-0.0472939
AT2	Old	sgInert	G1	-0.0542115	-0.0423037
AT2	Old	sgInert	G1	-0.0631115	-0.0701861
AT2	Old	sgInert	G1	-0.0462331	-0.0171354
AT1	Old	sgInert	G1	-0.0575322	-0.0565803
AT2	Old	sgInert	G1	-0.036418	-0.0567196
AT2	Old	sgInert	G1	-0.0145932	-0.0853087
AT2	Old	sgInert	G1	-0.0283989	-0.0623985
AT2	Old	sgInert	G1	-0.0515477	-0.0625758
AT2	Old	sgInert	G1	-0.0439702	-0.0860233
AT1	Old	sgInert	G1	-0.0435584	-0.0683246
AT2	Old	sgInert	G1	-0.0452599	-0.0527089
AT2	Old	sgInert	G1	-0.0296644	-0.050625
AT2	Old	sgInert	G1	-0.0438559	-0.078735
AT2	Old	sgInert	G1	-0.0448915	-0.0701901
AT2	Old	sgInert	G1	-0.0868616	-0.0818577
AT2	Old	sgInert	G1	-0.0384425	-0.0707021
AT2	Old	sgInert	G1	-0.0477372	-0.0538041
AT2	Old	sgInert	G1	-0.0571525	-0.0479451
AT2	Old	sgInert	S	0.0801037	-0.0491505
AT2	Old	sgInert	G1	-0.00566231	-0.031683
AT2	Old	sgInert	G1	-0.0666016	-0.066962
AT2	Old	sgInert	G1	-0.0418615	-0.0726004
AT1.AT2	Old	sgInert	G1	-0.0269814	-0.0533378
AT2	Old	sgInert	G1	-0.0428623	-0.0497965
AT2	Old	sgInert	G1	-0.0581597	-0.0591028
AT2	Old	sgInert	G1	-0.0504403	-0.0745389
AT2	Old	sgInert	G1	-0.0581192	-0.0698756
AT2	Old	sgInert	G1	-0.0407924	-0.0337465
AT2	Old	sgInert	G1	-0.0614474	-0.0591638
AT2	Old	sgInert	S	0.0385213	-0.0554228
AT2	Old	sgInert	G1	-0.0292634	-0.0477731
AT2	Old	sgInert	S	0.142432	0.0556272
AT2	Old	sgInert	G1	-0.0438292	-0.0535434
AT2	Old	sgInert	G1	-0.0317849	-0.0274586
AT2	Old	sgInert	S	0.027547	-0.0336565
AT2	Old	sgInert	G1	-0.0548881	-0.0638765
AT2	Old	sgInert	G1	-0.0467329	-0.0589431
AT2	Old	sgInert	G1	-0.0592115	-0.0512966
AT2	Old	sgInert	G1	-0.0221446	-0.0503789
AT1	Old	sgInert	G1	-0.0521113	-0.0654689
AT1.AT2	Old	sgInert	G1	-0.0438062	-0.0388685
AT2	Old	sgInert	G1	-0.0561769	-0.0786736
AT2	Old	sgInert	G1	-0.0329971	-0.06475
AT2	Old	sgInert	G1	-0.0413421	-0.0537032
AT2	Old	sgInert	G1	-0.0632717	-0.0596435
AT2	Old	sgInert	G1	-0.0287948	-0.0478612
AT2	Old	sgInert	G1	-0.0337175	-0.0434032
AT2	Old	sgInert	S	0.0576176	-0.00329432
AT2	Old	sgInert	G1	-0.0357515	-0.0415379
AT2	Old	sgInert	G1	-0.00110205	-0.0253992
AT2	Old	sgInert	G1	-0.0363339	-0.0596596
AT2	Old	sgInert	G1	-0.0148235	-0.0635974
AT2	Old	sgInert	S	0.110395	-0.0244119
AT2	Old	sgInert	G1	-0.0204119	-0.0728445
AT2	Old	sgInert	G1	-0.0735297	-0.0923718
AT2	Old	sgInert	G1	-0.0589707	-0.0859519
AT2	Old	sgInert	G1	-0.0285985	-0.0644389
AT2	Old	sgInert	G1	-0.0480933	-0.0485076
AT2	Old	sgInert	G1	-0.0283285	-0.0591583
AT2	Old	sgInert	G1	-0.0357264	-0.0623166
AT2	Old	sgInert	G1	-0.0457409	-0.0457455
AT2	Old	sgInert	G1	-0.010468	-0.0903953
AT2	Old	sgInert	G1	-0.0221916	-0.0264742
AT2	Old	sgInert	G1	-0.0209927	-0.070758
AT2	Old	sgInert	G1	-0.0594227	-0.0656226
AT2	Old	sgInert	G1	-0.041024	-0.0577171
AT2	Old	sgInert	G1	-0.0461836	-0.0756901
AT1	Old	sgInert	G1	-0.0573169	-0.043087
AT2	Old	sgInert	G1	-0.066124	-0.0654766
AT2	Old	sgInert	G1	-0.0389663	-0.0319463
AT2	Old	sgInert	G1	-0.0444671	-0.0616083
AT2	Old	sgInert	G1	-0.0285303	-0.0665041
AT2	Old	sgInert	G1	-0.0380854	-0.0599306
AT2	Old	sgInert	G1	-0.0337121	-0.0536305
AT2	Old	sgInert	G1	-0.0182013	-0.0521689
AT2	Old	sgInert	G1	-0.0633637	-0.0202789
AT2	Old	sgInert	G1	-0.058098	-0.0796737
AT1	Old	sgInert	G1	-0.0323978	-0.0901309
AT2	Old	sgInert	G1	-0.025929	-0.052307
AT2	Old	sgInert	S	0.0239037	-0.0448986
AT2	Old	sgInert	G1	-0.0442014	-0.0477969
AT2	Old	sgInert	G2M	0.120304	0.30142
AT2	Old	sgInert	G1	-0.0436707	-0.0580392
AT2	Old	sgInert	G1	-0.0476846	-0.0701339
AT2	Old	sgInert	G1	-0.0323581	-0.0513285
AT2	Old	sgInert	S	0.0246001	-0.0112808
AT2	Old	sgInert	S	0.00272339	-0.0514727
AT2	Old	sgInert	S	0.0738369	-0.0456109
AT2	Old	sgInert	G1	-0.0439969	-0.0651293
AT2	Old	sgInert	G1	-0.0222841	-0.0562098
AT2	Old	sgInert	G1	-0.0253295	-0.083028
AT2	Old	sgInert	G1	-0.0434781	-0.0879728
AT2	Old	sgInert	G1	-0.0555621	-0.0892717
AT2	Old	sgInert	G1	-0.00457519	-0.0463423
AT2	Old	sgInert	G1	-0.0459438	-0.0550015
AT2	Old	sgInert	G1	-0.0259566	-0.0935454
AT2	Old	sgInert	G1	-0.0645661	-0.0734126
AT2	Old	sgInert	G1	-0.0406676	-0.0337706
AT1	Old	sgInert	G1	-0.0348024	-0.0574331
AT2	Old	sgInert	G1	-0.0110169	-0.0732341
AT2	Old	sgInert	G1	-0.046954	-0.0557933
AT2	Old	sgInert	G1	-0.0465865	-0.0693022
AT1	Old	sgInert	G1	-0.0374511	-0.0620942
AT2	Old	sgInert	G1	-0.0458958	-0.0475161
AT2	Old	sgInert	G1	-0.0371068	-0.0732644
AT1	Old	sgInert	G1	-0.0524003	-0.068389
AT2	Old	sgInert	G1	-0.0433292	-0.0331277
AT2	Old	sgInert	G1	-0.0431237	-0.0421971
AT2	Old	sgInert	G1	-0.0513996	-0.0815469
AT2	Old	sgInert	G2M	-0.00488119	0.451189
AT2	Old	sgInert	G1	-0.0285556	-0.0353413
AT2	Old	sgInert	G1	-0.0222144	-0.0593562
AT1	Old	sgInert	G1	-0.0519919	-0.0842242
AT2	Old	sgInert	G1	-0.0345942	-0.0507476
AT2	Old	sgInert	G1	-0.0523167	-0.0764784
AT2	Old	sgInert	G1	-0.0629873	-0.0689994
AT2	Old	sgInert	S	0.0668636	-0.00989588
AT2	Old	sgInert	G1	-0.0699631	-0.0669582
AT2	Old	sgInert	G1	-0.0105726	-0.0678109
AT2	Old	sgInert	G1	-0.026079	-0.0581415
AT2	Old	sgInert	G1	-0.00227549	-0.052033
AT2	Old	sgInert	G1	-0.0715968	-0.0621978
AT2	Old	sgInert	G1	-0.0390505	-0.0430328
AT2	Old	sgInert	G1	-0.0130557	-0.0578227
AT2	Old	sgInert	G1	-0.0396672	-0.0773501
AT1	Old	sgInert	G1	-0.031964	-0.0529972
AT1	Old	sgInert	G1	-0.031508	-0.056355
AT2	Old	sgInert	G2M	-0.0146753	0.130182
AT2	Old	sgInert	G1	-0.0600407	-0.0428721
AT2	Old	sgInert	S	0.202396	0.0335107
AT2	Old	sgInert	G1	-0.0159196	-0.073159
AT2	Old	sgInert	G1	-0.0163615	-0.0858732
AT2	Old	sgInert	G1	-0.0632061	-0.0503683
AT2	Old	sgInert	G1	-0.0484292	-0.0818245
AT2	Old	sgInert	G1	-0.0563688	-0.0615449
AT2	Old	sgInert	G1	-0.054908	-0.0834184
AT2	Old	sgInert	G1	-0.0511638	-0.0728322
AT2	Old	sgInert	G1	-0.0281019	-0.0617003
AT2	Old	sgInert	G1	-0.0484935	-0.0743095
AT1.AT2	Old	sgInert	G1	-0.0630622	-0.0460903
AT2	Old	sgInert	G1	-0.0509025	-0.0476743
AT1.AT2	Old	sgInert	G1	-0.0441734	-0.0423474
AT2	Old	sgInert	G1	-0.0648495	-0.0745264
AT2	Old	sgInert	G1	-0.0215745	-0.0514899
AT2	Old	sgInert	G1	-0.0294997	-0.0607927
AT2	Old	sgInert	G1	-0.0460663	-0.0798202
AT2	Old	sgInert	G1	-0.0169509	-0.0448963
AT2	Old	sgInert	G1	-0.0580913	-0.0548595
AT2	Old	sgInert	G1	-0.0223437	-0.0113351
AT2	Old	sgInert	G1	-0.0397542	-0.0405768
AT1	Old	sgInert	G1	-0.0705919	-0.0952634
AT2	Old	sgInert	G1	-0.0536252	-0.0909155
AT2	Old	sgInert	G1	-0.0317369	-0.0396131
AT2	Old	sgInert	G1	-0.0286637	-0.0495989
AT2	Old	sgInert	G1	-0.0598759	-0.023497
AT2	Old	sgInert	G1	-0.0310874	-0.00066415
AT2	Old	sgInert	G1	-0.0612413	-0.0487012
AT2	Old	sgInert	G1	-0.0656546	-0.0274474
AT2	Old	sgInert	G1	-0.0644187	-0.0686875
AT2	Old	sgInert	G1	-0.0234236	-0.0645871
AT2	Old	sgInert	G1	-0.0604759	-0.0576092
AT2	Old	sgInert	G1	-0.0290794	-0.0467178
AT2	Old	sgInert	S	0.0157748	-0.0739086
AT2	Old	sgInert	S	0.00742876	-0.0932347
AT2	Old	sgInert	G1	-0.00732235	-0.0657987
AT1	Old	sgInert	G1	-0.0423099	-0.0655216
AT2	Old	sgInert	G1	-0.0322165	-0.0452561
AT2	Old	sgInert	G1	-0.0487728	-0.0539181
AT2	Old	sgInert	G1	-0.0389969	-0.033541
AT2	Old	sgInert	G1	-0.055083	-0.109967
AT2	Old	sgInert	G1	-0.0812439	-0.102734
AT2	Old	sgInert	G1	-0.0476365	-0.0706703
AT2	Old	sgInert	G1	-0.0731571	-0.0934512
AT2	Old	sgInert	G1	-0.0677917	-0.0678141
AT2	Old	sgInert	G1	-0.0354259	-0.0522716
AT2	Old	sgInert	G1	-0.0811419	-0.091322
AT2	Old	sgInert	G1	-0.0382848	-0.0484112
AT2	Old	sgInert	S	0.0056289	-0.113721
AT1	Old	sgInert	G1	-0.0154286	-0.0763846
AT2	Old	sgInert	G1	-0.0594239	-0.0625515
AT1	Old	sgInert	G1	-0.0446812	-0.0546726
AT1	Old	sgInert	G1	-0.0650577	-0.0906434
AT2	Old	sgInert	G1	-0.0211502	-0.0573762
AT2	Old	sgInert	G1	-0.04581	-0.0593356
AT2	Old	sgInert	G1	-0.0755871	-0.0845336
AT2	Old	sgInert	G1	-0.0464312	-0.0596155
AT2	Old	sgInert	G1	-0.0299264	-0.0867894
AT2	Old	sgInert	G1	-0.0154553	-0.0572036
AT2	Old	sgInert	G1	-0.0501855	-0.0771771
AT2	Old	sgInert	G1	-0.0664781	-0.0848953
AT2	Old	sgInert	G1	-0.0361321	-0.0863179
AT1	Old	sgInert	G1	-0.0498934	-0.102979
AT2	Old	sgInert	G1	-0.0459756	-0.0556543
AT2	Old	sgInert	G1	-0.0855991	-0.11699
AT2	Old	sgInert	S	0.00142484	-0.10619
AT2	Old	sgInert	G1	-0.0173229	-0.0616999
AT2	Old	sgInert	G1	-0.070432	-0.0521149
AT2	Old	sgInert	G1	-0.0485715	-0.0679898
AT2	Old	sgInert	S	0.0100082	-0.0682998
AT1.AT2	Old	sgInert	G1	-0.038264	-0.0764518
AT2	Old	sgInert	G1	-0.0192174	-0.0713586
AT1.AT2	Old	sgInert	G1	-0.0678406	-0.0657371
AT2	Old	sgInert	G1	-0.0480954	-0.0643749
AT2	Old	sgInert	G1	-0.0731213	-0.0729957
AT2	Old	sgInert	G1	-0.0190874	-0.0902739
AT2	Old	sgInert	G1	-0.031482	-0.0774475
AT2	Old	sgInert	G1	-0.0523601	-0.0667334
AT2	Old	sgInert	G1	-0.0296132	-0.0265998
AT2	Old	sgInert	G1	-0.038078	-0.0559292
AT2	Old	sgInert	G1	-0.0815147	-0.101443
AT2	Old	sgInert	S	0.00484885	-0.0875928
AT2	Old	sgInert	G1	-0.0414351	-0.0539104
AT2	Old	sgInert	G1	-0.0426565	-0.0712911
AT2	Old	sgInert	S	0.0226415	-0.0893898
AT1	Old	sgInert	G1	-0.0622994	-0.0985109
AT2	Old	sgInert	G1	-0.0577715	-0.0645434
AT2	Old	sgInert	G1	-0.0347802	-0.0651613
AT2	Old	sgInert	G1	-0.022986	-0.0618962
AT2	Old	sgInert	G1	-0.0487346	-0.0430069
AT2	Old	sgInert	G1	-0.0569169	-0.0712854
AT2	Old	sgInert	G1	-0.0605393	-0.0984178
AT2	Old	sgInert	G1	-0.0456912	-0.0714638
AT2	Old	sgInert	G1	-0.0610281	-0.0253832
AT2	Old	sgInert	G1	-0.0278684	-0.101087
AT2	Old	sgInert	G1	-0.0394838	-0.0553028
AT2	Old	sgInert	G1	-0.0570483	-0.043517
AT2	Old	sgInert	S	0.0133266	-0.0701771
AT2	Old	sgInert	G1	-0.0292851	-0.0571961
AT2	Old	sgInert	G1	-0.0269069	-0.0494864
AT2	Old	sgInert	G1	-0.0648496	-0.0446039
AT2	Old	sgInert	S	0.00515173	-0.0497448
AT2	Old	sgInert	G1	-0.0357783	-0.0392887
AT1	Old	sgInert	G1	-0.0518169	-0.0232558
AT2	Old	sgInert	G1	-0.0641927	-0.0550849
AT2	Old	sgInert	G1	-0.0122109	-0.0310621
AT2	Old	sgInert	G1	-0.0225287	-0.0620956
AT2	Old	sgInert	G1	-0.0299559	-0.0837471
AT2	Old	sgInert	G1	-0.0679451	-0.0912243
AT2	Old	sgInert	G1	-0.0695208	-0.0793398
AT2	Old	sgInert	G1	-0.0386533	-0.0794003
AT2	Old	sgInert	G1	-0.041471	-0.0680678
AT2	Old	sgInert	G1	-0.0147041	-0.0296354
AT2	Old	sgInert	G1	-0.0763728	-0.0969152
AT2	Old	sgInert	G1	-0.0228972	-0.081405
AT2	Old	sgInert	G1	-0.0844229	-0.111963
AT2	Old	sgInert	G1	-0.04057	-0.06222
AT2	Old	sgInert	G1	-0.0336325	-0.0678203
AT2	Old	sgInert	G1	-0.0524914	-0.0542239
AT2	Old	sgInert	G1	-0.0441463	-0.0651263
AT1	Old	sgInert	G1	-0.0250993	-0.0537952
AT2	Old	sgInert	G1	-0.0185482	-0.0909389
AT2	Old	sgInert	G1	-0.0487698	-0.0765074
AT2	Old	sgInert	G1	-0.0469229	-0.0445945
AT2	Old	sgInert	G1	-0.0449417	-0.0464302
AT2	Old	sgInert	G1	-0.067392	-0.0880932
AT1.AT2	Old	sgInert	G1	-0.0656522	-0.0802572
AT2	Old	sgInert	S	0.0101844	-0.0634661
AT2	Old	sgInert	G1	-0.026103	-0.0430038
AT2	Old	sgInert	G1	-0.0430856	-0.0224644
AT2	Old	sgInert	G1	-0.0371949	-0.0615378
AT2	Old	sgInert	G1	-0.0529967	-0.0482791
AT2	Old	sgInert	G1	-0.044707	-0.0922731
AT2	Old	sgInert	G1	-0.0430722	-0.0771756
AT2	Old	sgInert	G1	-0.0641084	-0.073861
AT2	Old	sgInert	G1	-0.0120688	-0.0591325
AT2	Old	sgInert	G1	-0.0399628	-0.0559748
AT2	Old	sgInert	G1	-0.0342391	-0.0870773
AT2	Old	sgInert	G1	-0.0605927	-0.0773244
AT2	Old	sgInert	G1	-0.0696672	-0.0276659
AT2	Old	sgInert	S	0.0125129	-0.0193336
AT2	Old	sgInert	G1	-0.0651914	-0.0902453
AT2	Old	sgInert	G1	-0.0307575	-0.075119
AT2	Old	sgInert	G1	-0.0413152	-0.0792294
AT2	Old	sgInert	G1	-0.0434698	-0.0672721
AT2	Old	sgInert	G1	-0.0635566	-0.0588736
AT2	Old	sgInert	S	0.169288	0.0223007
AT2	Old	sgInert	G1	-0.0215743	-0.0839289
AT2	Old	sgInert	G1	-0.0580251	-0.0913827
AT2	Old	sgInert	G1	-0.0684589	-0.0609592
AT2	Old	sgInert	G1	-0.0280942	-0.0724354
AT2	Old	sgInert	G1	-0.0608723	-0.0793081
AT2	Old	sgInert	G1	-0.034807	-0.0433252
AT2	Old	sgInert	G1	-0.0829838	-0.0633658
AT1.AT2	Old	sgInert	G1	-0.0310435	-0.0499287
AT2	Old	sgInert	G1	-0.0183476	-0.0806909
AT2	Old	sgInert	G1	-0.0178923	-0.0317311
AT2	Old	sgInert	G1	-0.048717	-0.0334685
AT2	Old	sgInert	G1	-0.0415139	-0.0706623
AT2	Old	sgInert	G1	-0.0716146	-0.0664479
AT2	Old	sgInert	G1	-0.0509473	-0.0858884
AT2	Old	sgInert	G1	-0.0328728	-0.0394862
AT2	Old	sgInert	G1	-0.0413637	-0.0884714
AT1	Old	sgInert	G1	-0.07351	-0.0930372
AT2	Old	sgInert	G1	-0.0429447	-0.0653216
AT2	Old	sgInert	G1	-0.0512493	-0.0319922
AT2	Old	sgInert	G1	-0.0282646	-0.0661621
AT2	Old	sgInert	G1	-0.0548726	-0.0466986
AT2	Old	sgInert	G1	-0.0439946	-0.0858726
AT2	Old	sgInert	G1	-0.018446	-0.0676471
AT2	Old	sgInert	G1	-0.066243	-0.0609016
AT1	Old	sgInert	G1	-0.0355363	-0.0597588
AT2	Old	sgInert	G1	-0.0545329	-0.0619223
AT1	Old	sgInert	G1	-0.0507292	-0.0428471
AT2	Old	sgInert	G1	-0.0532654	-0.0652627
AT2	Old	sgInert	G1	-0.0621378	-0.0327434
AT2	Old	sgInert	G1	-0.0290822	-0.0608041
AT2	Old	sgInert	G1	-0.0168033	-0.062473
AT2	Old	sgInert	S	0.011725	-0.050987
AT2	Old	sgInert	G1	-0.0608128	-0.0553069
AT2	Old	sgInert	G1	-0.0505853	-0.07053
AT2	Old	sgInert	G1	-0.0396808	-0.062043
AT2	Old	sgInert	G1	-0.0794596	-0.0522358
AT2	Old	sgInert	G1	-0.0480149	-0.0763588
AT2	Old	sgInert	G1	-0.05823	-0.0982298
AT2	Old	sgInert	G1	-0.0474899	-0.0604681
AT2	Old	sgInert	G1	-0.0573923	-0.0758473
AT2	Old	sgInert	G1	-0.0279945	-0.0621911
AT2	Old	sgInert	G1	-0.00223527	-0.0333443
AT2	Old	sgInert	G1	-0.0613066	-0.0580376
AT2	Old	sgInert	G1	-0.0224662	-0.0176326
AT2	Old	sgInert	G1	-0.0685484	-0.0616909
AT1	Old	sgInert	G1	-0.0501677	-0.040066
AT2	Old	sgInert	G1	-0.0360818	-0.100869
AT1	Old	sgInert	G1	-0.0538931	-0.0560656
AT2	Old	sgInert	G1	-0.0445357	-0.0489029
AT2	Old	sgInert	G1	-0.0321826	-0.0638886
AT2	Old	sgInert	S	0.0301272	-0.0504501
AT2	Old	sgInert	S	0.0223207	-0.0557385
AT2	Old	sgInert	G1	-0.0351717	-0.0733455
AT2	Old	sgInert	G1	-0.0275633	-0.032203
AT2	Old	sgInert	S	0.269861	0.110574
AT2	Old	sgInert	G1	-0.0532499	-0.058286
AT2	Old	sgInert	G1	-0.0559852	-0.0993088
AT2	Old	sgInert	G1	-0.0537334	-0.0477441
AT2	Old	sgInert	G1	-0.0342026	-0.0662679
AT2	Old	sgInert	G1	-0.0591256	-0.083371
AT2	Old	sgInert	G1	-0.0331476	-0.0574284
AT2	Old	sgInert	G1	-0.0723497	-0.0628756
AT2	Old	sgInert	G1	-0.0412139	-0.0920795
AT2	Old	sgInert	G1	-0.0400464	-0.0803269
AT2	Old	sgInert	G1	-0.0548308	-0.0632432
AT2	Old	sgInert	G1	-0.0757632	-0.0938323
AT2	Old	sgInert	G1	-0.00834233	-0.0668542
AT2	Old	sgInert	G1	-0.0572919	-0.0559648
AT2	Old	sgInert	G1	-0.0581392	-0.0890869
AT2	Old	sgInert	G1	-0.0773359	-0.0841814
AT2	Old	sgInert	G1	-0.0461485	-0.0859863
AT2	Old	sgInert	S	0.00817655	-0.0505333
AT2	Old	sgInert	G1	-0.0411839	-0.0492209
AT2	Old	sgInert	G1	-0.0333206	-0.0718802
AT2	Old	sgInert	G1	-0.0237339	-0.0555322
AT2	Old	sgInert	G1	-0.0360814	-0.0435196
AT2	Old	sgInert	G1	-0.055437	-0.0434322
AT2	Old	sgInert	G2M	-0.0233105	0.00510512
AT2	Old	sgInert	G1	-0.0504629	-0.0587373
AT1	Old	sgInert	G1	-0.0188389	-0.0166364
AT2	Old	sgInert	G1	-0.043173	-0.0402545
AT2	Old	sgInert	G1	-0.0444777	-0.0418016
AT2	Old	sgInert	G1	-0.0556031	-0.0561996
AT2	Old	sgInert	G1	-0.00394597	-0.0447951
AT2	Old	sgInert	G1	-0.0147466	-0.0119699
AT2	Old	sgInert	G1	-0.0234503	-0.0119651
AT2	Old	sgInert	G1	-0.0543908	-0.0590316
AT2	Old	sgInert	G1	-0.0344992	-0.0562763
AT2	Old	sgInert	G1	-0.0334521	-0.00259378
AT2	Old	sgInert	G1	-0.0295973	-0.0140465
AT2	Old	sgInert	G1	-0.0273088	-0.0462507
AT2	Old	sgInert	G1	-0.0584198	-0.0772604
AT2	Old	sgInert	G1	-0.0575297	-0.0737576
AT2	Old	sgInert	G1	-0.0166221	-0.0579904
AT2	Old	sgInert	G1	-0.0468835	-0.0349893
AT2	Old	sgInert	G1	-0.0337469	-0.0487558
AT2	Old	sgInert	G1	-0.0235239	-0.048191
AT2	Old	sgInert	G1	-0.00665044	-0.0266716
AT2	Old	sgInert	S	0.00946527	-0.0555183
AT2	Old	sgInert	S	0.00790606	-0.0678467
AT2	Old	sgInert	G2M	-0.0280571	0.00296795
AT2	Old	sgInert	G1	-0.03691	-0.0429388
AT2	Old	sgInert	G1	-0.0384636	-0.0577815
AT2	Old	sgInert	G1	-0.043059	-0.0425487
AT2	Old	sgInert	S	0.00785145	-0.0619121
AT2	Old	sgInert	S	0.0224371	-0.00334546
AT2	Old	sgInert	G1	-0.03061	-0.052209
AT2	Old	sgInert	G1	-0.0276094	-0.0582518
AT2	Old	sgInert	S	0.00992586	-0.00110557
AT2	Old	sgInert	G1	-0.044524	-0.0544579
AT2	Old	sgInert	G2M	0.0170155	0.283979
AT1	Old	sgInert	G1	-0.0411584	-0.0706614
AT2	Old	sgInert	G1	-0.0300226	-0.0123441
AT2	Old	sgInert	G1	-0.0444585	-0.0187051
AT2	Old	sgInert	G1	-0.00898472	-0.0111465
AT2	Old	sgInert	G1	-0.0361903	-0.055132
AT2	Old	sgInert	G1	-0.0203813	-0.0421165
AT2	Old	sgInert	G1	-0.0281263	-0.0387472
AT2	Old	sgInert	G1	-0.0313538	-0.0527824
AT2	Old	sgInert	G1	-0.0189009	-0.0692418
AT2	Old	sgInert	G1	-0.0211569	-0.0112908
AT2	Old	sgInert	G1	-0.0308284	-0.0547987
AT2	Old	sgInert	G1	-0.043317	-0.0696107
AT2	Old	sgInert	G1	-0.0375899	-0.0547623
AT2	Old	sgInert	G2M	-0.0284264	0.0142244
AT2	Old	sgInert	G1	-0.0237766	-0.0815484
AT2	Old	sgInert	G2M	-0.0287594	0.00939505
AT1	Old	sgInert	G1	-0.0242943	-0.0595719
AT2	Old	sgInert	S	0.00356062	-0.0481836
AT2	Old	sgInert	G1	-0.0477132	-0.0628186
AT2	Old	sgInert	G1	-0.0291101	-0.0218616
AT2	Old	sgInert	G1	-9.81347e-05	-0.0257975
AT2	Old	sgInert	G1	-0.0292693	-0.0139025
AT2	Old	sgInert	G1	-0.0405195	-0.0517704
AT2	Old	sgInert	G2M	-0.027874	0.0192262
AT2	Old	sgInert	G1	-0.0597468	-0.0559758
AT2	Old	sgInert	S	0.00845052	-0.0680877
AT2	Old	sgInert	G1	-0.0402265	-0.0274862
AT1	Old	sgInert	G1	-0.059485	-0.0782628
AT2	Old	sgInert	S	0.0326451	-0.037849
AT1	Old	sgInert	G1	-0.0238434	-0.0770462
AT2	Old	sgInert	G1	-0.0433328	-0.0375286
AT2	Old	sgInert	G1	-0.0178829	-0.0634794
AT1.AT2	Old	sgInert	S	0.00843675	-0.047714
AT2	Old	sgInert	S	0.00487938	-0.0115002
AT2	Old	sgInert	G1	-0.0441316	-0.0126631
AT2	Old	sgInert	G1	-0.0303363	-0.0249509
AT2	Old	sgInert	G1	-0.0591551	-0.0496031
AT1	Old	sgInert	S	0.00877906	-0.0848338
AT2	Old	sgInert	G1	-0.032176	-0.0118528
AT1	Old	sgInert	G1	-0.0139294	-0.0426429
AT1	Old	sgInert	G1	-0.00549875	-0.0524355
AT2	Old	sgInert	G1	-0.0561967	-0.0717064
AT2	Old	sgInert	G2M	0.0395529	0.0705382
AT1	Old	sgInert	G1	-0.0402835	-0.0378263
AT2	Old	sgInert	G1	-0.045449	-0.0555617
AT2	Old	sgInert	G1	-0.0529344	-0.0362781
AT2	Old	sgInert	G1	-0.0542856	-0.0594857
AT2	Old	sgInert	G1	-0.0338601	-0.0316723
AT1	Old	sgInert	G1	-0.00497083	-0.0793581
AT2	Old	sgInert	G1	-0.0517548	-0.0261654
AT2	Old	sgInert	G2M	-0.0556604	0.0550112
AT2	Old	sgInert	S	0.0176013	-0.075641
AT2	Old	sgInert	G2M	-0.046017	0.318885
AT2	Old	sgInert	G1	-0.0147964	-0.0302881
AT2	Old	sgInert	G1	-0.0352023	-0.0916993
AT2	Old	sgInert	G1	-0.0317355	-0.065579
AT2	Old	sgInert	G2M	-0.0450672	0.225848
AT2	Old	sgInert	G1	-0.0143822	-0.0194932
AT2	Old	sgInert	G1	-0.00991344	-0.0432588
AT2	Old	sgInert	G1	-0.0357507	-0.0509875
AT2	Old	sgInert	G1	-0.0412623	-0.0619201
AT2	Old	sgInert	G1	-0.0443338	-0.075004
AT2	Old	sgInert	G1	-0.0253571	-0.00441469
AT2	Old	sgInert	G1	-0.0149223	-0.0110208
AT2	Old	sgInert	G1	-0.0291216	-0.025546
AT2	Old	sgInert	G1	-0.0437518	-0.0190816
AT2	Old	sgInert	G1	-0.0494909	-0.0215267
AT1	Old	sgInert	G1	-0.0230612	-0.0768461
AT2	Old	sgInert	G1	-0.009047	-0.0328498
AT2	Old	sgInert	S	0.0115381	-0.0409592
AT2	Old	sgInert	G1	-0.0255514	-0.0274024
AT2	Old	sgInert	G1	-0.0369023	-0.0151778
AT2	Old	sgInert	G2M	-0.0252371	0.00419429
AT2	Old	sgInert	G1	-0.0455422	-0.0305745
AT1	Old	sgInert	G1	-0.0195103	-0.0750972
AT1	Old	sgInert	G1	-0.0625183	-0.0646671
AT2	Old	sgInert	S	0.00942754	-0.037714
AT1	Old	sgInert	G1	-0.0414771	-0.0366896
AT2	Old	sgInert	G1	-0.0218541	-0.0585305
AT1	Old	sgInert	G1	-0.0418278	-0.0314223
AT2	Old	sgInert	G1	-0.02774	-0.0555682
AT1	Old	sgInert	G1	-0.0453023	-0.0212669
AT2	Old	sgInert	G1	-0.0484487	-0.00605551
AT2	Old	sgInert	G1	-0.0296865	-0.0454406
AT2	Old	sgInert	G1	-0.010014	-0.00765915
AT2	Old	sgInert	S	0.00817973	-0.0684273
AT1	Old	sgInert	G1	-0.0248207	-0.0267807
AT2	Old	sgInert	G1	-0.0402767	-0.0693379
AT2	Old	sgInert	G1	-0.0576172	-0.052095
AT2	Old	sgInert	G1	-0.025952	-0.0451138
AT2	Old	sgInert	G1	-0.0513144	-0.0680478
AT1.AT2	Old	sgInert	G1	-0.0278613	-0.0443259
AT1	Old	sgInert	G1	-0.0300223	-0.0749346
AT2	Old	sgInert	G1	-0.0461259	-0.0466619
AT2	Old	sgInert	G1	-0.0232386	-0.059413
AT2	Old	sgInert	S	0.00372303	-0.00966205
AT2	Old	sgInert	G1	-0.0595347	-0.0552986
AT2	Old	sgInert	G1	-0.0578251	-0.0565481
AT2	Old	sgInert	G2M	-0.0334508	0.00631226
AT2	Old	sgInert	G1	-0.0291184	-0.0220162
AT2	Old	sgInert	G2M	-0.0378374	0.0263323
AT2	Old	sgInert	G1	-0.0188389	-0.00480789
AT2	Old	sgInert	G1	-0.00543126	-0.0311426
AT2	Old	sgInert	G1	-0.0497483	-0.00162586
AT2	Old	sgInert	G1	-0.0501769	-0.0680523
AT2	Old	sgInert	G1	-0.0189992	-0.0469509
AT2	Old	sgInert	G1	-0.0296865	-0.0408965
AT2	Old	sgInert	G1	-0.00135152	-0.0677939
AT2	Old	sgInert	G1	-0.0395946	-0.0721908
AT2	Old	sgInert	G1	-0.0110181	-0.0418955
AT2	Old	sgInert	G1	-0.0376552	-0.0582267
AT2	Old	sgInert	G1	-0.0449133	-0.0666979
AT2	Old	sgInert	G1	-0.0449354	-0.0592799
AT2	Old	sgInert	G1	-0.0159244	-0.0411998
AT2	Old	sgInert	G1	-0.0260803	-0.0351578
AT2	Old	sgInert	G1	-0.0272569	-0.0531951
AT2	Old	sgInert	G1	-0.0490386	-0.0618866
AT2	Old	sgInert	G1	-0.0491515	-0.0677119
AT2	Old	sgInert	S	0.0503111	-0.0583396
AT2	Old	sgInert	G1	-0.0466115	-0.0420345
AT2	Old	sgInert	G1	-0.00148548	-0.0762277
AT1	Old	sgInert	G1	-0.0582713	-0.0566241
AT2	Old	sgInert	G1	-0.0486233	-0.0199499
AT2	Old	sgInert	G1	-0.0644338	-0.0610332
AT2	Old	sgInert	G1	-0.0402269	-0.0513523
AT2	Old	sgInert	G1	-0.0540354	-0.0419121
AT2	Old	sgInert	S	0.0197985	-0.0292392
AT2	Old	sgInert	G1	-0.0426812	-0.0289311
AT2	Old	sgInert	G1	-0.00219212	-0.0468271
AT2	Old	sgInert	G1	-0.0133069	-0.04746
AT2	Old	sgInert	S	0.0136918	-0.0179518
AT2	Old	sgInert	S	0.000509789	-0.0592738
AT1.AT2	Old	sgInert	G1	-0.0214956	-0.0401882
AT2	Old	sgInert	G1	-0.0654918	-0.0837017
AT2	Old	sgInert	G1	-0.0648292	-0.0585042
AT2	Old	sgInert	G1	-0.0704384	-0.0476364
AT2	Old	sgInert	G1	-0.0462532	-0.0853117
AT2	Old	sgInert	S	0.197318	0.161671
AT2	Old	sgInert	S	0.00751846	-0.019075
AT2	Old	sgInert	G2M	0.00768359	0.397514
AT2	Old	sgInert	G1	-0.0285899	-0.0501992
AT2	Old	sgInert	G1	-0.0396904	-0.0284607
AT2	Old	sgInert	G1	-0.042397	-0.0635076
AT1	Old	sgInert	G1	-0.0358581	-0.0576017
AT2	Old	sgInert	G1	-0.0252703	-0.00883507
AT2	Old	sgInert	G1	-0.0555106	-0.00734677
AT2	Old	sgInert	G1	-0.0329312	-0.0141425
AT2	Old	sgInert	G1	-0.027421	-0.0516212
AT2	Old	sgInert	S	0.00668186	-0.0355588
AT2	Old	sgInert	G1	-0.0369649	-0.0275925
AT2	Old	sgInert	G1	-0.0596904	-0.0593814
AT2	Old	sgInert	G1	-0.0263745	-0.0521645
AT1.AT2	Old	sgInert	G1	-0.0452432	-0.0432069
AT2	Old	sgInert	G1	-0.0546037	-0.0693398
AT2	Old	sgInert	G1	-0.0568836	-0.0493435
AT2	Old	sgInert	G1	-0.0336138	-0.0560901
AT2	Old	sgInert	G1	-0.0295907	-0.0351746
AT2	Old	sgInert	G1	-0.0753143	-0.0960238
AT1	Old	sgInert	G1	-0.0524784	-0.0338919
AT2	Old	sgInert	G1	-0.0503539	-0.067111
AT2	Old	sgInert	G1	-0.0406231	-0.0558833
AT2	Old	sgInert	G1	-0.0482189	-0.039688
AT2	Old	sgInert	G1	-0.0304553	-0.0615976
AT2	Old	sgInert	G1	-0.0037717	-0.0218524
AT2	Old	sgInert	G1	-0.0340945	-0.0353647
AT1.AT2	Old	sgInert	S	0.0104883	-0.0473732
AT1	Old	sgInert	G1	-0.0435044	-0.0420018
AT2	Old	sgInert	G1	-0.0617608	-0.0731065
AT2	Old	sgInert	G2M	-0.0057783	0.0364501
AT2	Old	sgInert	S	0.00261396	-0.0367869
AT2	Old	sgInert	G2M	0.0606078	0.318282
AT2	Old	sgInert	G2M	0.011552	0.0591169
AT2	Old	sgInert	G1	-0.044641	-0.0644477
AT2	Old	sgInert	G1	-0.0256505	-0.0647374
AT2	Old	sgInert	G2M	-0.0450626	0.00649437
AT2	Old	sgInert	G1	-0.0169129	-0.0255019
AT2	Old	sgInert	G1	-0.0084533	-0.0817877
AT2	Old	sgInert	G1	-0.0325233	-0.0432682
AT2	Old	sgInert	G1	-0.0433754	-0.056435
AT2	Old	sgInert	G1	-0.0061748	-0.0335712
AT2	Old	sgInert	S	0.0705744	-0.0541228
AT2	Old	sgInert	G1	-0.0437462	-0.0219459
AT1.AT2	Old	sgInert	G1	-0.0759807	-0.0599145
AT2	Old	sgInert	G1	-0.0546985	-0.0441972
AT2	Old	sgInert	G1	-0.0103015	-0.0312652
AT2	Old	sgInert	S	0.00387598	-0.0458516
AT1	Old	sgInert	G1	-0.0584307	-0.0609545
AT2	Old	sgInert	G1	-0.0442141	-0.0203192
AT2	Old	sgInert	G1	-0.0560728	-0.0641962
AT2	Old	sgInert	G1	-0.000103262	-0.0606954
AT2	Old	sgInert	G1	-0.0305431	-0.004471
AT2	Old	sgInert	G1	-0.0211191	-0.0244884
AT2	Old	sgInert	G1	-0.0591267	-0.0398331
AT2	Old	sgInert	G2M	-0.0446439	0.00323229
AT1	Old	sgInert	G1	-0.0161248	-0.072578
AT2	Old	sgInert	G1	-0.0382043	-0.0589017
AT2	Old	sgInert	G1	-0.0363699	-0.042382
AT2	Old	sgInert	G1	-0.0340026	-0.0624567
AT2	Old	sgInert	G2M	-0.0312483	0.000529829
AT2	Old	sgInert	G1	-0.0624862	-0.0419884
AT1	Old	sgInert	G1	-0.0322812	-0.00652219
AT2	Old	sgInert	G1	-0.0326859	-0.0114466
AT2	Old	sgInert	G1	-0.026298	-0.0769136
AT2	Old	sgInert	G1	-0.0129645	-0.0287221
AT2	Old	sgInert	S	0.0212234	-0.0156455
AT2	Old	sgInert	G2M	0.0146907	0.0503214
AT2	Old	sgInert	G1	-0.0365112	-0.00954174
AT2	Old	sgInert	G1	-0.0440014	-0.0547703
AT2	Old	sgInert	S	0.0345446	0.000276325
AT2	Old	sgInert	G1	-0.0311037	-0.0558435
AT2	Old	sgInert	S	0.0295851	-0.00367297
AT2	Old	sgInert	G1	-0.00360531	-0.0076462
AT2	Old	sgInert	G1	-0.0747517	-0.0853954
AT2	Old	sgInert	G1	-0.0546241	-0.0325397
AT2	Old	sgInert	G2M	-0.0525464	0.0115312
AT2	Old	sgInert	G1	-0.0478888	-0.0636356
AT2	Old	sgInert	G1	-0.0342236	-0.0540522
AT2	Old	sgInert	G1	-0.0302374	-0.0462839
AT2	Old	sgInert	G1	-0.0292266	-0.0819084
AT2	Old	sgInert	G1	-0.0453048	-0.0582517
AT2	Old	sgInert	G1	-0.0424442	-0.00743894
AT2	Old	sgInert	G1	-0.0352958	-0.0676779
AT2	Old	sgInert	G2M	-0.0466209	0.0538508
AT2	Old	sgInert	G1	-0.0503564	-0.0508726
AT2	Old	sgInert	G1	-0.0148861	-0.0119848
AT2	Old	sgInert	G1	-0.0133112	-0.0592537
AT1.AT2	Old	sgInert	G1	-0.0410513	-0.0165809
AT1	Old	sgInert	G1	-0.00808869	-0.000322989
AT2	Old	sgInert	S	0.0348495	-0.037418
AT2	Old	sgInert	G1	-0.0168012	-0.0364512
AT2	Old	sgInert	G1	-0.0242133	-0.0138088
AT2	Old	sgInert	G1	-0.0472492	-0.0248062
AT2	Old	sgInert	G1	-0.00389399	-0.0709246
AT2	Old	sgInert	G1	-0.0574783	-0.0547
AT2	Old	sgInert	G1	-0.0591841	-0.0495526
AT2	Old	sgInert	G1	-0.06885	-0.0577083
AT2	Old	sgInert	G1	-0.00884696	-0.0339329
AT1	Old	sgInert	G1	-0.0388261	-0.0695642
AT2	Old	sgInert	G1	-0.0628812	-0.0564992
AT2	Old	sgInert	G1	-0.0341792	-0.043871
AT2	Old	sgInert	G1	-0.0103492	-0.103946
AT2	Old	sgInert	G1	-0.0219407	-0.074265
AT2	Old	sgInert	G1	-0.0295111	-0.0496113
AT1	Old	sgInert	G1	-0.0326199	-0.0582756
AT2	Old	sgInert	G1	-0.0300039	-0.000428977
AT1	Old	sgInert	G1	-0.0406811	-0.0103906
AT2	Old	sgInert	G1	-0.0442705	-0.0649527
AT2	Old	sgInert	G1	-0.0210825	-0.0752374
AT2	Old	sgInert	S	0.0887532	-0.0657987
AT2	Old	sgInert	G1	-0.0342359	-0.0240828
AT2	Old	sgInert	G1	-0.062247	-0.0518554
AT2	Old	sgInert	G1	-0.0372717	-0.037634
AT2	Old	sgInert	G1	-0.0353272	-0.0428327
AT2	Old	sgInert	G1	-0.0458895	-0.0581477
AT1	Old	sgInert	G1	-0.00836469	-0.0401449
AT2	Old	sgInert	G2M	-0.0042192	0.0280814
AT2	Old	sgInert	G2M	-0.0274154	0.030989
AT2	Old	sgInert	S	0.0241803	-0.0133589
AT2	Old	sgInert	G1	-0.0497986	-0.00892838
AT2	Old	sgInert	G1	-0.0437234	-0.0779807
AT2	Old	sgInert	G1	-0.0495647	-0.0635834
AT2	Old	sgInert	G1	-0.0242817	-0.0510223
AT2	Old	sgInert	G1	-0.0431283	-0.0592493
AT2	Old	sgInert	G1	-0.0512629	-0.0677802
AT1	Old	sgInert	G1	-0.0399086	-0.0208658
AT1	Old	sgInert	G1	-0.0650942	-0.0789091
AT2	Old	sgInert	G1	-0.0298676	-0.0546671
AT2	Old	sgInert	S	0.00788069	-0.0672242
AT2	Old	sgInert	G1	-0.0311225	-0.000226871
AT2	Old	sgInert	G1	-0.050112	-0.0539994
AT2	Old	sgInert	G1	-0.0241756	-0.0519522
AT2	Old	sgInert	G1	-0.0103952	-0.0649362
AT2	Old	sgInert	G1	-0.0710614	-0.0691054
AT2	Old	sgInert	G1	-0.0484796	-0.0800954
AT2	Old	sgInert	G1	-0.0202062	-0.0193949
AT2	Old	sgInert	G2M	-0.0176869	0.0085017
AT2	Old	sgInert	G1	-0.0278128	-0.0486968
AT2	Old	sgInert	G1	-0.0461005	-0.0722094
AT2	Old	sgInert	G1	-0.036785	-0.0508376
AT1	Old	sgInert	G1	-0.0354945	-0.0239029
AT2	Old	sgInert	G1	-0.0830233	-0.0794041
AT2	Old	sgInert	G1	-0.0153695	-0.0627205
AT2	Old	sgInert	G1	-0.02732	-0.0136902
AT2	Old	sgInert	G1	-0.0180483	-0.0185438
AT1	Old	sgInert	G1	-0.0272185	-0.015595
AT2	Old	sgInert	G1	-0.0131142	-0.0398132
AT2	Old	sgInert	G1	-0.0370364	-0.0308258
AT2	Old	sgInert	S	0.014431	-0.00245795
AT2	Old	sgInert	S	0.0129643	-0.0354737
AT2	Old	sgInert	G1	-0.0656628	-0.0615018
AT2	Old	sgInert	G1	-0.0131499	-0.0626444
AT2	Old	sgInert	G1	-0.049611	-0.0559894
AT2	Old	sgInert	G2M	-0.0369631	0.00536655
AT2	Old	sgInert	G1	-0.0241704	-0.0511882
AT2	Old	sgInert	G1	-0.051763	-0.059472
AT2	Old	sgInert	G1	-0.00135994	-0.0241738
AT2	Old	sgInert	G1	-0.0211196	-0.033782
AT2	Old	sgInert	G1	-0.0210574	-0.0348107
AT2	Old	sgInert	S	0.0200446	-0.044404
AT2	Old	sgInert	G1	-0.04383	-0.0846813
AT2	Old	sgInert	G1	-0.0810164	-0.0539324
AT2	Old	sgInert	G1	-0.0234709	-0.0487354
AT2	Old	sgInert	G1	-0.0255326	-0.0419461
AT2	Old	sgInert	G1	-0.0229941	-0.0546136
AT2	Old	sgInert	G1	-0.0132221	-0.0334084
AT2	Old	sgInert	G1	-0.0523543	-0.0930782
AT2	Old	sgInert	G2M	-0.0101624	0.000920782
AT1	Old	sgInert	G1	-0.0413178	-0.0427774
AT2	Old	sgInert	G2M	-0.0378832	0.0109823
AT2	Old	sgInert	G1	-0.0356391	-0.0178044
AT2	Old	sgInert	G1	-0.0122779	-0.066807
AT2	Old	sgInert	G1	-0.0506094	-0.0740112
AT2	Old	sgInert	G1	-0.0358257	-0.0210715
AT2	Old	sgInert	S	0.00702756	-0.0785624
AT2	Old	sgInert	G1	-0.0315291	-0.0413666
AT2	Old	sgInert	G1	-0.0287991	-0.0528988
AT2	Old	sgInert	G1	-0.0572105	-0.0561475
AT2	Old	sgInert	G1	-0.0224063	-0.025702
AT2	Old	sgInert	G1	-0.0454137	-0.0531281
AT2	Old	sgInert	G1	-0.0523925	-0.0310266
AT2	Old	sgInert	G1	-0.0294064	-0.0160881
AT2	Old	sgInert	S	0.0370984	-0.0267276
AT2	Old	sgInert	G1	-0.0447936	-0.0201315
AT2	Old	sgInert	G1	-0.0143614	-0.0380651
AT2	Old	sgInert	G1	-0.0539401	-0.0923094
AT2	Old	sgInert	G1	-0.0189737	-0.0456809
AT2	Old	sgInert	S	0.0126644	-0.00115584
AT2	Old	sgInert	G1	-0.0270526	-0.0815281
AT2	Old	sgInert	G1	-0.0405999	-0.0149746
AT2	Old	sgInert	G1	-0.00267231	-0.0369008
AT2	Old	sgInert	G1	-0.0446444	-0.0599928
AT2	Old	sgInert	G1	-0.02566	-0.0469947
AT2	Old	sgInert	G1	-0.0278424	-0.0573127
AT2	Old	sgInert	G1	-0.0535213	-0.0609686
AT1	Old	sgInert	S	0.0347139	-0.028585
AT2	Old	sgInert	G1	-0.0476751	-0.0756924
AT2	Old	sgInert	G1	-0.0565348	-0.0599102
AT2	Old	sgInert	G1	-0.00383936	-0.0700398
AT2	Old	sgInert	G1	-0.0575753	-0.0301476
AT2	Old	sgInert	S	0.00614145	-0.0142341
AT2	Old	sgInert	S	0.0320602	-0.0480871
AT2	Old	sgInert	S	0.0217952	-0.0442585
AT2	Old	sgInert	G1	-0.0386566	-0.0501222
AT2	Old	sgInert	G1	-0.0323268	-0.0712887
AT1	Old	sgInert	G1	-0.0796246	-0.0812922
AT2	Old	sgInert	G1	-0.0513889	-0.0406514
AT2	Old	sgInert	G1	-0.00439708	-0.0373616
AT2	Old	sgInert	G1	-0.00791197	-0.0672186
AT2	Old	sgInert	G1	-0.0304211	-0.0607825
AT2	Old	sgInert	G1	-0.0366224	-0.0474812
AT2	Old	sgInert	S	0.174492	-0.0379555
AT2	Old	sgInert	G1	-0.0360134	-0.00216202
AT2	Old	sgInert	G1	-0.0342528	-0.0482137
AT1	Old	sgInert	G2M	0.00976919	0.121863
AT2	Old	sgInert	G1	-0.0606216	-0.0473872
AT2	Old	sgInert	G1	-0.0125697	-0.065284
AT2	Old	sgInert	G1	-0.0338342	-0.0244682
AT2	Old	sgInert	G1	-0.0118401	-0.0433379
AT2	Old	sgInert	G1	-0.0299898	-0.0403933
AT2	Old	sgInert	G1	-0.0439257	-0.0633099
AT2	Old	sgInert	G1	-0.0184174	-0.0222331
AT2	Old	sgInert	G1	-0.0052899	-0.0649882
AT2	Old	sgInert	G1	-0.029553	-0.00817732
AT2	Old	sgInert	S	0.0392094	-0.0462683
AT2	Old	sgInert	G1	-0.0767774	-0.062104
AT2	Old	sgInert	G1	-0.0241634	-0.0592711
AT2	Old	sgInert	G1	-0.0519172	-0.0375447
AT2	Old	sgInert	G1	-0.0412626	-0.0617075
AT1	Old	sgInert	S	0.0194209	-0.0192092
AT2	Old	sgInert	G1	-0.0248886	-0.0457159
AT2	Old	sgInert	G1	-0.0561211	-0.0615483
AT2	Old	sgInert	G1	-0.0291605	-0.0254302
AT2	Old	sgInert	G1	-0.0610494	-0.0680881
AT2	Old	sgInert	G1	-0.0442839	-0.0737978
AT2	Old	sgInert	G1	-0.0643182	-0.108233
AT2	Old	sgInert	G1	-0.0199507	-0.0238433
AT2	Old	sgInert	G1	-0.0135773	-0.00666618
AT1	Old	sgInert	G1	-0.0296084	-0.0168123
AT2	Old	sgInert	G2M	-0.019691	0.0210712
AT2	Old	sgInert	G1	-0.0190587	-0.0664151
AT2	Old	sgInert	G1	-0.0286017	-0.0271354
AT2	Old	sgInert	G1	-0.0683374	-0.0650038
AT2	Old	sgInert	S	0.0272975	-0.0277059
AT1	Old	sgInert	S	0.127239	-0.0477655
AT2	Old	sgInert	G1	-0.0410509	-0.0143252
AT2	Old	sgInert	G1	-0.0541258	-0.0525946
AT2	Old	sgInert	G1	-0.0336683	-0.0456042
AT2	Old	sgInert	G1	-0.0442754	-0.0654423
AT2	Old	sgInert	G1	-0.014785	-0.0185404
AT1.AT2	Old	sgInert	G1	-0.0323984	-0.0397612
AT2	Old	sgInert	G1	-0.0262326	-0.0511504
AT2	Old	sgInert	S	0.00261758	-0.0214399
AT2	Old	sgInert	G1	-0.0541871	-0.0579985
AT2	Old	sgInert	S	0.0111505	-0.066856
AT2	Old	sgInert	G1	-0.0295941	-0.0180159
AT2	Old	sgInert	G2M	-0.035912	0.0424255
AT2	Old	sgInert	G1	-0.0321363	-0.0781474
AT2	Old	sgInert	G1	-0.0413047	-0.0720758
AT2	Old	sgInert	S	0.00177216	-0.0135748
AT2	Old	sgInert	G1	-0.0747589	-0.0955654
AT2	Old	sgInert	G1	-0.0558555	-0.0604525
AT1	Old	sgInert	G1	-0.0402158	-0.053161
AT2	Old	sgInert	G1	-0.0731014	-0.053715
AT2	Old	sgInert	G2M	-0.0340946	0.0289511
AT2	Old	sgInert	G1	-0.0456861	-0.0594683
AT2	Old	sgInert	G1	-0.0347466	-0.013723
AT2	Old	sgInert	G1	-0.00363078	-0.0575874
AT2	Old	sgInert	G1	-0.0304304	-0.00991717
AT2	Old	sgInert	G1	-0.0458435	-0.0670643
AT2	Old	sgInert	G1	-0.0525038	-0.0358544
AT2	Old	sgInert	G1	-0.0278365	-0.0495123
AT2	Old	sgInert	G1	-0.0430856	-0.0480772
AT2	Old	sgInert	S	0.0145234	-0.0363295
AT2	Old	sgInert	G1	-0.0290643	-0.0236178
AT2	Old	sgInert	G2M	0.0198889	0.0303809
AT2	Old	sgInert	G1	-0.0572493	-0.0904463
AT2	Old	sgInert	G2M	-0.0415336	0.0052021
AT2	Old	sgInert	G1	-0.0220186	-0.0361635
AT2	Old	sgInert	S	0.0116244	-0.0808708
AT2	Old	sgInert	G1	-0.0215996	-0.0648335
AT2	Old	sgInert	G1	-0.040326	-0.0685192
AT2	Old	sgInert	G2M	-0.0398167	0.00720575
AT2	Old	sgInert	G1	-0.0572751	-0.0627092
AT1	Old	sgInert	G1	-0.0476513	-0.053154
AT2	Old	sgInert	G1	-0.032551	-0.0461097
AT2	Old	sgInert	G1	-0.0664414	-0.0592467
AT2	Old	sgInert	G1	-0.0410265	-0.025623
AT1.AT2	Old	sgInert	G1	-0.00441483	-0.0627264
AT2	Old	sgInert	G1	-0.0313119	-0.0513889
AT1	Old	sgInert	G1	-0.0783279	-0.104595
AT2	Old	sgInert	G1	-0.013558	-0.0510457
AT2	Old	sgInert	G1	-0.0569362	-0.0887007
AT1.AT2	Old	sgInert	G1	-0.037246	-0.0555865
AT2	Old	sgInert	G1	-0.0672978	-0.0488769
AT2	Old	sgInert	G1	-0.00133007	-0.0461356
AT2	Old	sgInert	S	0.00218825	-0.0316599
AT2	Old	sgInert	G2M	0.0118433	0.294937
AT2	Old	sgInert	G1	-0.0479414	-0.0735995
AT2	Old	sgInert	G1	-0.0402417	-0.0668402
AT2	Old	sgInert	G1	-0.0352337	-0.0364392
AT2	Old	sgInert	G1	-0.0132685	-0.0465696
AT1.AT2	Old	sgInert	G1	-0.0461791	-0.0515408
AT2	Old	sgInert	G1	-0.0361907	-0.073107
AT1	Old	sgInert	G1	-0.0146122	-0.0530809
AT2	Old	sgInert	G1	-0.043763	-0.0842652
AT2	Old	sgInert	S	0.0404115	-0.0684754
AT1	Old	sgInert	G1	-0.039411	-0.0561141
AT1.AT2	Old	sgInert	G1	-0.0484144	-0.0915248
AT2	Old	sgInert	G1	-0.040902	-0.0548983
AT2	Old	sgInert	G1	-0.0480181	-0.033571
AT2	Old	sgInert	S	0.0073182	-0.0581334
AT2	Old	sgInert	G1	-0.00320017	-0.0809552
AT2	Old	sgInert	G2M	-0.0584251	0.410034
AT2	Old	sgInert	G1	-0.0284978	-0.0519243
AT2	Old	sgInert	G1	-0.0500696	-0.0472509
AT2	Old	sgInert	G1	-0.0710891	-0.0978315
AT2	Old	sgInert	G2M	-0.0148132	0.0564343
AT2	Old	sgInert	G1	-0.00532182	-0.0615962
AT2	Old	sgInert	S	0.00568439	-0.0505368
AT1	Old	sgInert	G1	-0.0444145	-0.0316919
AT2	Old	sgInert	G2M	-0.0360319	0.0124333
AT2	Old	sgInert	G1	-0.0120352	-0.0129984
AT2	Old	sgInert	G2M	-0.0676981	0.0300175
AT1	Old	sgInert	G1	-0.0260123	-0.0458926
AT2	Old	sgInert	G1	-0.0459888	-0.0591839
AT2	Old	sgInert	S	0.00406366	-0.0766588
AT2	Old	sgInert	G1	-0.0529573	-0.0764288
AT2	Old	sgInert	G1	-0.0105137	-0.0171511
AT2	Old	sgInert	G1	-0.0204374	-0.0656212
AT2	Old	sgInert	G1	-0.0527043	-0.0497941
AT2	Old	sgInert	G1	-0.00286022	-0.0497454
AT1.AT2	Old	sgInert	G1	-0.00282976	-0.0359623
AT2	Old	sgInert	G2M	0.0227469	0.0310095
AT2	Old	sgInert	G1	-0.0262695	-0.00453892
AT2	Old	sgInert	G2M	0.011017	0.256028
AT1	Old	sgInert	G1	-0.0502202	-0.0664048
AT2	Old	sgInert	G1	-7.33815e-05	-0.0593988
AT1	Old	sgInert	G1	-0.0192598	-0.0703925
AT2	Old	sgInert	G1	-0.0456854	-0.0222304
AT2	Old	sgInert	G1	-0.0307624	-0.0569125
AT2	Old	sgInert	G1	-0.0420998	-0.0464311
AT2	Old	sgInert	G1	-0.0636494	-0.0505545
AT2	Old	sgInert	G1	-0.0408444	-0.0902728
AT2	Old	sgInert	G2M	-0.0427387	0.0961866
AT2	Old	sgInert	G1	-0.0502724	-0.037494
AT2	Old	sgInert	G1	-0.0392646	-0.036366
AT2	Old	sgInert	G1	-0.0516602	-0.0531725
AT2	Old	sgInert	G1	-0.032251	-0.07648
AT1	Old	sgInert	G1	-0.0357143	-0.00742794
AT2	Old	sgInert	S	0.0549503	-0.0517761
AT2	Old	sgInert	G1	-0.0370519	-0.0417888
AT2	Old	sgInert	G1	-0.0576252	-0.0771406
AT2	Old	sgInert	G1	-0.024308	-0.0350817
AT2	Old	sgInert	G1	-0.0449457	-0.0399401
AT2	Old	sgInert	G1	-0.0467806	-0.0731462
AT2	Old	sgInert	G1	-0.0103624	-0.027272
AT2	Old	sgInert	G1	-0.0393016	-0.0869749
AT2	Old	sgInert	G1	-0.054856	-0.0348314
AT2	Old	sgInert	G1	-0.047425	-0.054988
AT2	Old	sgInert	G1	-0.0450993	-0.0271702
AT2	Old	sgInert	G1	-0.0363547	-0.0538115
AT2	Old	sgInert	G1	-0.0192131	-0.051053
AT2	Old	sgInert	G1	-0.0290675	-0.0496778
AT2	Old	sgInert	G1	-0.0295739	-0.0192171
AT2	Old	sgInert	G1	-0.00732813	-0.0409128
AT2	Old	sgInert	G1	-0.0495944	-0.0675917
AT2	Old	sgInert	G1	-0.0533816	-0.0569516
AT2	Old	sgInert	G1	-0.0334736	-0.0600656
AT2	Old	sgInert	S	0.00307828	-0.0266569
AT2	Old	sgInert	G2M	0.00549447	0.0116723
AT2	Old	sgInert	G1	-0.0224451	-0.0542092
AT2	Old	sgInert	G1	-0.0502008	-0.0480833
AT2	Old	sgInert	G1	-0.0315688	-0.0509475
AT2	Old	sgInert	G1	-0.0390324	-0.0622883
AT2	Old	sgInert	G1	-0.0589266	-0.0555194
AT2	Old	sgInert	G2M	0.0169043	0.0173209
AT2	Old	sgInert	G1	-0.0377056	-0.0465983
AT2	Old	sgInert	G1	-0.0255453	-0.0655229
AT2	Old	sgInert	G1	-0.0418688	-0.0536236
AT2	Old	sgInert	G2M	-0.0273042	0.013066
AT2	Old	sgInert	S	0.00444049	-0.058241
AT2	Old	sgInert	G1	-0.0633112	-0.0823018
AT2	Old	sgInert	G1	-0.0551499	-0.064532
AT2	Old	sgInert	G1	-0.0484841	-0.0469101
AT2	Old	sgInert	G1	-0.0135593	-0.0379991
AT2	Old	sgInert	G1	-0.0245532	-0.0688919
AT2	Old	sgInert	G1	-0.0468334	-0.0689505
AT2	Old	sgInert	G1	-0.00199388	-0.0321735
AT2	Old	sgInert	G1	-0.0147818	-0.0378862
AT2	Old	sgInert	G1	-0.0161239	-0.0364047
AT2	Old	sgInert	G1	-0.0236455	-0.0757619
AT2	Old	sgInert	S	0.0376908	-0.0382155
AT2	Old	sgInert	G1	-0.0136295	-0.0807601
AT2	Old	sgInert	G1	-0.0558751	-0.0849017
AT2	Old	sgInert	S	0.00312168	-0.00974221
AT2	Old	sgInert	G1	-0.0489345	-0.0563307
AT2	Old	sgInert	G1	-0.0524197	-0.0507724
AT2	Old	sgInert	G1	-0.0286775	-0.0648529
AT2	Old	sgInert	G2M	-0.0138114	0.264152
AT1.AT2	Old	sgInert	G1	-0.0429786	-0.0765314
AT2	Old	sgInert	G1	-0.0538891	-0.0500759
AT2	Old	sgInert	G1	-0.0472426	-0.0792172
AT2	Old	sgInert	G2M	-0.0282802	0.0166674
AT2	Old	sgInert	S	0.0181765	-0.056573
AT2	Old	sgInert	G1	-0.0228764	-0.0388693
AT2	Old	sgInert	G1	-0.0219619	-0.0125336
AT2	Old	sgInert	G1	-0.0145163	-0.068688
AT1	Old	sgInert	G1	-0.00682387	-0.0267747
AT2	Old	sgInert	G1	-0.0386172	-0.0497538
AT1.AT2	Old	sgInert	G1	-0.0334956	-0.043143
AT2	Old	sgInert	G1	-0.0328534	-0.0481256
AT2	Old	sgInert	G1	-0.0399297	-0.0632299
AT2	Old	sgInert	G1	-0.0280101	-0.0667224
AT2	Old	sgInert	G1	-0.0331567	-0.0135435
AT2	Old	sgInert	S	0.0137854	-0.000744497
AT2	Old	sgInert	G1	-0.0315484	-0.0852684
AT2	Old	sgInert	S	0.0015204	-0.02889
AT2	Old	sgInert	G1	-0.0413406	-0.0361326
AT2	Old	sgInert	G1	-0.0104458	-0.0519389
AT2	Old	sgInert	G1	-0.0072929	-0.0667774
AT2	Old	sgInert	G1	-0.0472698	-0.0748151
AT2	Old	sgInert	G1	-0.010957	-0.0571713
AT2	Old	sgInert	G1	-0.0596307	-0.0922877
AT2	Old	sgInert	G1	-0.0616782	-0.0792574
AT2	Old	sgInert	G1	-0.0151131	-0.0295748
AT2	Old	sgInert	G1	-0.0501909	-0.0433831
AT2	Old	sgInert	G1	-0.0538918	-0.0376387
AT2	Old	sgInert	S	0.0298798	-0.0327587
AT2	Old	sgInert	G1	-0.0492664	-0.0460336
AT2	Old	sgInert	G1	-0.053728	-0.0252932
AT2	Old	sgInert	G1	-0.0235963	-0.0273888
AT2	Old	sgInert	G1	-0.0414295	-0.0317945
AT2	Old	sgInert	G1	-0.0245008	-0.0408767
AT2	Old	sgInert	G1	-0.040848	-0.0700577
AT2	Old	sgInert	S	0.00641692	-0.0535786
AT1.AT2	Old	sgInert	G1	-0.0555332	-0.0779614
AT2	Old	sgInert	G1	-0.0539504	-0.0551676
AT2	Old	sgInert	G1	-0.0418682	-0.0603523
AT2	Old	sgInert	G1	-0.00674867	-0.05007
AT2	Old	sgInert	G1	-0.0364824	-0.0665727
AT2	Old	sgInert	G1	-0.0432639	-0.0572192
AT2	Old	sgInert	G1	-0.0505709	-0.0540321
AT2	Old	sgInert	G1	-0.0242138	-0.0354039
AT2	Old	sgInert	G1	-0.0565433	-0.0322892
AT2	Old	sgInert	G1	-0.0358227	-0.0388572
AT2	Old	sgInert	G1	-0.0312766	-0.0559119
AT2	Old	sgInert	S	0.0123578	-0.0183412
AT2	Old	sgInert	G1	-0.0482772	-0.0692741
AT2	Old	sgInert	G1	-0.0124703	-0.0447975
AT2	Old	sgInert	G1	-0.029529	-0.0799505
AT1	Old	sgInert	G1	-0.0393805	-0.0628946
AT2	Old	sgInert	G1	-0.0270522	-0.0936904
AT2	Old	sgInert	G1	-0.00897026	-0.0455446
AT2	Old	sgInert	G1	-0.0434264	-0.0683169
AT2	Old	sgInert	G1	-0.0510797	-0.0434594
AT1	Old	sgInert	G1	-0.0697926	-0.0242779
AT2	Old	sgInert	G1	-0.0493379	-0.0653318
AT2	Old	sgInert	G1	-0.0518755	-0.0407553
AT2	Old	sgInert	G1	-0.0585154	-0.0654632
AT2	Old	sgInert	G1	-0.0520339	-0.0675322
AT2	Old	sgInert	G1	-0.00384039	-0.0847984
AT2	Old	sgInert	G1	-0.0562215	-0.0502311
AT1	Old	sgInert	G2M	0.07082	0.523047
AT2	Old	sgInert	G1	-0.0271147	-0.0134501
AT2	Old	sgInert	S	0.00160701	-0.0558093
AT1.AT2	Old	sgInert	G1	-0.0495305	-0.0531151
AT2	Old	sgInert	G1	-0.0510966	-0.0692081
AT2	Old	sgInert	G1	-0.0272279	-0.0597385
AT2	Old	sgInert	G1	-0.0707939	-0.0814192
AT2	Old	sgInert	S	0.00267453	-0.00825419
AT1	Old	sgInert	G1	-0.0491376	-0.0637619
AT2	Old	sgInert	G1	-0.0021609	-0.0716231
AT2	Old	sgInert	G1	-0.00636817	-0.0429085
AT2	Old	sgInert	G1	-0.0316062	-0.0478712
AT1	Old	sgInert	G2M	-0.0402863	0.0102975
AT2	Old	sgInert	G1	-0.0709959	-0.0775436
AT2	Old	sgInert	G1	-0.019225	-0.0573306
AT2	Old	sgInert	G1	-0.0502583	-0.0688078
AT2	Old	sgInert	G1	-0.0461942	-0.0531262
AT2	Old	sgInert	G1	-0.0254231	-0.00761945
AT2	Old	sgInert	G1	-0.0471319	-0.0512487
AT2	Old	sgInert	G1	-0.0566799	-0.0656711
AT2	Old	sgInert	S	0.00458375	-0.0543769
AT2	Old	sgInert	G1	-0.0329914	-0.0629205
AT2	Old	sgInert	G1	-0.0171145	-0.0688766
AT2	Old	sgInert	G1	-0.0254844	-0.069665
AT2	Old	sgInert	G1	-0.0125464	-0.0620127
AT2	Old	sgInert	G1	-0.0439299	-0.0398735
AT2	Old	sgInert	G1	-0.029016	-0.0298365
AT2	Old	sgInert	G1	-0.00979087	-0.0795879
AT2	Old	sgInert	G1	-0.0414361	-0.0802083
AT2	Old	sgInert	G1	-0.0614504	-0.07273
AT2	Old	sgInert	S	0.0147671	-0.0455892
AT2	Old	sgInert	G1	-0.0182569	-0.0719759
AT2	Old	sgInert	G1	-0.0363702	-0.0249039
AT2	Old	sgInert	S	0.0146684	-0.0567893
AT2	Old	sgInert	G1	-0.0207839	-0.06234
AT2	Old	sgInert	G1	-0.0255391	-0.0496952
AT2	Old	sgInert	G2M	-0.017255	0.00547844
AT2	Old	sgInert	G1	-0.038261	-0.0263429
AT2	Old	sgInert	G1	-0.0329741	-0.0363848
AT2	Old	sgInert	G2M	-0.026426	0.00329386
AT2	Old	sgInert	G1	-0.0151586	-0.0357287
AT2	Old	sgInert	G2M	-0.0219064	0.00649637
AT2	Old	sgInert	G1	-0.0370613	-0.00744839
AT2	Old	sgInert	G1	-0.0317119	-0.0328898
AT2	Old	sgInert	G1	-0.0506685	-0.0497802
AT2	Old	sgInert	G1	-0.0345016	-0.0668863
AT2	Old	sgInert	G1	-0.0372035	-0.0647367
AT2	Old	sgInert	G1	-0.0408002	-0.0720605
AT2	Old	sgInert	G1	-0.0467353	-0.0465726
AT2	Old	sgInert	G2M	-0.0283033	0.0155157
AT2	Old	sgInert	G1	-0.0527167	-0.0407552
AT2	Old	sgInert	G1	-0.0429872	-0.0439454
AT2	Old	sgInert	G1	-0.0361998	-0.0514667
AT2	Old	sgInert	G1	-0.057342	-0.0456524
AT2	Old	sgInert	S	0.0723444	-0.058642
AT2	Old	sgInert	G1	-0.0423667	-0.065345
AT2	Old	sgInert	G2M	-0.0498922	0.0016423
AT2	Old	sgInert	G1	-0.0383576	-0.0589861
AT2	Old	sgInert	G1	-0.0684961	-0.032055
AT2	Old	sgInert	S	0.142268	0.112163
AT2	Old	sgInert	G1	-0.0465185	-0.0620488
AT2	Old	sgInert	S	0.000956803	-0.0242438
AT2	Old	sgInert	G1	-0.04018	-0.0768589
AT2	Old	sgInert	S	0.00148809	-0.0484455
AT2	Old	sgInert	G1	-0.0140207	-0.00829447
AT2	Old	sgInert	G1	-0.0411487	-0.0564414
AT2	Old	sgInert	G1	-0.0494403	-0.0428589
AT2	Old	sgInert	G1	-0.0408559	-0.064019
AT2	Old	sgInert	G1	-0.0342096	-0.0549058
AT2	Old	sgInert	G1	-0.0309701	-0.0628986
AT2	Old	sgInert	G1	-0.0281017	-0.0620572
AT2	Old	sgInert	G1	-0.0105923	-0.0310587
AT2	Old	sgInert	G1	-0.0646949	-0.0810946
AT2	Old	sgInert	G1	-0.00483385	-0.0651889
AT2	Old	sgInert	G1	-0.0489917	-0.0568473
AT2	Old	sgInert	G1	-0.0385879	-0.0539742
AT2	Old	sgInert	G1	-0.00773539	-0.0344967
AT2	Old	sgInert	G1	-0.0472521	-0.0503353
AT2	Old	sgInert	G1	-0.0179932	-0.0339974
AT2	Old	sgInert	G1	-0.0231063	-0.0429144
AT2	Old	sgInert	G1	-0.00126434	-0.0178786
AT2	Old	sgInert	S	0.0107986	-0.0351469
AT1	Old	sgInert	G1	-0.0554496	-0.0602534
AT2	Old	sgInert	G1	-0.0328516	-0.0557291
AT2	Old	sgInert	G1	-0.0148517	-0.0406911
AT2	Old	sgInert	S	0.0134686	-0.0111358
AT1.AT2	Old	sgInert	G1	-0.0418608	-0.00821492
AT2	Old	sgInert	G1	-0.0398402	-0.0715553
AT2	Old	sgInert	G1	-0.0305911	-0.055673
AT2	Old	sgInert	G1	-0.0231997	-0.0603539
AT2	Old	sgInert	G1	-0.0401961	-0.0039312
AT2	Old	sgInert	G1	-0.0503012	-0.0683702
AT2	Old	sgInert	G1	-0.00719229	-0.0194005
AT2	Old	sgInert	G1	-0.0412688	-0.0375458
AT2	Old	sgInert	G1	-0.0188168	-0.0550315
AT1	Old	sgInert	G2M	0.147101	0.202713
AT2	Old	sgInert	G2M	-0.0563673	0.000405712
AT2	Old	sgInert	G1	-0.0125881	-0.0639793
AT2	Old	sgInert	G1	-0.0737195	-0.0845346
AT2	Old	sgInert	G1	-0.0171014	-0.053534
AT2	Old	sgInert	G1	-0.0276602	-0.0472711
AT2	Old	sgInert	G1	-0.0461181	-0.0554506
AT2	Old	sgInert	G1	-0.0407095	-0.0792746
AT2	Old	sgInert	G1	-0.0349708	-0.0305015
AT2	Old	sgInert	G1	-0.033586	-0.0660964
AT2	Old	sgInert	G1	-0.0176288	-0.0549893
AT2	Old	sgInert	G1	-0.0362791	-0.0464953
AT2	Old	sgInert	G1	-0.0537476	-0.0387055
AT1.AT2	Old	sgInert	G1	-0.0570584	-0.038255
AT1	Old	sgInert	G1	-0.0337559	-0.0627876
AT2	Old	sgInert	G1	-0.00900756	-0.0394725
AT2	Old	sgInert	G1	-0.0484208	-0.0822324
AT2	Old	sgInert	G1	-0.0293136	-0.0278263
AT2	Old	sgInert	G1	-0.0356375	-0.0498202
AT2	Old	sgInert	G1	-0.043891	-0.0694546
AT2	Old	sgInert	G1	-0.0419563	-0.0497551
AT2	Old	sgInert	G1	-0.0564387	-0.0658841
AT2	Old	sgInert	G1	-0.0043578	-0.0692013
AT2	Old	sgInert	G1	-0.00674047	-0.0369987
AT2	Old	sgInert	G1	-0.0476801	-0.0620948
AT2	Old	sgInert	G1	-0.0251075	-0.0669783
AT2	Old	sgInert	G1	-0.051777	-0.0562792
AT2	Old	sgInert	G1	-0.0556915	-0.0501906
AT2	Old	sgInert	G1	-0.0456905	-0.0211763
AT2	Old	sgInert	S	0.0570466	0.00943022
AT2	Old	sgInert	G1	-0.0480321	-0.0568681
AT2	Old	sgInert	G1	-0.00858266	-0.0636365
AT2	Old	sgInert	G1	-0.0550325	-0.0329891
AT2	Old	sgInert	G1	-0.052111	-0.0282053
AT2	Old	sgInert	G1	-0.0461628	-0.0698317
AT2	Old	sgInert	G1	-0.0544167	-0.0514524
AT2	Old	sgInert	G1	-0.0475802	-0.0106431
AT2	Old	sgInert	G1	-0.00102223	-0.0399676
AT2	Old	sgInert	S	0.0156705	-0.0506261
AT2	Old	sgInert	G1	-0.00299295	-0.0293034
AT2	Old	sgInert	G1	-0.0499261	-0.075732
AT2	Old	sgInert	G1	-0.0158508	-0.0816149
AT2	Old	sgInert	G1	-0.0267259	-0.0565723
AT2	Old	sgInert	G1	-0.0549648	-0.0445192
AT1.AT2	Old	sgInert	S	0.0103549	-0.0560519
AT2	Old	sgInert	G2M	0.0109901	0.0838664
AT2	Old	sgInert	G1	-0.0321216	-0.0596897
AT2	Old	sgInert	G1	-0.0541022	-0.102829
AT2	Old	sgInert	G1	-0.0523653	-0.0742762
AT2	Old	sgInert	G2M	-0.0394992	0.0131864
AT2	Old	sgInert	G1	-0.0459879	-0.07485
AT1.AT2	Old	sgInert	G1	-0.0523969	-0.0348585
AT2	Old	sgInert	G1	-0.0601898	-0.0216029
AT2	Old	sgInert	G1	-0.0286854	-0.0270434
AT2	Old	sgInert	G1	-0.0504256	-0.057521
AT2	Old	sgInert	G1	-0.00326798	-0.0500454
AT2	Old	sgInert	G1	-0.0506251	-0.0675451
AT2	Old	sgInert	G1	-0.033593	-0.0227164
AT2	Old	sgInert	S	0.000307042	-0.0354569
AT2	Old	sgInert	G1	-0.00584844	-0.0644874
AT2	Old	sgInert	G1	-0.0120134	-0.0467726
AT2	Old	sgInert	G2M	-0.0219266	0.00213635
AT2	Old	sgInert	G1	-0.0375558	-0.0210691
AT2	Old	sgInert	G1	-0.0335239	-0.067177
AT2	Old	sgInert	G1	-0.0186186	-0.0496946
AT2	Old	sgInert	G1	-0.0221816	-0.0634344
AT2	Old	sgInert	G1	-0.0301101	-0.0676136
AT2	Old	sgInert	S	0.0333275	-0.0314344
AT2	Old	sgInert	G1	-0.0244977	-0.0195098
AT2	Old	sgInert	G1	-0.036493	-0.0291555
AT2	Old	sgInert	G1	-0.0392	-0.0731118
AT2	Old	sgInert	G1	-0.0275192	-0.0398085
AT2	Old	sgInert	G1	-0.0211884	-0.0370177
AT2	Old	sgInert	G1	-0.0463262	-0.0361333
AT2	Old	sgInert	G1	-0.045726	-0.0428307
AT2	Old	sgInert	G1	-0.0528681	-0.0610238
AT2	Old	sgInert	G1	-0.0607573	-0.0442377
AT2	Old	sgInert	G1	-0.0487789	-0.0651283
AT2	Old	sgInert	G1	-0.0353975	-0.0254468
AT2	Old	sgInert	G1	-0.0292777	-0.0566312
AT2	Old	sgInert	G1	-0.0289782	-0.0602407
AT2	Old	sgInert	G1	-0.060544	-0.0655673
AT2	Old	sgInert	G1	-0.0282009	-0.0145363
AT2	Old	sgInert	G1	-0.0551172	-0.0851609
AT2	Old	sgInert	G1	-0.0579483	-0.065672
AT2	Old	sgInert	G1	-0.0652964	-0.0565787
AT2	Old	sgInert	G1	-0.0544128	-0.0532128
AT2	Old	sgInert	G1	-0.0657673	-0.0803964
AT2	Old	sgInert	G1	-0.0329426	-0.0740097
AT2	Old	sgInert	G1	-0.0370808	-0.0562763
AT2	Old	sgInert	G1	-0.0694858	-0.043646
AT2	Old	sgInert	G1	-0.0173968	-0.019663
AT2	Old	sgInert	G1	-0.0184488	-0.0718771
AT2	Old	sgInert	S	0.0196212	-0.00487438
AT2	Old	sgInert	G1	-0.00272286	-0.0297266
AT2	Old	sgInert	G1	-0.0419045	-0.0441862
AT2	Old	sgInert	S	0.00113988	-0.0409288
AT2	Old	sgInert	G1	-0.0338973	-0.0647243
AT2	Old	sgInert	S	0.0137564	-0.0204302
AT2	Old	sgInert	G1	-0.0262257	-0.0470944
AT2	Old	sgInert	G1	-0.0566219	-0.0874245
AT2	Old	sgInert	G1	-0.0247719	-0.00552266
AT2	Old	sgInert	G1	-0.0433346	-0.0136744
AT2	Old	sgInert	G1	-0.0437979	-0.0543323
AT2	Old	sgInert	G1	-0.012227	-0.0287513
AT2	Old	sgInert	S	8.05106e-05	-0.0634335
AT2	Old	sgInert	G1	-0.0368172	-0.0510359
AT1	Old	sgInert	G1	-0.0368205	-0.0701247
AT2	Old	sgInert	G1	-0.0385851	-0.0552173
AT2	Old	sgInert	G1	-0.0404702	-0.0358554
AT1	Old	sgInert	G1	-0.0136978	-0.0308244
AT2	Old	sgInert	G1	-0.0104775	-0.0468494
AT2	Old	sgInert	S	0.0058861	-0.0414251
AT2	Old	sgInert	G1	-0.035764	-0.0617496
AT2	Old	sgInert	G1	-0.031586	-0.0480986
AT2	Old	sgInert	G1	-0.0215584	-0.0756618
AT2	Old	sgInert	G1	-0.030487	-0.0515168
AT2	Old	sgInert	S	0.014124	-0.0483185
AT2	Old	sgInert	G1	-0.0290362	-0.0965451
AT2	Old	sgInert	S	0.00554344	-0.0489749
AT2	Old	sgInert	G1	-0.0268256	-0.0148028
AT1	Old	sgInert	G1	-0.0417499	-0.0533706
AT2	Old	sgInert	S	0.00119007	-0.0440243
AT2	Old	sgInert	G1	-0.0270603	-0.0430808
AT2	Old	sgInert	G1	-0.0289664	-0.0799991
AT2	Old	sgInert	G1	-0.0561411	-0.0876071
AT2	Old	sgInert	G1	-0.0438412	-0.0569671
AT2	Old	sgInert	G1	-0.0350332	-0.0341632
AT2	Old	sgInert	G1	-0.0422772	-0.0333033
AT1	Old	sgInert	G1	-0.0357593	-0.0665911
AT2	Old	sgInert	G1	-0.0412655	-0.0481222
AT2	Old	sgInert	G1	-0.0280702	-0.0245634
AT1.AT2	Old	sgInert	G1	-0.0798403	-0.0347807
AT2	Old	sgInert	S	0.00601295	-0.0422971
AT2	Old	sgInert	G1	-0.0486117	-0.0784451
AT2	Old	sgInert	G1	-0.0421231	-0.0518206
AT2	Old	sgInert	G1	-0.0132307	-0.0533156
AT1.AT2	Old	sgInert	G1	-0.0721179	-0.0636984
AT2	Old	sgInert	G1	-0.0263406	-0.0484348
AT2	Old	sgInert	G1	-0.0128574	-0.0378066
AT2	Old	sgInert	G1	-0.0294805	-0.0362057
AT2	Old	sgInert	G1	-0.0261179	-0.073616
AT2	Old	sgInert	G1	-0.09096	-0.0930882
AT2	Old	sgInert	G1	-0.0105901	-0.0601768
AT2	Old	sgInert	G1	-0.0195461	-0.03181
AT2	Old	sgInert	S	0.00891331	-0.0528575
AT2	Old	sgInert	G1	-0.03725	-0.0391559
AT2	Old	sgInert	G1	-0.0297428	-0.0748937
AT2	Old	sgInert	G1	-0.0488103	-0.0429796
AT2	Old	sgInert	G1	-0.032941	-0.0555168
AT2	Old	sgInert	G1	-0.0583533	-0.026615
AT2	Old	sgInert	G1	-0.040809	-0.0693427
AT2	Old	sgInert	G1	-0.0322375	-0.0275718
AT2	Old	sgInert	G1	-0.00680604	-0.0460773
AT2	Old	sgInert	G1	-0.0307173	-0.0449626
AT2	Old	sgInert	G1	-0.0424821	-0.0755502
AT2	Old	sgInert	G1	-0.00268452	-0.005686
AT2	Old	sgInert	G1	-0.0186933	-0.0374856
AT2	Old	sgInert	G1	-0.0241146	-0.0337366
AT2	Old	sgInert	G1	-0.0499587	-0.0545061
AT2	Old	sgInert	G1	-0.0499039	-0.0678388
AT2	Old	sgInert	G1	-0.0292757	-0.0490196
AT2	Old	sgInert	G1	-0.0359727	-0.0620549
AT1	Old	sgInert	G1	-0.0601885	-0.0778112
AT2	Old	sgInert	S	0.0291126	-0.0286615
AT2	Old	sgInert	G1	-0.0537663	-0.037253
AT2	Old	sgInert	G1	-0.0417372	-0.0321455
AT2	Old	sgInert	G1	-0.000938519	-0.0530617
AT2	Old	sgInert	G1	-0.0396415	-0.0498918
AT2	Old	sgInert	G1	-0.0275128	-0.0203207
AT2	Old	sgInert	G1	-0.0210323	-0.0557684
AT2	Old	sgInert	G1	-0.0258781	-0.0330581
AT2	Old	sgInert	G1	-0.0298674	-0.0693972
AT2	Old	sgInert	G2M	0.00702214	0.0350038
AT2	Old	sgInert	G1	-0.0121849	-0.0615869
AT2	Old	sgInert	G1	-0.0567136	-0.0806364
AT2	Old	sgInert	G1	-0.0551777	-0.0474586
AT2	Old	sgInert	G1	-0.0470729	-0.0716427
AT2	Old	sgInert	G1	-0.035943	-0.0242017
AT2	Old	sgInert	G1	-0.0259409	-0.0592789
AT2	Old	sgInert	G1	-0.0402839	-0.00697679
AT2	Old	sgInert	G1	-0.0150093	-0.0646099
AT2	Old	sgInert	G1	-0.0169579	-0.0548633
AT2	Old	sgInert	G1	-0.0379095	-0.0381375
AT2	Old	sgInert	G1	-0.0412554	-0.0584483
AT2	Old	sgInert	S	0.00618817	-0.0408364
AT2	Old	sgInert	G1	-0.0229617	-0.0651149
AT2	Old	sgInert	G1	-0.0201279	-0.0427714
AT2	Old	sgInert	G1	-0.0485986	-0.045575
AT2	Old	sgInert	G1	-0.0370893	-0.0393034
AT2	Old	sgInert	G1	-0.0658638	-0.0730534
AT2	Old	sgInert	G1	-0.0520073	-0.0368322
AT2	Old	sgInert	G2M	-0.0656593	0.0093715
AT2	Old	sgInert	G1	-0.0133834	-0.0438715
AT2	Old	sgInert	G1	-0.0463999	-0.0696915
AT2	Old	sgInert	G1	-0.019667	-0.0487141
AT2	Old	sgInert	G1	-0.0350362	-0.0168685
AT2	Old	sgInert	G1	-0.0352329	-0.0468061
AT2	Old	sgInert	S	0.0168588	-0.0288338
AT2	Old	sgInert	G1	-0.0377072	-0.0685665
AT2	Old	sgInert	G1	-0.00397579	-0.0187054
AT2	Old	sgInert	G1	-0.0241105	-0.022574
AT2	Old	sgInert	G1	-0.0533763	-0.0594905
AT2	Old	sgInert	G1	-0.0421448	-0.0501542
AT2	Old	sgInert	G1	-0.0442261	-0.0586488
AT2	Old	sgInert	G1	-0.0341825	-0.0741384
AT2	Old	sgInert	G1	-0.015248	-0.0667937
AT2	Old	sgInert	G1	-0.0494248	-0.0641008
AT2	Old	sgInert	G1	-0.0114466	-0.0217613
AT2	Old	sgInert	G1	-0.054416	-0.052064
AT1	Old	sgInert	G1	-0.0444732	-0.0412096
AT2	Old	sgInert	G2M	-0.00775493	0.250794
AT2	Old	sgInert	G1	-0.0761012	-0.0475194
AT2	Old	sgInert	S	0.0252496	-0.0725432
AT2	Old	sgInert	G1	-0.0274029	-0.068076
AT2	Old	sgInert	G1	-0.0374181	-0.0329216
AT2	Old	sgInert	G1	-0.0378745	-0.0581839
AT2	Old	sgInert	G1	-0.0549306	-0.0789752
AT2	Old	sgInert	G1	-0.0314687	-0.0560906
AT2	Old	sgInert	G1	-0.0548822	-0.085334
AT2	Old	sgInert	G1	-0.0535458	-0.049721
AT2	Old	sgInert	G1	-0.0289649	-0.035248
AT2	Old	sgInert	G1	-0.0276936	-0.0276359
AT1	Old	sgInert	G1	-0.0546293	-0.0616705
AT2	Old	sgInert	G1	-0.0397623	-0.0628212
AT2	Old	sgInert	G1	-0.0164106	-0.0518982
AT2	Old	sgInert	G1	-0.0413495	-0.0528302
AT2	Old	sgInert	G1	-0.054888	-0.0671256
AT2	Old	sgInert	S	0.102786	-0.0431293
AT2	Old	sgInert	G2M	0.026536	0.295096
AT1	Old	sgInert	G1	-0.0336608	-7.67551e-05
AT2	Old	sgInert	G1	-0.0106337	-0.0321061
AT2	Old	sgInert	G1	-0.0351246	-0.0570838
AT2	Old	sgInert	G1	-0.0351348	-0.0524032
AT2	Old	sgInert	G1	-0.017579	-0.0110428
AT1	Old	sgInert	G1	-0.0193843	-0.0305506
AT2	Old	sgInert	S	0.00131365	-0.0554252
AT2	Old	sgInert	G1	-0.0412201	-0.0521833
AT2	Old	sgInert	G1	-0.0284197	-0.0354178
AT2	Old	sgInert	G1	-0.0382143	-0.0608815
AT2	Old	sgInert	G1	-0.00806513	-0.0126444
AT2	Old	sgInert	G2M	-0.0318773	0.0360284
AT2	Old	sgInert	G1	-0.00891762	-0.066518
AT2	Old	sgInert	G1	-0.0324754	-0.0433777
AT2	Old	sgInert	G1	-0.0436753	-0.0692152
AT2	Old	sgInert	G1	-0.0643472	-0.0443704
AT2	Old	sgInert	G2M	-0.0181128	0.00379982
AT2	Old	sgInert	G1	-0.0533336	-0.0257774
AT2	Old	sgInert	G1	-0.0540127	-0.0557742
AT2	Old	sgInert	G1	-0.0276035	-0.00544215
AT2	Old	sgInert	G1	-0.0215796	-0.0426745
AT2	Old	sgInert	G1	-0.0385249	-0.00801274
AT2	Old	sgInert	G1	-0.0373779	-0.0667163
AT2	Old	sgInert	G1	-0.0391583	-0.0598469
AT2	Old	sgInert	G2M	-0.014436	0.0105648
AT2	Old	sgInert	G1	-0.0581944	-0.0639429
AT2	Old	sgInert	G1	-0.0549532	-0.0901294
AT1.AT2	Old	sgInert	G1	-0.0371451	-0.0728358
AT2	Old	sgInert	G1	-0.0349011	-0.0363584
AT2	Old	sgInert	G1	-0.0476417	-0.0771688
AT2	Old	sgInert	G1	-0.0524895	-0.0826068
AT2	Old	sgInert	S	0.0113094	-0.0227625
AT2	Old	sgInert	G1	-0.0453996	-0.0714625
AT2	Old	sgInert	G1	-0.0253266	-0.053489
AT1.AT2	Old	sgInert	G1	-0.0795954	-0.0646599
AT2	Old	sgInert	G1	-0.0384537	-0.0435559
AT2	Old	sgInert	G1	-0.0513079	-0.0718601
AT2	Old	sgInert	G1	-0.065781	-0.0833769
AT2	Old	sgInert	G1	-0.0444847	-0.0579133
AT2	Old	sgInert	G1	-0.0500435	-0.0704948
AT2	Old	sgInert	G1	-0.0448195	-0.0376855
AT2	Old	sgInert	G1	-0.0246509	-0.0789435
AT2	Old	sgInert	G1	-0.0429683	-0.0509844
AT2	Old	sgInert	G1	-0.00356355	-0.0787174
AT2	Old	sgInert	G1	-0.0522364	-0.0639985
AT2	Old	sgInert	G1	-0.0607401	-0.0809051
AT2	Old	sgInert	G1	-0.0463634	-0.0580131
AT2	Old	sgInert	G1	-0.0163188	-0.0609682
AT2	Old	sgInert	G1	-0.0205657	-0.0115679
AT2	Old	sgInert	G1	-0.0298273	-0.0430472
AT2	Old	sgInert	G1	-0.0612593	-0.0547808
AT2	Old	sgInert	G1	-0.0298626	-0.0292382
AT1	Old	sgInert	G1	-0.0170988	-0.0754239
AT1.AT2	Old	sgInert	S	0.0194956	-0.0721349
AT2	Old	sgInert	G1	-0.0567838	-0.072107
AT2	Old	sgInert	G1	-0.0196162	-0.0706895
AT2	Old	sgInert	G1	-0.0457422	-0.0580208
AT2	Old	sgInert	G1	-0.0102647	-0.043932
AT2	Old	sgInert	G1	-0.0497805	-0.0282295
AT1	Old	sgInert	G2M	-0.0395625	0.140919
AT2	Old	sgInert	G2M	-0.0264988	0.0132682
AT2	Old	sgInert	G1	-0.0112106	-0.0299089
AT2	Old	sgInert	G1	-0.0378244	-0.0514253
AT2	Old	sgInert	G1	-0.0229662	-0.0917085
AT2	Old	sgInert	G1	-0.0221927	-0.0493761
AT2	Old	sgInert	G1	-0.0180014	-0.057582
AT2	Old	sgInert	G1	-0.0327784	-0.0810313
AT1	Old	sgInert	G1	-0.0368227	-0.0627437
AT2	Old	sgInert	G1	-0.0569124	-0.0428435
AT2	Old	sgInert	G1	-0.0555182	-0.0612276
AT2	Old	sgInert	G1	-0.0419487	-0.0811239
AT2	Old	sgInert	G1	-0.0358676	-0.0467738
AT2	Old	sgInert	G1	-0.0460409	-0.0754568
AT2	Old	sgInert	G1	-0.0316732	-0.0671517
AT2	Old	sgInert	G1	-0.0109348	-0.0902667
AT2	Old	sgInert	G1	-0.0673285	-0.0944784
AT2	Old	sgInert	G1	-0.0502826	-0.0637036
AT2	Old	sgInert	G1	-0.0357443	-0.0489054
AT2	Old	sgInert	G1	-0.0121686	-0.0175293
AT2	Old	sgInert	G1	-0.0457431	-0.0867591
AT2	Old	sgInert	S	0.0222644	-0.0434855
AT2	Old	sgInert	G1	-0.0374417	-0.0170621
AT2	Old	sgInert	G1	-0.033024	-0.0736085
AT1	Old	sgInert	G1	-0.0378344	-0.0334753
AT1	Old	sgInert	G1	-0.0372826	-0.0388755
AT2	Old	sgInert	G1	-0.00523898	-0.0404454
AT2	Old	sgInert	G1	-0.0389705	-0.056968
AT2	Old	sgInert	G1	-0.0385098	-0.0474531
AT1.AT2	Old	sgInert	G1	-0.0473171	-0.0706667
AT2	Old	sgInert	G1	-0.0431427	-0.0923423
AT1.AT2	Old	sgInert	G1	-0.015097	-0.0305002
AT2	Old	sgInert	G1	-0.0251133	-0.0679401
AT2	Old	sgInert	G1	-0.042812	-0.0444997
AT2	Old	sgInert	G1	-0.0314383	-0.0285291
AT2	Old	sgInert	G1	-0.0353793	-0.0544288
AT2	Old	sgInert	G1	-0.0293765	-0.044177
AT2	Old	sgInert	G1	-0.0469626	-0.0124328
AT2	Old	sgInert	G2M	-0.0326705	0.0119977
AT2	Old	sgInert	G1	-0.0599216	-0.0594971
AT2	Old	sgInert	G1	-0.0338076	-0.0571784
AT2	Old	sgInert	G1	-0.0374211	-0.0934946
AT2	Old	sgInert	G1	-0.0413522	-0.0426829
AT2	Old	sgInert	G1	-0.0258572	-0.0435371
AT2	Old	sgInert	G1	-0.0238778	-0.0149434
AT2	Old	sgInert	G1	-0.0483468	-0.0744064
AT2	Old	sgInert	G1	-0.0507376	-0.0570074
AT2	Old	sgInert	G1	-0.03628	-0.0600694
AT2	Old	sgInert	G1	-0.0308725	-0.0250205
AT2	Old	sgInert	G1	-0.0113234	-0.0475995
AT2	Old	sgInert	G1	-0.0148382	-0.0428492
AT2	Old	sgInert	G1	-0.036895	-0.0601041
AT2	Old	sgInert	G1	-0.0485458	-0.00293125
AT2	Old	sgInert	G1	-0.0548084	-0.0236109
AT2	Old	sgInert	G1	-0.0423938	-0.0737856
AT2	Old	sgInert	G1	-0.019837	-0.0734896
AT2	Old	sgInert	G1	-0.0481822	-0.0321348
AT2	Old	sgInert	G1	-0.0347081	-0.052956
AT1	Old	sgInert	G1	-0.013017	-0.0324116
AT2	Old	sgInert	S	0.00135744	-0.0581103
AT2	Old	sgInert	G1	-7.46181e-05	-0.0519245
AT2	Old	sgInert	G1	-0.0316303	-0.0751255
AT2	Old	sgInert	S	0.0163748	-0.0623096
AT2	Old	sgInert	G1	-0.0116576	-0.0499891
AT2	Old	sgInert	G1	-0.0317351	-0.0484217
AT1	Old	sgInert	G2M	-0.00280476	0.0341899
AT2	Old	sgInert	G1	-0.0289471	-0.0801561
AT1.AT2	Old	sgInert	G1	-0.0265832	-0.0476148
AT2	Old	sgInert	G1	-0.0194025	-0.0354258
AT2	Old	sgInert	G1	-0.00298126	-0.0656993
AT2	Old	sgInert	G1	-0.0546074	-0.0423005
AT2	Old	sgInert	G1	-0.0369368	-0.0435784
AT2	Old	sgInert	G2M	-0.0536486	0.0278515
AT2	Old	sgInert	G1	-0.0654677	-0.0630978
AT2	Old	sgInert	G1	-0.0307928	-0.06558
AT2	Old	sgInert	G1	-0.0561975	-0.058637
AT2	Old	sgInert	G1	-0.041938	-0.0739067
AT2	Old	sgInert	G1	-0.0254594	-0.0751978
AT1	Old	sgInert	G1	-0.0256416	-0.0610293
AT2	Old	sgInert	G1	-0.0371084	-0.104856
AT2	Old	sgInert	G1	-0.0354111	-0.0764782
AT2	Old	sgInert	G1	-0.000414185	-0.0442787
AT2	Old	sgInert	G1	-0.0606136	-0.0745719
AT2	Old	sgInert	G1	-0.0565001	-0.0282986
AT2	Old	sgInert	G1	-0.051347	-0.0170412
AT2	Old	sgInert	G1	-0.00982107	-0.0659873
AT2	Old	sgInert	G1	-0.0173179	-0.0206481
AT2	Old	sgInert	G2M	-0.0234671	0.0841276
AT2	Old	sgInert	G1	-0.0422063	-0.0523117
AT2	Old	sgInert	G1	-0.0684548	-0.106929
AT2	Old	sgInert	G1	-0.0392238	-0.0455241
AT2	Old	sgInert	G1	-0.0548053	-0.0717701
AT2	Old	sgInert	G1	-0.0285768	-0.047902
AT2	Old	sgInert	G1	-0.0348617	-0.0759063
AT2	Old	sgInert	G1	-0.0400928	-0.0573146
AT2	Old	sgInert	G1	-0.0406679	-0.0316942
AT1	Old	sgInert	G2M	-0.0234396	0.074557
AT2	Old	sgInert	G1	-0.0711922	-0.0620772
AT2	Old	sgInert	G1	-0.0299547	-0.0215267
AT1	Old	sgInert	S	0.0539737	-0.00917372
AT2	Old	sgInert	G1	-0.0600212	-0.0934153
AT2	Old	sgInert	G1	-0.0463204	-0.0558812
AT2	Old	sgInert	G1	-0.0272872	-0.068842
AT1.AT2	Old	sgInert	G2M	-0.0297549	0.0181976
AT2	Old	sgInert	G1	-0.0558749	-0.0595656
AT2	Old	sgInert	G1	-0.0358737	-0.0708141
AT2	Old	sgInert	G1	-0.0310346	-0.045352
AT2	Old	sgInert	G1	-0.0286696	-0.0509163
AT2	Old	sgInert	G1	-0.0197488	-0.0615276
AT2	Old	sgInert	G1	-0.0493286	-0.0370596
AT2	Old	sgInert	G1	-0.0503657	-0.0592955
AT2	Old	sgInert	G1	-0.034294	-0.0736863
AT2	Old	sgInert	G1	-0.0167722	-0.0272923
AT1	Old	sgInert	G1	-0.0485639	-0.083514
AT1.AT2	Old	sgInert	G1	-0.0117019	-0.0738587
AT2	Old	sgInert	G1	-0.0381544	-0.0539476
AT2	Old	sgInert	G2M	-0.0430024	0.00323013
AT2	Old	sgInert	G1	-0.0499342	-0.0560792
AT2	Old	sgInert	G1	-0.0481845	-0.0835352
AT2	Old	sgInert	G1	-0.0433808	-0.0568216
AT1	Old	sgInert	G2M	-0.0308949	0.466832
AT2	Old	sgInert	G1	-0.041757	-0.00892964
AT2	Old	sgInert	G1	-0.0434273	-0.0766272
AT2	Old	sgInert	G1	-0.0400751	-0.0543477
AT2	Old	sgInert	G1	-0.0652129	-0.0931755
AT2	Old	sgInert	G1	-0.00915728	-0.0828496
AT2	Old	sgInert	G1	-0.0101952	-0.043507
AT2	Old	sgInert	G1	-0.0385988	-0.0772934
AT2	Old	sgInert	G1	-0.0241211	-0.058672
AT2	Old	sgInert	G1	-0.0478915	-0.0884653
AT2	Old	sgInert	G1	-0.0223745	-0.0333175
AT2	Old	sgInert	G1	-0.0384535	-0.0203402
AT2	Old	sgInert	G1	-0.04405	-0.0678698
AT2	Old	sgInert	G1	-0.0232953	-0.0687041
AT2	Old	sgInert	G1	-0.0458412	-0.051608
AT2	Old	sgInert	G1	-0.0504437	-0.0626216
AT2	Old	sgInert	G1	-0.0552676	-0.0850828
AT2	Old	sgInert	G2M	-0.0384095	0.000547134
AT2	Old	sgInert	G1	-0.0455486	-0.0672297
AT2	Old	sgInert	G1	-0.0421399	-0.0197347
AT2	Old	sgInert	G1	-0.0483853	-0.0391223
AT2	Old	sgInert	G1	-0.0318995	-0.0588659
AT1.AT2	Old	sgInert	G1	-0.0475155	-0.0111152
AT2	Old	sgInert	G1	-0.0463216	-0.0816723
AT2	Old	sgInert	G1	-0.0391159	-0.0580283
AT2	Old	sgInert	G1	-0.0491916	-0.0532003
AT2	Old	sgInert	G1	-0.0610191	-0.0744527
AT2	Old	sgInert	G1	-0.0437073	-0.0777068
AT2	Old	sgInert	G1	-0.0345902	-0.0514853
AT1.AT2	Old	sgInert	G1	-0.0497922	-0.062317
AT2	Old	sgInert	G1	-0.0363456	-0.0159835
AT2	Old	sgInert	G1	-0.0582493	-0.0635502
AT2	Old	sgInert	G1	-0.0175052	-0.0664865
AT2	Old	sgInert	G2M	0.0119219	0.0177743
AT2	Old	sgInert	G1	-0.0371027	-0.078249
AT2	Old	sgInert	G1	-0.0259132	-0.0299363
AT2	Old	sgInert	G1	-0.0250272	-0.0612243
AT2	Old	sgInert	G1	-0.0349468	-0.0710805
AT2	Old	sgInert	G1	-0.066135	-0.0889674
AT2	Old	sgInert	G1	-0.0228969	-0.071958
AT2	Old	sgInert	G1	-0.0200984	-0.0279595
AT2	Old	sgInert	G1	-0.022367	-0.0427889
AT2	Old	sgInert	G1	-0.0190964	-0.0439423
AT2	Old	sgInert	G1	-0.031024	-0.0311666
AT2	Old	sgInert	G1	-0.0546564	-0.0679335
AT2	Old	sgInert	S	0.0186581	-0.0199181
AT2	Old	sgInert	S	0.00723199	-0.0392855
AT2	Old	sgInert	G1	-0.0350635	-0.0560447
AT2	Old	sgInert	G1	-0.0260559	-0.0540833
AT2	Old	sgInert	S	0.000116558	-0.0535168
AT2	Old	sgInert	G2M	-0.0579788	0.00868031
AT2	Old	sgInert	G1	-0.0351875	-0.0350016
AT2	Old	sgInert	G1	-0.0376045	-0.0590615
AT2	Old	sgInert	G1	-0.0261945	-0.0233964
AT2	Old	sgInert	G1	-0.0391831	-0.0535129
AT2	Old	sgInert	G1	-0.0521426	-0.0504523
AT2	Old	sgInert	G1	-0.0309704	-0.0842842
AT2	Old	sgInert	G1	-0.0596134	-0.0617542
AT2	Old	sgInert	G2M	-0.0332815	0.0396214
AT2	Old	sgInert	G1	-0.0217867	-0.0504683
AT2	Old	sgInert	G1	-0.0393681	-0.0576553
AT2	Old	sgInert	G1	-0.0391003	-0.0578011
AT2	Old	sgInert	G1	-0.0182063	-0.0583634
AT2	Old	sgInert	G1	-0.0458571	-0.0803751
AT2	Old	sgInert	G1	-0.0447497	-0.081539
AT2	Old	sgInert	G1	-0.0479663	-0.0707151
AT1	Old	sgInert	G1	-0.0534302	-0.0820469
AT2	Old	sgInert	G2M	0.00204589	0.376065
AT2	Old	sgInert	G1	-0.0487771	-0.0498138
AT2	Old	sgInert	G1	-0.044025	-0.0730889
AT2	Old	sgInert	G1	-0.0240024	-0.0420326
AT1.AT2	Old	sgInert	G2M	0.00290564	0.0405712
AT2	Old	sgInert	G1	-0.0247272	-0.0181969
AT2	Old	sgInert	S	0.0280533	-0.000196112
AT2	Old	sgInert	S	0.00365314	-0.000125941
AT2	Old	sgInert	G1	-0.0210223	-0.0443571
AT2	Old	sgInert	G1	-0.0235694	-0.0417406
AT2	Old	sgInert	G1	-0.0287283	-0.0370212
AT2	Old	sgInert	G1	-0.0428695	-0.0536019
AT2	Old	sgInert	G1	-0.0284947	-0.0479744
AT2	Old	sgInert	G1	-0.0439032	-0.0401693
AT2	Old	sgInert	G1	-0.0352917	-0.0499794
AT2	Old	sgInert	S	0.0444157	-0.0638759
AT2	Old	sgInert	S	0.00372313	-0.00114049
AT2	Old	sgInert	G1	-0.044999	-0.0733684
AT2	Old	sgInert	G1	-0.00422896	-0.0346458
AT2	Old	sgInert	G1	-0.0521019	-0.0685099
AT2	Old	sgInert	G1	-0.052859	-0.0674127
AT2	Old	sgInert	G1	-0.0401942	-0.0494416
AT2	Old	sgInert	G1	-0.0491545	-0.0574267
AT2	Old	sgInert	G1	-0.0465485	-0.0823407
AT2	Old	sgInert	G1	-0.00751342	-0.0288403
AT2	Old	sgInert	G1	-0.0112943	-0.045219
AT2	Old	sgInert	G1	-0.0531201	-0.0797772
AT2	Old	sgInert	G1	-0.0169186	-0.0708749
AT2	Old	sgInert	G1	-0.0358447	-0.0184411
AT2	Old	sgInert	G1	-0.0300268	-0.0269426
AT2	Old	sgInert	S	0.0169077	-0.0187811
AT2	Old	sgInert	G1	-0.0087236	-0.0358886
AT2	Old	sgInert	G1	-0.0302366	-0.032211
AT2	Old	sgInert	G2M	-0.0535599	0.0288429
AT2	Old	sgInert	G1	-0.0446531	-0.0283292
AT2	Old	sgInert	G1	-0.0627573	-0.0632814
AT2	Old	sgInert	G1	-0.0436231	-0.0443248
AT2	Old	sgInert	G1	-0.0169514	-0.0790082
AT1	Old	sgInert	G2M	-0.0296519	3.91799e-05
AT2	Old	sgInert	G1	-0.080885	-0.0832592
AT2	Old	sgInert	G2M	-0.0209361	0.0271216
AT2	Old	sgInert	G1	-0.0389964	-0.024747
AT2	Old	sgInert	G1	-0.0437365	-0.0731016
AT2	Old	sgInert	G1	-0.0481772	-0.0779142
AT2	Old	sgInert	G1	-0.0623269	-0.0708521
AT1	Old	sgInert	G1	-0.0272748	-0.0550479
AT2	Old	sgInert	G1	-0.0461342	-0.0390979
AT2	Old	sgInert	G1	-0.0347531	-0.0774409
AT2	Old	sgInert	G1	-0.0565701	-0.0873826
AT2	Old	sgInert	G1	-0.0563017	-0.0640151
AT2	Old	sgInert	G1	-0.046035	-0.0761343
AT2	Old	sgInert	G1	-0.0408526	-0.0616971
AT1	Old	sgInert	G1	-0.0378374	-0.0283511
AT2	Old	sgInert	G1	-0.0315483	-0.0890734
AT2	Old	sgInert	G1	-0.0245015	-0.0520799
AT2	Old	sgInert	G1	-0.0572858	-0.0907325
AT2	Old	sgInert	G1	-0.0396165	-0.0464446
AT2	Old	sgInert	G1	-0.0761664	-0.0735893
AT1	Old	sgInert	G1	-0.0610902	-0.0930907
AT2	Old	sgInert	G1	-0.0587516	-0.0611259
AT2	Old	sgInert	G1	-0.0480375	-0.0614902
AT2	Old	sgInert	G1	-0.0557683	-0.0315328
AT2	Old	sgInert	G1	-0.0689363	-0.059268
AT2	Old	sgInert	S	0.0045796	-0.0560542
AT2	Old	sgInert	G1	-0.0221788	-0.056694
AT2	Old	sgInert	S	0.000203801	-0.0767839
AT2	Old	sgInert	G1	-0.00935438	-0.0344156
AT2	Old	sgInert	G1	-0.0410262	-0.069331
AT2	Old	sgInert	G1	-0.0400851	-0.0615526
AT1	Old	sgInert	G1	-0.0673818	-0.0630757
AT2	Old	sgInert	G1	-0.0248625	-0.0132572
AT2	Old	sgInert	G1	-7.59816e-05	-0.00205631
AT2	Old	sgInert	G1	-0.0330959	-0.054206
AT1	Old	sgInert	G1	-0.00531399	-0.0657843
AT2	Old	sgInert	G2M	-0.0283415	0.00681569
AT2	Old	sgInert	S	0.0755645	0.00774976
AT2	Old	sgInert	G1	-0.0289539	-0.0151731
AT1	Old	sgInert	G1	-0.0656364	-0.103681
AT2	Old	sgInert	G1	-0.0221355	-0.0640678
AT2	Old	sgInert	G1	-0.0323054	-0.0869968
AT2	Old	sgInert	G1	-0.048838	-0.0229859
AT2	Old	sgInert	G1	-0.0486578	-0.0834895
AT2	Old	sgInert	G1	-0.0301682	-0.0383671
AT2	Old	sgInert	G1	-0.0177854	-0.0571561
AT2	Old	sgInert	G1	-0.0631385	-0.0610086
AT1	Old	sgInert	G1	-0.0481347	-0.0447766
AT2	Old	sgInert	G1	-0.0521233	-0.0604752
AT2	Old	sgInert	G1	-0.0403377	-0.0162884
AT2	Old	sgInert	G1	-0.0168851	-0.0134437
AT2	Old	sgInert	G1	-0.0356233	-0.103841
AT2	Old	sgInert	G1	-0.0295	-0.0507679
AT2	Old	sgInert	G1	-0.0500816	-0.0674195
AT1	Old	sgInert	G1	-0.0364147	-0.0683268
AT2	Old	sgInert	G1	-0.0475525	-0.0460257
AT2	Old	sgInert	G1	-0.0381723	-0.0466165
AT2	Old	sgInert	G1	-9.57031e-05	-0.0648459
AT2	Old	sgInert	G1	-0.0367203	-0.0444371
AT2	Old	sgInert	G1	-0.0442196	-0.0728122
AT2	Old	sgInert	G1	-0.0503336	-0.0377816
AT2	Old	sgInert	G1	-0.0449347	-0.0866377
AT2	Old	sgInert	G2M	-0.0447638	0.00333315
AT2	Old	sgInert	G1	-0.021368	-0.0461834
AT2	Old	sgInert	G1	-0.0448439	-0.0618481
AT2	Old	sgInert	G1	-0.0248152	-0.0458732
AT2	Old	sgInert	G1	-0.017486	-0.0595036
AT2	Old	sgInert	G1	-0.0429254	-0.0731487
AT2	Old	sgInert	G1	-0.0455363	-0.0368854
AT2	Old	sgInert	G1	-0.0154257	-0.0582341
AT2	Old	sgInert	S	0.203278	-0.0218812
AT2	Old	sgInert	S	0.0112368	-0.0441767
AT2	Old	sgInert	G1	-0.0061531	-0.0305188
AT2	Old	sgInert	G1	-0.0465325	-0.0720252
AT2	Old	sgInert	G1	-0.0577585	-0.0663536
AT2	Old	sgInert	G1	-0.00136829	-0.046666
AT2	Old	sgInert	G1	-0.0217453	-0.0435413
AT2	Old	sgInert	G1	-0.0365941	-0.0751484
AT2	Old	sgInert	G2M	-0.0630161	0.00308785
AT2	Old	sgInert	G1	-0.0269732	-0.071468
AT2	Old	sgInert	G1	-0.0205715	-0.0434842
AT1.AT2	Old	sgInert	G1	-0.0145679	-0.055787
AT2	Old	sgInert	G1	-0.0280871	-0.047513
AT2	Old	sgInert	G1	-0.0183093	-0.035811
AT2	Old	sgInert	G1	-0.0142297	-0.0556481
AT2	Old	sgInert	G1	-0.0204292	-0.095815
AT2	Old	sgInert	G1	-0.0450294	-0.0207574
AT2	Old	sgInert	G1	-0.0218047	-0.0444849
AT2	Old	sgInert	G1	-0.000481002	-0.0516746
AT2	Old	sgInert	G1	-0.0461876	-0.0603707
AT2	Old	sgInert	S	0.00503206	-0.0613183
AT2	Old	sgInert	G1	-0.041866	-0.0501302
AT2	Old	sgInert	G1	-0.0700632	-0.0552186
AT2	Old	sgInert	G1	-0.0533629	-0.0939894
AT2	Old	sgInert	G1	-0.0267794	-0.0105993
AT2	Old	sgInert	G1	-0.0632463	-0.0589125
AT2	Old	sgInert	G1	-0.0362392	-0.0656194
AT2	Old	sgInert	G1	-0.0493528	-0.0674738
AT2	Old	sgInert	S	0.0887269	0.0600249
AT2	Old	sgInert	G1	-0.0534092	-0.0750704
AT2	Old	sgInert	G1	-0.00715887	-0.0101582
AT2	Old	sgInert	G1	-0.0372526	-0.0717609
AT1	Old	sgInert	G1	-0.0469531	-0.0623761
AT2	Old	sgInert	G1	-0.0352708	-0.0632802
AT2	Old	sgInert	G1	-0.0412498	-0.0492987
AT2	Old	sgInert	S	0.0340353	-0.0632328
AT2	Old	sgInert	G2M	-0.0200507	0.00552505
AT2	Old	sgInert	S	0.0871908	-0.0284338
AT2	Old	sgInert	G1	-0.0532067	-0.0696404
AT2	Old	sgInert	G2M	-0.0420173	0.00935204
AT1.AT2	Old	sgInert	G1	-0.07611	-0.0779847
AT2	Old	sgInert	G1	-0.0285586	-0.0708141
AT2	Old	sgInert	G1	-0.0593849	-0.0392465
AT1.AT2	Old	sgInert	G1	-0.0458187	-0.0242541
AT2	Old	sgInert	G1	-0.0314244	-0.0505391
AT2	Old	sgInert	S	0.0110224	-0.0503536
AT2	Old	sgInert	G1	-0.0215736	-0.00924056
AT1	Old	sgInert	G1	-0.041908	-0.0871577
AT2	Old	sgInert	G1	-0.0528006	-0.0517913
AT2	Old	sgInert	G1	-0.0531363	-0.0770073
AT2	Old	sgInert	G1	-0.0187195	-0.0335184
AT2	Old	sgInert	G1	-0.0392979	-0.0375108
AT2	Old	sgInert	G1	-0.036584	-0.0373213
AT2	Old	sgInert	G1	-0.053841	-0.0677108
AT2	Old	sgInert	G1	-0.0336173	-0.0489119
AT2	Old	sgInert	G1	-0.0462622	-0.0464162
AT2	Old	sgInert	G1	-0.0509788	-0.0701517
AT2	Old	sgInert	G1	-0.0730732	-0.0741268
AT2	Old	sgInert	G1	-0.044325	-0.06171
AT2	Old	sgInert	G1	-0.0455949	-0.0451846
AT2	Old	sgInert	S	0.00887292	-0.0543687
AT2	Old	sgInert	G1	-0.0264592	-0.0861319
AT2	Old	sgInert	G1	-0.0503505	-0.0396831
AT2	Old	sgInert	G1	-0.0298973	-0.0689561
AT1	Old	sgInert	G1	-0.0472027	-0.00627097
AT1	Old	sgInert	G1	-0.0093728	-0.0571771
AT2	Old	sgInert	G1	-0.00227547	-0.0427856
AT2	Old	sgInert	G1	-0.0310763	-0.047568
AT2	Old	sgInert	G1	-0.0423517	-0.070346
AT2	Old	sgInert	G1	-0.0151805	-0.0390913
AT2	Old	sgInert	G1	-0.0583528	-0.07298
AT1.AT2	Old	sgInert	G1	-0.0466657	-0.0450815
AT2	Old	sgInert	G1	-0.0508265	-0.0231193
AT2	Old	sgInert	G1	-0.0417586	-0.0594556
AT2	Old	sgInert	G1	-0.0320266	-0.0440624
AT2	Old	sgInert	S	0.00261058	-0.0558988
AT2	Old	sgInert	G1	-0.0606508	-0.0861801
AT2	Old	sgInert	G1	-0.0649309	-0.0403696
AT2	Old	sgInert	G1	-0.0619234	-0.0572873
AT2	Old	sgInert	G1	-0.0290294	-0.0576569
AT2	Old	sgInert	G1	-0.0245979	-0.0228586
AT2	Old	sgInert	G1	-0.0399534	-0.0646347
AT2	Old	sgPten	G1	-0.0249229	-0.0732699
AT2	Old	sgPten	G1	-0.0606138	-0.0499578
AT2	Old	sgPten	G1	-0.0439029	-0.0996987
AT2	Old	sgPten	S	0.0390898	-0.0879909
AT2	Old	sgPten	G1	-0.0353411	-0.0584028
AT2	Old	sgPten	G1	-0.0827502	-0.0898909
AT2	Old	sgPten	G1	-0.0216227	-0.0554723
AT2	Old	sgPten	G1	-0.00728115	-0.100692
AT2	Old	sgPten	G1	-0.0468322	-0.0477111
AT2	Old	sgPten	G1	-0.0421564	-0.0643882
AT2	Old	sgPten	G1	-0.0276007	-0.0551369
AT1	Old	sgPten	G1	-0.0457639	-0.0603651
AT2	Old	sgPten	G1	-0.0259496	-0.075049
AT2	Old	sgPten	G1	-0.0715244	-0.099971
AT1	Old	sgPten	G1	-0.0360789	-0.0814893
AT2	Old	sgPten	G1	-0.0563856	-0.0906187
AT2	Old	sgPten	G1	-0.036544	-0.0178656
AT1.AT2	Old	sgPten	G1	-0.0284097	-0.076515
AT2	Old	sgPten	G1	-0.0200533	-0.0512004
AT2	Old	sgPten	G1	-0.049075	-0.0622959
AT2	Old	sgPten	G1	-0.0306413	-0.0780348
AT2	Old	sgPten	G1	-0.045051	-0.0818241
AT2	Old	sgPten	G1	-0.051657	-0.0598734
AT1.AT2	Old	sgPten	G1	-0.0555284	-0.0599561
AT2	Old	sgPten	G1	-0.0501386	-0.0594973
AT2	Old	sgPten	G1	-0.0383084	-0.0498161
AT2	Old	sgPten	G1	-0.0425383	-0.0582666
AT1.AT2	Old	sgPten	G1	-0.0434574	-0.0715784
AT2	Old	sgPten	G1	-0.0162528	-0.0273448
AT2	Old	sgPten	G1	-0.0103778	-0.031791
AT2	Old	sgPten	G1	-0.0272183	-0.0484333
AT2	Old	sgPten	G2M	-0.0168146	0.0337909
AT2	Old	sgPten	G1	-0.0472798	-0.0278482
AT1.AT2	Old	sgPten	G1	-0.0362281	-0.0685175
AT2	Old	sgPten	G1	-0.00141495	-0.0546589
AT2	Old	sgPten	G1	-0.0118578	-0.0848061
AT2	Old	sgPten	G1	-0.0517655	-0.0444934
AT2	Old	sgPten	G1	-0.0611588	-0.0797222
AT2	Old	sgPten	G1	-0.0702469	-0.0971426
AT1.AT2	Old	sgPten	G1	-0.0367034	-0.0823947
AT2	Old	sgPten	G2M	-0.0771397	0.0138643
AT1.AT2	Old	sgPten	G1	-0.0195512	-0.0685459
AT2	Old	sgPten	G1	-0.0357007	-0.0716
AT2	Old	sgPten	G2M	-0.0612495	0.011155
AT2	Old	sgPten	G1	-0.0279098	-0.018935
AT2	Old	sgPten	G1	-0.0355423	-0.0588333
AT2	Old	sgPten	G1	-0.0583164	-0.0476572
AT2	Old	sgPten	G1	-0.0839163	-0.0626283
AT2	Old	sgPten	G1	-0.047041	-0.0310401
AT2	Old	sgPten	G1	-0.0346211	-0.0690311
AT2	Old	sgPten	G1	-0.0307183	-0.0475463
AT2	Old	sgPten	G1	-0.0446255	-0.0627577
AT2	Old	sgPten	G2M	-0.0226549	0.0140174
AT2	Old	sgPten	G1	-0.0741306	-0.082581
AT2	Old	sgPten	G1	-0.0419014	-0.042157
AT2	Old	sgPten	G1	-0.0507164	-0.040576
AT2	Old	sgPten	G1	-0.0285917	-0.0315168
AT2	Old	sgPten	G2M	-0.0238445	0.000740104
AT1.AT2	Old	sgPten	S	0.00218486	-0.0331618
AT2	Old	sgPten	G1	-0.045743	-0.00700816
AT1.AT2	Old	sgPten	G1	-0.0335099	-0.0561923
AT1.AT2	Old	sgPten	G1	-0.0163708	-0.0305279
AT2	Old	sgPten	G1	-0.0269064	-0.0877992
AT2	Old	sgPten	G1	-0.0227494	-0.0865455
AT2	Old	sgPten	G1	-0.000885739	-0.0708432
AT1.AT2	Old	sgPten	G1	-0.0527235	-0.0768472
AT2	Old	sgPten	G1	-0.0549904	-0.0690222
AT2	Old	sgPten	G1	-0.0686846	-0.032529
AT2	Old	sgPten	G1	-0.0439665	-0.0807666
AT2	Old	sgPten	G1	-0.0154478	-0.0788967
AT2	Old	sgPten	S	0.0101068	-0.092801
AT2	Old	sgPten	G1	-0.0174121	-0.0642767
AT2	Old	sgPten	G1	-0.0722377	-0.077941
AT2	Old	sgPten	G1	-0.0132815	-0.0656637
AT2	Old	sgPten	G1	-0.0735022	-0.0817247
AT1	Old	sgPten	G1	-0.0386646	-0.0855126
AT2	Old	sgPten	G1	-0.0844185	-0.0733124
AT2	Old	sgPten	G1	-0.0314698	-0.0645902
AT2	Old	sgPten	G1	-0.00692347	-0.0268192
AT1	Old	sgPten	G1	-0.050793	-0.0765464
AT2	Old	sgPten	G1	-0.0281594	-0.0823269
AT2	Old	sgPten	G1	-0.053099	-0.0326973
AT2	Old	sgPten	G1	-0.076482	-0.08159
AT2	Old	sgPten	G1	-0.0455253	-0.0219088
AT1	Old	sgPten	G1	-0.029908	-0.074382
AT2	Old	sgPten	G1	-0.0521947	-0.0710829
AT2	Old	sgPten	G1	-0.0670526	-0.0497691
AT2	Old	sgPten	G1	-0.0245866	-0.0707927
AT2	Old	sgPten	S	0.0013572	-0.0686189
AT2	Old	sgPten	G1	-0.0684928	-0.0946091
AT2	Old	sgPten	G1	-0.0478635	-0.0284784
AT2	Old	sgPten	G1	-0.0743121	-0.0761057
AT2	Old	sgPten	G1	-0.0561854	-0.0741893
AT2	Old	sgPten	S	0.0140534	-0.0716362
AT2	Old	sgPten	G1	-0.00412042	-0.0792548
AT2	Old	sgPten	G1	-0.06964	-0.0540215
AT2	Old	sgPten	G1	-0.0640219	-0.0710247
AT2	Old	sgPten	G1	-0.0450873	-0.0873374
AT2	Old	sgPten	G1	-0.0367057	-0.0333491
AT2	Old	sgPten	G1	-0.0715498	-0.0680849
AT2	Old	sgPten	G1	-0.0350404	-0.0379095
AT1.AT2	Old	sgPten	G1	-0.033871	-0.0828757
AT1	Old	sgPten	S	0.0611302	-0.0182996
AT2	Old	sgPten	G1	-0.0549215	-0.0880931
AT2	Old	sgPten	G1	-0.0618364	-0.0780508
AT1.AT2	Old	sgPten	S	0.0112221	-0.0346795
AT2	Old	sgPten	G1	-0.050688	-0.0886243
AT2	Old	sgPten	G1	-0.0179417	-0.0829831
AT1.AT2	Old	sgPten	G1	-0.0602566	-0.0893647
AT1.AT2	Old	sgPten	G1	-0.0305114	-0.0803031
AT2	Old	sgPten	G1	-0.0481194	-0.0880539
AT2	Old	sgPten	G1	-0.0312168	-0.0802816
AT2	Old	sgPten	G1	-0.0398281	-0.0622946
AT2	Old	sgPten	G1	-0.0741605	-0.0473023
AT2	Old	sgPten	G1	-0.034852	-0.0666008
AT2	Old	sgPten	G1	-0.0687896	-0.0715771
AT2	Old	sgPten	G1	-0.0232717	-0.092508
AT2	Old	sgPten	G1	-0.0196075	-0.0541651
AT2	Old	sgPten	G1	-0.0380607	-0.0429931
AT2	Old	sgPten	G1	-0.0683405	-0.0549684
AT2	Old	sgPten	S	0.043521	-0.0589072
AT2	Old	sgPten	S	0.210388	0.0331468
AT1.AT2	Old	sgPten	G1	-0.0611449	-0.0525508
AT2	Old	sgPten	G1	-0.0452926	-0.0646332
AT1	Old	sgPten	G1	-0.0847292	-0.0668242
AT2	Old	sgPten	S	0.0207155	-0.0466475
AT2	Old	sgPten	G1	-0.0553395	-0.0290228
[truncated: 55,150 more rows]
