# Supplementary material for: Aging represses oncogenic KRAS-driven lung tumorigenesis and alters tumor suppression
Source: Nat Aging. 2025 Nov 4;5(11):2263–78. doi: 10.1038/s43587-025-00986-z (PMC12616358; doi:10.1038/s43587-025-00986-z)
Supplement: Supplementary file 16 — Statistical source data. [file 43587_2025_986_MOESM16_ESM.xlsx]

## Sheet: Sheet1
Extended Data Fig 8a
Single-cell RNA sequencing data are available through the Gene Expression Omnibus under the record GSE297023
Age	Tumor genotype	Cell type	Number of cells	Proportion of cells
Old	sgInert	Alveolar macrophage	6630	0.704644
Old	sgInert	Alveolar macrophage	1371	0.456543
Old	sgInert	Alveolar macrophage	14933	0.627859
Old	sgPten	Alveolar macrophage	2571	0.47488
Old	sgPten	Alveolar macrophage	4505	0.678464
Old	sgPten	Alveolar macrophage	2379	0.4808
Old	sgPten	Alveolar macrophage	8522	0.405578
Young	sgInert	Alveolar macrophage	13358	0.715671
Young	sgInert	Alveolar macrophage	5753	0.684229
Young	sgInert	Alveolar macrophage	1041	0.295319
Young	sgInert	Alveolar macrophage	20079	0.780677
Young	sgPten	Alveolar macrophage	7499	0.601412
Young	sgPten	Alveolar macrophage	4899	0.669811
Young	sgPten	Alveolar macrophage	6388	0.632726
Young	sgPten	Alveolar macrophage	7168	0.521613
Old	sgInert	Endothelial	592	0.0629185
Old	sgInert	Endothelial	102	0.033966
Old	sgInert	Endothelial	3188	0.13404
Old	sgPten	Endothelial	323	0.0596601
Old	sgPten	Endothelial	601	0.090512
Old	sgPten	Endothelial	172	0.0347615
Old	sgPten	Endothelial	732	0.0348372
Young	sgInert	Endothelial	1011	0.0541656
Young	sgInert	Endothelial	247	0.0293768
Young	sgInert	Endothelial	277	0.0785816
Young	sgInert	Endothelial	1642	0.0638414
Young	sgPten	Endothelial	655	0.0525303
Young	sgPten	Endothelial	579	0.0791632
Young	sgPten	Endothelial	384	0.0380349
Young	sgPten	Endothelial	508	0.036967
Old	sgInert	ASMC	33	0.00350728
Old	sgInert	ASMC	16	0.000672721
Old	sgPten	ASMC	5	0.000923532
Old	sgPten	ASMC	11	0.00165663
Old	sgPten	ASMC	1	0.000202102
Old	sgPten	ASMC	3	0.000142776
Young	sgInert	ASMC	100	0.00535762
Young	sgInert	ASMC	24	0.00285442
Young	sgInert	ASMC	32	0.00124417
Young	sgPten	ASMC	12	0.000962387
Young	sgPten	ASMC	18	0.00246103
Young	sgPten	ASMC	4	0.000396197
Young	sgPten	ASMC	1	7.27696e-05
Old	sgInert	ASMC	0	0
Young	sgInert	ASMC	0	0
Old	sgInert	AT2	1498	0.159209
Old	sgInert	AT2	1349	0.449217
Old	sgInert	AT2	4078	0.17146
Old	sgPten	AT2	1941	0.358515
Old	sgPten	AT2	1077	0.162199
Old	sgPten	AT2	1940	0.392078
Old	sgPten	AT2	9408	0.447744
Young	sgInert	AT2	3041	0.162925
Young	sgInert	AT2	1920	0.228354
Young	sgInert	AT2	1739	0.493333
Young	sgInert	AT2	2431	0.0945179
Young	sgPten	AT2	3145	0.252226
Young	sgPten	AT2	1192	0.162975
Young	sgPten	AT2	2419	0.2396
Young	sgPten	AT2	4752	0.345801
Old	sgInert	Ciliated	34	0.00361356
Old	sgInert	Ciliated	16	0.00532801
Old	sgInert	Ciliated	204	0.00857719
Old	sgPten	Ciliated	35	0.00646472
Old	sgPten	Ciliated	25	0.00376506
Old	sgPten	Ciliated	38	0.00767987
Old	sgPten	Ciliated	106	0.00504474
Young	sgInert	Ciliated	106	0.00567908
Young	sgInert	Ciliated	45	0.00535205
Young	sgInert	Ciliated	22	0.00624113
Young	sgInert	Ciliated	64	0.00248834
Young	sgPten	Ciliated	67	0.00537333
Young	sgPten	Ciliated	56	0.00765655
Young	sgPten	Ciliated	19	0.00188193
Young	sgPten	Ciliated	38	0.00276525
Old	sgInert	Classical DC	180	0.0191306
Old	sgInert	Classical DC	13	0.004329
Old	sgInert	Classical DC	83	0.00348974
Old	sgPten	Classical DC	68	0.01256
Old	sgPten	Classical DC	48	0.00722892
Old	sgPten	Classical DC	64	0.0129345
Old	sgPten	Classical DC	254	0.0120883
Young	sgInert	Classical DC	122	0.0065363
Young	sgInert	Classical DC	87	0.0103473
Young	sgInert	Classical DC	33	0.0093617
Young	sgInert	Classical DC	34	0.00132193
Young	sgPten	Classical DC	244	0.0195685
Young	sgPten	Classical DC	56	0.00765655
Young	sgPten	Classical DC	134	0.0132726
Young	sgPten	Classical DC	98	0.00713142
Old	sgInert	AT1.AT2	26	0.00276331
Old	sgInert	AT1.AT2	35	0.011655
Old	sgInert	AT1.AT2	144	0.00605449
Old	sgPten	AT1.AT2	101	0.0186553
Old	sgPten	AT1.AT2	31	0.00466867
Old	sgPten	AT1.AT2	84	0.0169766
Old	sgPten	AT1.AT2	669	0.0318389
Young	sgInert	AT1.AT2	56	0.00300027
Young	sgInert	AT1.AT2	45	0.00535205
Young	sgInert	AT1.AT2	111	0.0314894
Young	sgInert	AT1.AT2	256	0.00995334
Young	sgPten	AT1.AT2	161	0.012912
Young	sgPten	AT1.AT2	106	0.0144928
Young	sgPten	AT1.AT2	176	0.0174326
Young	sgPten	AT1.AT2	353	0.0256877
Old	sgInert	Alveolar fibroblast	136	0.0144542
Old	sgInert	Alveolar fibroblast	7	0.002331
Old	sgInert	Alveolar fibroblast	537	0.0225782
Old	sgPten	Alveolar fibroblast	64	0.0118212
Old	sgPten	Alveolar fibroblast	118	0.0177711
Old	sgPten	Alveolar fibroblast	31	0.00626516
Old	sgPten	Alveolar fibroblast	37	0.0017609
Young	sgInert	Alveolar fibroblast	480	0.0257166
Young	sgInert	Alveolar fibroblast	77	0.00915794
Young	sgInert	Alveolar fibroblast	18	0.00510638
Young	sgInert	Alveolar fibroblast	155	0.00602644
Young	sgPten	Alveolar fibroblast	284	0.0227765
Young	sgPten	Alveolar fibroblast	119	0.0162702
Young	sgPten	Alveolar fibroblast	30	0.00297147
Young	sgPten	Alveolar fibroblast	26	0.00189201
Old	sgInert	B	72	0.00765225
Old	sgInert	B	1	0.000333
Old	sgInert	B	6	0.00025227
Old	sgPten	B	8	0.00147765
Old	sgPten	B	23	0.00346386
Old	sgPten	B	14	0.00282943
Old	sgPten	B	53	0.00252237
Young	sgInert	B	24	0.00128583
Young	sgInert	B	8	0.000951475
Young	sgInert	B	2	0.000567376
Young	sgInert	B	8	0.000311042
Young	sgPten	B	42	0.00336835
Young	sgPten	B	23	0.00314465
Young	sgPten	B	9	0.000891442
Young	sgPten	B	18	0.00130985
Old	sgInert	T Lymphocyte / NK	32	0.003401
Old	sgInert	T Lymphocyte / NK	1	0.000333
Old	sgInert	T Lymphocyte / NK	3	0.000126135
Old	sgPten	T Lymphocyte / NK	14	0.00258589
Old	sgPten	T Lymphocyte / NK	49	0.00737952
Old	sgPten	T Lymphocyte / NK	13	0.00262732
Old	sgPten	T Lymphocyte / NK	94	0.00447363
Young	sgInert	T Lymphocyte / NK	106	0.00567908
Young	sgInert	T Lymphocyte / NK	19	0.00225975
Young	sgInert	T Lymphocyte / NK	9	0.00255319
Young	sgInert	T Lymphocyte / NK	24	0.000933126
Young	sgPten	T Lymphocyte / NK	51	0.00409014
Young	sgPten	T Lymphocyte / NK	27	0.00369155
Young	sgPten	T Lymphocyte / NK	24	0.00237718
Young	sgPten	T Lymphocyte / NK	71	0.00516664
Old	sgInert	Mature DC	46	0.00488894
Old	sgInert	Mature DC	5	0.001665
Old	sgInert	Mature DC	34	0.00142953
Old	sgPten	Mature DC	24	0.00443295
Old	sgPten	Mature DC	14	0.00210843
Old	sgPten	Mature DC	23	0.00464834
Old	sgPten	Mature DC	94	0.00447363
Young	sgInert	Mature DC	34	0.00182159
Young	sgInert	Mature DC	31	0.00368696
Young	sgInert	Mature DC	56	0.0158865
Young	sgInert	Mature DC	38	0.00147745
Young	sgPten	Mature DC	60	0.00481193
Young	sgPten	Mature DC	14	0.00191414
Young	sgPten	Mature DC	66	0.00653724
Young	sgPten	Mature DC	28	0.00203755
Old	sgInert	Mesothelial	5	0.000531406
Old	sgInert	Mesothelial	44	0.00184998
Old	sgPten	Mesothelial	8	0.00120482
Old	sgPten	Mesothelial	3	0.000606306
Old	sgPten	Mesothelial	1	4.75919e-05
Young	sgInert	Mesothelial	17	0.000910796
Young	sgInert	Mesothelial	1	0.000118934
Young	sgInert	Mesothelial	1	3.88802e-05
Young	sgPten	Mesothelial	2	0.000160398
Young	sgPten	Mesothelial	1	0.000136724
Young	sgPten	Mesothelial	8	0.000792393
Young	sgPten	Mesothelial	3	0.000218309
Old	sgInert	Mesothelial	0	0
Old	sgPten	Mesothelial	0	0
Young	sgInert	Mesothelial	0	0
Old	sgInert	AT1	106	0.0112658
Old	sgInert	AT1	97	0.032301
Old	sgInert	AT1	476	0.0200135
Old	sgPten	AT1	218	0.040266
Old	sgPten	AT1	106	0.0159639
Old	sgPten	AT1	160	0.0323363
Old	sgPten	AT1	980	0.04664
Young	sgInert	AT1	153	0.00819716
Young	sgInert	AT1	141	0.0167697
Young	sgInert	AT1	209	0.0592908
Young	sgInert	AT1	938	0.0364697
Young	sgPten	AT1	203	0.0162804
Young	sgPten	AT1	207	0.0283019
Young	sgPten	AT1	417	0.0413035
Young	sgPten	AT1	620	0.0451172
Old	sgInert	LEC	1	0.000333
Old	sgInert	LEC	8	0.000336361
Old	sgPten	LEC	7	0.00129294
Old	sgPten	LEC	9	0.00135542
Old	sgPten	LEC	1	0.000202102
Old	sgPten	LEC	10	0.000475919
Young	sgInert	LEC	9	0.000482186
Young	sgInert	LEC	1	0.000283688
Young	sgInert	LEC	4	0.000155521
Young	sgPten	LEC	7	0.000561392
Young	sgPten	LEC	6	0.000820345
Young	sgPten	LEC	5	0.000495246
Young	sgPten	LEC	1	7.27696e-05
Old	sgInert	LEC	0	0
Young	sgInert	LEC	0	0
Old	sgInert	Secretory	13	0.00138166
Old	sgInert	Secretory	4	0.001332
Old	sgInert	Secretory	24	0.00100908
Old	sgPten	Secretory	10	0.00184706
Old	sgPten	Secretory	3	0.000451807
Old	sgPten	Secretory	9	0.00181892
Old	sgPten	Secretory	13	0.000618694
Young	sgInert	Secretory	27	0.00144656
Young	sgInert	Secretory	6	0.000713606
Young	sgInert	Secretory	1	0.000283688
Young	sgInert	Secretory	7	0.000272162
Young	sgPten	Secretory	15	0.00120298
Young	sgPten	Secretory	6	0.000820345
Young	sgPten	Secretory	4	0.000396197
Young	sgPten	Secretory	14	0.00101877
Old	sgInert	Pericyte	5	0.000531406
Old	sgInert	Pericyte	6	0.00025227
Old	sgPten	Pericyte	6	0.00110824
Old	sgPten	Pericyte	6	0.000903614
Old	sgPten	Pericyte	1	0.000202102
Old	sgPten	Pericyte	4	0.000190367
Young	sgInert	Pericyte	11	0.000589338
Young	sgInert	Pericyte	2	0.000237869
Young	sgInert	Pericyte	1	0.000283688
Young	sgInert	Pericyte	7	0.000272162
Young	sgPten	Pericyte	11	0.000882188
Young	sgPten	Pericyte	2	0.000273448
Young	sgPten	Pericyte	2	0.000198098
Young	sgPten	Pericyte	7	0.000509387
Old	sgInert	Pericyte	0	0
Old	sgInert	iMON	1	0.000106281
Old	sgInert	iMON	1	0.000333
Old	sgPten	iMON	19	0.00350942
Old	sgPten	iMON	6	0.000903614
Old	sgPten	iMON	15	0.00303153
Old	sgPten	iMON	32	0.00152294
Young	sgInert	iMON	10	0.000535762
Young	sgInert	iMON	2	0.000237869
Young	sgInert	iMON	5	0.00141844
Young	sgPten	iMON	11	0.000882188
Young	sgPten	iMON	3	0.000410172
Young	sgPten	iMON	7	0.000693344
Young	sgPten	iMON	36	0.00261971
Old	sgInert	iMON	0	0
Young	sgInert	iMON	0	0
Extended Data Fig 8b
Single-cell RNA sequencing data are available through the Gene Expression Omnibus under the record GSE297023
Cell Type	Age	Number of differentially expressed genes (sgPten vs sgInert)
Alveolar fibroblast	Young	0
Alveolar macrophage	Young	514
Ciliated	Young	1
Endothelial	Young	12
Cancer cells	Young	472
Classical DC	Young	3
Mature DC	Young	2
Alveolar fibroblast	Old	27
Alveolar macrophage	Old	2841
Ciliated	Old	25
Endothelial	Old	762
Cancer cells	Old	812
Classical DC	Old	6
Mature DC	Old	10
Extended Data Fig 8c
Single-cell RNA sequencing data are available through the Gene Expression Omnibus under the record GSE297023
Category	Number of genes	Cell type	Proportion
Only in old	27	AF2	1
Only in young	0	AF2	0
Both young and old	0	AF2	0
Discordant between young and old	0	AF2	0
Both young and old	258	AM	0.0866353
Discordant between young and old	2	AM	0.000671592
Only in old	2467	AM	0.828408
Only in young	251	AM	0.0842848
Only in old	6	cDC1	0.857143
Only in young	1	cDC1	0.142857
Both young and old	0	cDC1	0
Discordant between young and old	0	cDC1	0
Both young and old	1	Ciliated	0.04
Only in old	24	Ciliated	0.96
Only in young	0	Ciliated	0
Discordant between young and old	0	Ciliated	0
Both young and old	5	Endothelial	0.00651042
Only in old	757	Endothelial	0.985677
Only in young	6	Endothelial	0.0078125
Discordant between young and old	0	Endothelial	0
Both young and old	1	maDC	0.1
Only in old	9	maDC	0.9
Only in young	0	maDC	0
Discordant between young and old	0	maDC	0
Both young and old	241	PanAT	0.233301
Only in old	568	PanAT	0.549855
Only in young	224	PanAT	0.216844
Discordant between young and old	0	PanAT	0
