# Supplementary material for: Aging represses oncogenic KRAS-driven lung tumorigenesis and alters tumor suppression
Source: Nat Aging. 2025 Nov 4;5(11):2263–78. doi: 10.1038/s43587-025-00986-z (PMC12616358; doi:10.1038/s43587-025-00986-z)
Supplement: Supplementary file 17 — Statistical source data. [file 43587_2025_986_MOESM17_ESM.xlsx]

## Sheet: CD45
Age	Old	Old	Old	Old	Old	Old	Old	Old	Young	Young	Young	Young	Young	Young	Young	Young
Tumor genotype	sgInert	sgInert	sgInert	sgInert	sgPten	sgPten	sgPten	sgPten	sgInert	sgInert	sgInert	sgInert	sgPten	sgPten	sgPten	sgPten
SampleID	ES1_1	ES1_2	ES1_3	ES1_4	ES1_5	ES1_6	ES1_7	ES1_8	ES1_9	ES1_10	ES1_11	ES1_12	ES1_13	ES1_14	ES1_15	ES1_16
	16.67	65.62	70.87	28.61	6.511	14.57	8.605	25.32	33.29	23.3	12.75	24.61	13.75	2.67	4.061	3.942
	12.01	24.69	48.31	34.09	7.364	10.73	8.896	9.549	23.15	23.6	9.747	12.45	4.255	5.283	5.207	1.982
	47.28	58.77	47.25	12.11	7.805	7.868	15.84	12.13	23.64	16.14	6.43	12.98	3.265	7.407	6.605	13.47
	20.43	58.82	73.92	6.853	2.236	7.103	6.333	14.32	13.08	19.03	13.67	14.93	2.351	12.12	3.003	9.325
	18.62	66.67	74.53	10.8	2.65	9.143	9.11	9.687	31.29	42.17	4.601	14.33	3.622	8.291	7.636	4.082
	5.806	65.79	56.74	10.99	3.09	10.32	10.08	9.522	26.14	28.74	6.07	25.34	8.773	8.473	1.163	34.77
	16.8	58.09	74.95	11.99	7.999	11.93	3.736	26.12	28.84	24.32	13.84	10.44	1.636	3.748	8.658	4.11
	5.804	21.28	57.76	18.52	5.517	14.4	8.898	11.77	42.41	16.93	7.407	6.733	4.232	2.497	12.93	11.42
	4	22.03	72.01	20.44	5.508	12.05	16.16	12.72	31.78	22.04	12.42	11.07	4.727	4.293	0.7469	5.955
	3.366	15.94	68.92	29.77	4.724	11.09	11.27	10.58	20.33	19.38	4.545	24.97	2.242	3.982	5.819	9.983
	0.8	33.63	56.87	16.05	10.77	13.46	13.46	3.414	17.65	22.88	13.4	19.96	2.401	2.648	7.449	4.674
	0.6849	85.37	50.54	22.77	2.137	31.12	3.844	5.005	14.66	16.92	4.621	6.28	4.802	1.214	1.775	4.721
	2.97	17.46	22.15	18.92	5.933	15.1	8.125	6.161	10.34	23.61	1.528	28.46	7.251	5.417	2.439	15.01
	14.2	30.98	7.483	26.02	3.289	31.54	2.141	3.374	18.78	26.76	3.341	21.23	2.028	1.686	1.756	13.5
	6.294	27.61	26.59	2.533	4.713	12.83	2.104	1.959	29.11	27.14	2.857	17.66	1.669	3.868	3.977	16.8
	14.29	51.19	19.66	13.25	4.791	17.52	12.67	1.578	27.3	29.88	5.364	14.82	5.58	3.592	6.6	5.784
	10.7	22.3	18.89	31.98	4.686	22.61	3.608	18.25	9.962	24.54	2.108	10.64	3.638	10.41	2.165	3.467
	18.29	37.6	30.52	13.56	1.753	33.17	15.01	14.3	25.36	26.23	4.339	8.212	7.532	9.631	9.726	17.14
	24.54	27.14	20.66	9.848	5.498	13.08	10.88	4.486	18.17	30.53	8.821	7.309	3.165	3.685	3.591	8.497
	31.18	38.95	55.21	1.884	1.594	16.53	3.018	2.7	14.82	31.02	4.658	4.175	0.8766	9.213	2.868	2.907
	5.767	34.99	16.83	22.22	7.472	27.89	10.14	4.767	34.13	23.44	1.639	4.615	1.726	7.116	9.349	6.624
	20.27	18.33	13.86	20.76	2.675	35.1	19.57	8.265	20.83	17.35	10.54	2.812	8.101	2.51	7.456	12.77
	59.02	27.86	37.18	21.38	10.96	22.82	3.328	8.546	5.836	19.44	3.405	9.2	4.319	0.9677	1.624	2.066
	26.45	37.27	29.41	47.92	7.523	15.48	4.927	8.181	14.94	14.89	3.241	5.774	0.4472	0.6213	3.239	11.8
	6.935	33.33	53.71	29.96	4.597	28.9	6.925	9.048	13.97	28.95	4.78	17.86	2.68	0.8264	7.571	3.713
	19.05	47.84	45.69	18.89	2.195	28.57	2.792	8.365	18.67	38.38	0.5217	6.386	1.918	1.503	7.746	3.917
	14.95	61.47	51.72	37.26	1.659	35.51	10.54	7.818	34.95	39.44	7.068	6.351	8.153	8.947	3.258	19.63
	20.5	46.88	67.4	30.58	2.048	12.98	3.37	2.393	24.13	31.74	1.935	7.819	14.02	2.509	4.6	12
	26.24	37.97	11.73	44.72	4.58	6.14	3.829	1.807	28.08	13.17	3.123	19.41	2.31	5.894	12.95	19.53
	26.03	42.23	39.07	34.57	5.449	11.61	6.409	2.135	10.57	17.97	7.441	16.38	5.135	2.685	16.9	15.77
	39.72	31.52	54.39	26.89	6.455	28.19	3.064	3.796	14.61	28.48	2.523	27.05	3.085	5.806	3.676	25.71
	48	47.22	48.32	15.83	7.742	12.76	7.699	0.9232	33.7	15.42	4.74	6.357	4.101	2.045	3.657	23.22
	43.75	40.46	30.47	45.92	3.646	21.3	5.486	4.523	33.72	19.33	4.555	16.04	2.557	9.262	8.721	8.045
	34.25	29.08	62.25	24.49	5.514	48.94	12.56	5.362	30.02	17.58	3.55	16.8	6.86	3.118	6.566	26.42
	29.72	35.87	40.27	35.47	3.082	25.9	13.3	10.92	36.78	17.3	2.597	6.948	4.175	2.379	6.484	3.884
	24.43	51.11	21.96	44.68	2.172	15.35	18.18	3.796	22.08	24.75	5.619	16.61	2.849	4.47	1.86	3.921
	22.65	22.17	11.16	55.66	17.01		10.07	6.209	37.69	15.6	5.234	12.55	8.915	15.62	2.899	2.478
	30.14	13.15	53.35	31.59	9.238		13.9	6.294	31.18	12.66	6.659	10.19	10.73	3.548	2.372	12.47
	30.88	46.43	44.04	45.5	1.318		10.19	1.561	22.35	14.96	3.63	7.458	3.566	17.4	6.207	4.507
	13.45	24.67	28.53	75.38	3.429		7.141	3.186	18.84	22.39	4.921	14.48	4.375	8.312	2.184	5.051
	25.92	1.923	33.54	25.8	10.83		6.994	6.201	28.69	12.24	4.484	3.367	6.482	3.006	6.726	12.18
	8.858	34.1	14.53	10.56	4.332		11.77	6.999	24.78	19.64	3.739	28.56	12.91	2.306	3.699	19.31
	38.13	20	52.56	17.02	4.701		10.35	2.794	26.18	30.3	5.775	10.49	5.715	10.4	15.68	12.42
	27.99	30.78	22.07	22.67	6.576		12.87	6.925	14.72	21.57	1.27	36.46	18.27	17.68	3.712	13.2
	17.78	42.38	11.74	19.37	5.046		5.294	5.051	9.084	35.31	3.774	34.67	1.578	6.675	8.743	9.569
	22.03	27.42	40.58	24.46	4.6		6.358	21.75	13.47	39.77	5.697	26.65	6.914	6.52	12.22	9.785
	12.46	53.75	45.33	18.5	6.03		5.687	6.234	16.61	26.36	3.739	28.82		5.443	5.449	8.615
	31.64	9.995	27.48	10.54	3.655		8.75	5.737	3.679	31.91	8.207	11.53		4.615	7.162	19.9
	34.6	23.21	39.03	21.31	3.052		7.859	6.768	15.38	8.97	2.406	28.57		3.134	5.164	9.654
	37.5	73.33	21.08	26.77	1.56		6.34	13.29	25.19	22.95	1.327	22.32		11.72	2.298	8.198
	30.44	40.49	34.62	41.83	3.372		7.555	13.03	19.11	30.82	2.251	26.79		6.162	2.489	9.458
	24.04	78.57	34.41	45.56	10.85		7.27	17.95	32.82	16.47	3.581	7.803		8.054	2.597	2.857
	30.54	83.53	31.76	31.33	4.58		5.527	10.72	25.71	23.76	9.984	13.1		7.371	15.53	9.541
	31.56	65.7	21.21	26.65			13.11	11.7	26.18	16.09	3.817	16.01		10.53	3.416	11.13
	61.76	61.4	31.93	35.12			11.04	10.75	15.18	18.24	1.9	16.2		5.389	6.845	21.67
	41.58	39.49	32.38	24.67			4.056	2.796	11.93	23.85	0.8646	8.145		5.989	2.751	23.28
	6.222	51.17	54.94	22.06			10.54	3.864	20.77	32.36	6.316	9.505		9.381	14.27	12.02
	6.587	30.71	33.33	15.24			10.85	3.846	25.9	32.77	5.576	8.658		12.68	7.007	17.42
	51.05	44.55	13.6	17.99			17.86	3.486	27.98	30.56	3.63	12.97		13.25	4.46	4.486
	35.31	63.54	36.86	43.92			7.537	6.389	12.9	19.45	8.668	23.31		9.036		5.37
	11.62	6.713	33.44	37.69				9.837	11.81	41.08	2.798	17.81		6.851		4.287
	10.53	25.55	17.8	38.54				6.369	29.41	57.47	3.611	19.8		8.176		7.385
	23.16	78.38	45.4	30.96				9.663	59.8	27.29	3.094	5.176		10.21
	22.62	49.05	21.45	23.16				3.747	46.47	27.83	3.995	12.5		6.772
	25.82	28.36	24	29.52				16.86	75.93	27.65	6.375	22.71		3.704
	28.81	22.54	22.63	22.63				15.29	48.55	14.43	4.189	12.74		9.561
	38.23	67.69	18.09	19.66				2.758	30.99	19.8	0	13.29		11.91
	40.45	38.14	10.21	13.74				19.2	33.74	23.21	1.548	6.57		1.807
	33.74	60.83	8.344	15.47				2.755	59.44	26.53	2.35	15.69		11.29
	38.53	79.88	16.89	9.581				7.27	38.79	32.02	1.53			2.122
	32.8	48.42	37.64	32.07				3.733	48.26	12.61	3.467			3.781
	12.72	41.51	25.7	15.62				6.332	60.61	28.32	3.487			4.719
	39.25	35.2	12.14	35.18				11.74	57.55	17.81	4.159			17.42
	13.42	54.77	17.57	25.19				10.5	62.5	21.05	3.564
	19.31	39.76	27.39	37.52				7.684	56.25	22.13	3.985
	6.678	31.02	63.3	39.36				18.22	80	22.68	2.454
	12.2	51.77	50.08	15				5.181	66.67	32.8	3.784
	6.915	22.63	46.8	15.73				2.259		21.6	2.693
	14.91	52.16	19.04	28.58				7.922		14.18	5.296
	16.82	29.68	35.89	17.97				7.529		17.2	3.089
	15.61	53.89	33.75	17.49				3.659		8.418	4.363
	24.92	51.12	21.57	29.81				3.482		4	2.132
	25.16	48.04	24.97	17.91				16.68		20.47	3.87
	7.736	52.58	15.61	20.82				1.927		20.81	2.792
	17.72	35.71	16.67	23.35				4.751		12.81	4.063
	76.67	18.34	31.54				10.43		31.33	7.908
	37.34	24.96	46.85				11.06		36.52	6.2
	41.88	10.71	16.59						26.55	3.355
	38.26	21.17	15.63						40.91	8.157
	73.87	33.14	28.39							4.798
	65.36	18.99	20.19							7.174
	80.17	22.27	46.56							6.074
	47.34	18.56	31.73							2.436
	61.4	32.07	45.93							5.032
	42.72	35.03	36.68							3.582
	33.47	7.395	42.48							5.834
	58.18	15.81	20.5							3.898
	87.21	25	41.67							3.476
	74.36	18.5	42.79							3.595
	90.5	20.64	31.12							4.569
	77.32	15.52	32.94							7.878
	48.31	19.47	15.49							7.099
	67.55	7.472	28.97							2.385
	55.52	16.3	29.84							7.268
	52.01	13.51	54.63							6.535
	67.56		21.23							5.413
	63.7		25.4							5.473
	69.19		11.36							4.362
	75.74		19.95							2.18
	79.4		0							3.123
	75.79		11.06							3.875
	64.75		15.56							3.652
	22.11		11.74
	10.4		29.48
	29.27		41.86
	10.38		20.78
	37.84		20.54
	32.47		10.25
	30.35		20.5
	20.6		13.51
	18		15.27
	19.29		20.29
	18.52		22.13
	18.84		41.54
	36.61		28.58
	29.94		33.06
	9.848		58.01
	9.786		16.25
	50.13		19.89
	52.17		15.78
	13.06		9.463
	8.499		9.965
	39.52		20.14
	10.02		11.7
	38.77		6.27
	40.23		5.911
	57.86		12.79
	55.56		10.52
	62.34		11.49
	53.67		12.68
	50		13.73
	74.05		5.644
	25.3		8.333
	10.43		12.14
	50.92		31.22
	27.71		30.29
	54.76		16.33
	60.9		24.5
	52.04		28.28
	47.56		25.51
	49.24		32.24
	55.81		14.31
	73.91		13.47
	72.9		35.05
	56.32		22.91
	27.09		11.92
			29.31
			22.95
			38.75
			22.93
			8.26
			6.866
			36.76
			37.05
			24.88
			48.08

## Sheet: B220
Age	Old	Old	Old	Old	Old	Old	Old	Old	Young	Young	Young	Young	Young	Young	Young	Young
Tumor genotype	sgInert	sgInert	sgInert	sgInert	sgPten	sgPten	sgPten	sgPten	sgInert	sgInert	sgInert	sgInert	sgPten	sgPten	sgPten	sgPten
SampleID	ES1_1	ES1_2	ES1_3	ES1_4	ES1_5	ES1_6	ES1_7	ES1_8	ES1_9	ES1_10	ES1_11	ES1_12	ES1_13	ES1_14	ES1_15	ES1_16
	14.48	7.457	17.82	8.981	4.188	10.22	6.286	2.354	6.278	15.64	0	9.601	1.431	2.482	0.7036	9.484
	4.878	12.54	24.8	2.848	3.017	8.444	2.475	7.207	1.829	8.909	0	15.98	4.05	0.7924	4.57	10.92
	31.58	8.213	3.673	4.601	0.9584	14.63	5.098	4.258	1.235	2.843	0	4.49	1.036	2.163	3.326	19.56
	10.19	9.8	0.6658	0.3503	0.3891	4.425	0.9714	0.6912	0.8696	3.372	0	5.832	0.781	4.13	1.149	4.598
	1.818	18.64	0.8055	6.107	4.817	3.081	5.953	1.529	0.7916	7.828	0	3.533	5.854	0.3127	1.461	5.646
	10.27	14.12	0.4382	2.799	0.5313	6.055	6.871	0.2542	8.011	6.222	0	7.258	4.806	4.025	0.6941	12.65
	14.77	6.842	0.7856	3.642	2.216	1.512	3.404	9.473	3.389	7.126	0	1.266	1.087	1.421	2.414	10.7
	16.39	4.678	1.627	1.839	1.928	7.815	1.152	5.991	3.492	18.18	5.96	2.899	0.2232	1.159	5.054	13.04
	4.58	5.726	0.1935	4.05	0.4093	12.99	3.025	8.524	1.599	15.96	0.2212	2.976	2.41	0.565	7.88	22.09
	0	2.933	5.966	12.92	0.1417	13.56	1.953	3.36	8.824	3.982	0	10.42	0.9146	0.5857	1.266	10.46
	9.709	15.94	47.05	3.6	0.1028	7.244	2.657	2.476	0.9074	4.9	0	5.06	6.277	5.385	5.375	5.805
	21.87	19.75	9.852	1.053	0.3193	11.9	0.7724	3.734	0.5709	4.228	0	8.202	1.207	2.339	5.241	14.32
	2.381	10.2	20.24	2.18	1.565	3.022	0.8783	1.34	2.535	5.744	0	0	2.188	2.16	1.651	3.527
	20.5	1.136	30.68	0.787	5.127	2.748	15.81	3.905	2.186	2.564	0.1353	1.721	0.3384	0.4108	6.155	0.6011
	0.9424	9.116	18.61	1.655	7.192	6.045	10.82	1.562	2.76	1.443	0.3236	0.4914	1.172	2.824	1.367	7.786
	3.708	14.53	0.625	3.499	3.86	1.206	14.71	1.683	5.61	5.485	0.8403	0	7.959	2.649	2.822	1.388
	1.215	8.409	6.841	4.905	2.062	14.27	9.712	1.03	9.769	3.823	0	0.4938	0.6731	0.7653	1.49	5.572
	4.016	14.08	27.96	10.4	0.7039	10	13.57	0.7349	2.123	3.655	0.2637	23.26	1.663	0.6283	1.643	0.9962
	1.685	17.42	19.73	1.295	0.2211	3.752	3.909	2.72	2.326	0.4644	0	18.63	1.937	5.588	2.944	3.815
	3.963	2.839	15.48	4.86	3.765	9.477	11.01	1.351	1.034	3.723	0.1576	0.6781	3.644	0	1.686	5.786
	15.52	11.17	6.042	1.833	0.8917	4.046	1.998	3.062	1.223	2.64	0.362	2.5	8.315	0.013	0.6422	1.284
	7.377	24.95	13.11	2.147	2.836	8.303	2.668	1.726	3.134	5.991	0.1382	1.062	3.965	0	1.33	2.847
	9.434	2.939	10.61	1.313	0.2274	19.66	4.891	5.417	1.575	4.432	0.1669	17.11	2.628	0.5261	1.191	5.45
	13.73	8.046	4.348	3.288	8.461	15.18	9.032	2.252	16.06	19.67	0.681	20.13	3.518	0.4017	0.6965	9.758
	9.986	0.9266	24.72	4.021	1.051	3.596	9.723	0.5357	1.594	9.897	3.761	9.341	1.042	0.3742	0.7143	19.84
	8.247	1.261	9.772	3.39	2.134	3.234	14.07	0.1515	2.647	8.8	0.1221	5.405	1.338	1.716	3.227	1.636
	8.889	0	24.19	5.129	1.121	4.828	1.691	1.339	3.569	12.29	2.207	14.27	1.676	0.2556	2.751	1.937
	12.9	0.9368	32.08	0	8.81	9.024	3.774	5.758	33.75	3.004	6.308	26.97	4.461	0.5574	0.1606	2.367
	15.29	0.9434	6.242		0.6052	4.462	3.279	0.4358	23.59	4.221	7.905	10.87	1.097	0.1305	4.562	1.447
	6.043	18.15	2.619		0.3877	6.325	4.715	0.8726	26.66	3.49	2.985	1.508	10.11	0	7.102	2.641
	4.732	1.375	31.16		2.729	23.89	6.254	2.294	27.39	6.215	0.5291	12.63	1.976	0.0267	3.863	3.064
	3.79	19.31	3.279		0.9016	2.156	2.971	0.3239	26.63	8.92	2.125	15.44	3.685	1.703	6.326	0.4642
	1.387	8.382	2.405		5.373	8.426	9.371	6.207	19.52	8.129	3.491	6.404	1.959	4.789	4.827	1.28
	0.9804	1.946	4.115		0.202	3.988	3.243	6.128	17.5	4.361	3.226	11.16	0.6202	5.297	6.747	0.085
	24.48	10.79	9.894		0.9919	2.293	6.938	0.8099	17.63	6.785	0.407	0.6944	1.95	0.3786	9.107	1.643
	36.99	2.493	2.019		1.328	3.04	12.61	3.573	7.542	14.68	0.2801	2.27	0.8504	0.8722	8.238	0.6359
	18.79	4.203	8.91		3.218	2.794	11.01	3.496	0.7284	4.542	5.924	4.992	0.7163	0.7839	7.878	0.3203
	39.68	7.212	1.754		0.9714	3.276	4.331	2.228	9.366	5.458	4.873	14.15	0.4195	0.0571	1.116	3.56
	12.5	29.14	4.494		0.6668		4.755	0.5298	2.433	6.141	5.284	1.399	0.536	0.0748	2.941	1.062
	9.607	8.146	14.05		4.495		2.457	0.2886	27.56	3.226	1.238	3.336	4.274	0.4835	9.049	8.876
	13.39		8.161		5.398		2.752	0.1201	4.607	6.452	0.444	18.59	0.8202	0.5926	1.666	7.662
	6.803		11.31		4.971		3.917	0.0652	3.178	14.58	0	5.705	1.87	0.394	0.9135	6.262
	11.96		16.1		3.714		15.62	0.7278	15.5	13.59	0.1517	2.998	4.651	0.2865	0.4642	0.9451
	20.44		7.76		1.724		1.151	0.2188	8.134	18.34	1.582	2.525	5.323	0.2003	0.0815	8.243
	22.22		9.789		0.3649		4.303	0.9063	9.299	15.83	3.997	2.516	5.212	2.558	0.2351	11.88
	12		15.79		3.605		0.9082	0.1276	25.61	9.239	0.9336	5.959	4.152	5.677	0.3486	3.608
	8.885		28.56		2.186		12.98	3.191	21.21	6.684	0.1257	3.39	0.4513	0.6536	0.1422	0.5753
	9.341				5.54		14.14	3.022	12.06	5.048	0.172	3.597	0.4269	0.3924	6.676	1.245
	6.098				4.02		7.157	3.021	17.31	5.131	0.3503	7.973	2.627	1.68	4.386	0.459
	2.037				1.983		10.26	2.593	25.88	9.739	0.8192	5.157	0.4348	0.3109	1.581	0.927
					1.847		1.697	1.034	13.36	11.89	0.4274	3.507	3.079	5.942	10.01	2.573
					3.455		2.504	0.6726	16.48	6.452	6.142	11.09		0.6016	10.25	0.9692
					0.672		1.149	0.8172	36.82	3.64	6.388	1.381		1.099	2.634	0.7812
					1.256		5.258	0.9119	1.859	19.52	3.719	11.13		2.314	1.991	0.7581
					1.43		7.184	5.894	31.52	5.645	2.679	2.376		3.905	2.627	0.3382
					1.961		4.478	4.31	13.38	14.88	0.1415	1.565		0.6098		1.611
					0.2421		7.854	1.677	4.944	5.534	0.5927	10.06		4.461		1.347
					0.9811			7.329	10.92	7.968	1.658	4.314		0.6433		20.46
					1.487			0.6126	10.14	2.583	1.774	11.08		0.3003		4.468
					0.4523			3.194	10.39	2.509	1.78	11.68		0.1687		8.009
					0.8382			0.186	12.99	13.68	2.387	9.1		0.1129
					2.795			0.2232	23.8	12.96	1.604	12.76		0.2529
								2.599	34.5	6.203	2.032	23.75		0.0237
								0.0504	12.53	6.409	2.19	10.08		0.0908
								2	1.715	17.11	1.673	14.64		0.5665
								1.423		2.157	0.4723	2.006		0.964
								3.89		11.6	3.176	5.319		0.2401
								0.6466		7.392	0.2215	0		1.236
								0.3731		4.466	1.928	1.348		0.1211
								4.212		3.093	3.495	0.938		0.4181
								3.063		4.233	3.153	1.531
								2.659		6.348	6.873	1.903
								6.375		2.622	7.86	4.145
								0.4011		4.679	5.837	3.289
								0.9375		7.21	1.969	5.269
								6.679		22.46	1.326	26.56
								0.3663		5.137	8.071
								0.8795		4.511	1.647
								0.5376		4.742	0.7956
								0.0717		4.632	0.2786
								4.573		1.377	0.3279
								0.6843		0.4348	1.848
										2.496	5.189
										3.765	0.44
										0.369	0.5373
										0.885	0.1664
										2.726	0.0938
										3.373	0.4046
										8.182	5.148
										15.57	0.2198
										2.809	1.541
										18.42	4.091
										9.081	1.538
										7.77	6.931
										7.865	0.939
										11.56	0.8493
										3.803	0.2744
										13.53	0.137
											0.495
											1.786
											0.1678
											0.836

## Sheet: CD4
Age	Old	Old	Old	Old	Old	Old	Old	Old	Young	Young	Young	Young	Young	Young	Young	Young
Tumor genotype	sgInert	sgInert	sgInert	sgInert	sgPten	sgPten	sgPten	sgPten	sgInert	sgInert	sgInert	sgInert	sgPten	sgPten	sgPten	sgPten
SampleID	ES1_1	ES1_2	ES1_3	ES1_4	ES1_5	ES1_6	ES1_7	ES1_8	ES1_9	ES1_10	ES1_11	ES1_12	ES1_13	ES1_14	ES1_15	ES1_16
	2.1838	2.883	0.4911	0.1416	0.1617	0.3509	0.5263	0.2928	0	0.3247	0	0.5814	0.0915	0.477	0.0248	0.0433
	2.8302	1.963	0.5435	0	0.6309	0.2278	0.3564	0.6024	0	0.996	0.2994	0	0.5565	0.4744	0	0.1747
	0	1.235	0	0.1426	0	0.2649	0.3795	0.1959	0	0.2535	0.6494	1.288	0.1975	0.4525	0	0.1973
	2.4169	4.464	0.5168	0.07	0.086	0.2959	0.0856	0	0.2208	0.2717	0	0.4266	0.1605	0	0.0397	0.0891
	0.2809	2.439	0.3447	0	0.5917	0.2685	0.4514	0.0583	0	0	0	0.6091	0.1156	0.7762	0.0327	0
	1.3736	2.857	0.1168	0.0856	0.0305	0.3209	0.4511	0.1029	0	1.746	0	0.3472	0.0726	0	0	0.0396
	1.7241	2.928	0.1538	0.031	0.0544	0	0.1111	0.1916	0	1.333	0.2717	0.3315	0.0713	0.0964	0.1696	0.2392
	1.6484	0.3413	0.2273	0	0	0.2907	1.041	0.6279	0	0.427	0.12	1.282	0.0451	0	0	0.0856
	0.4975	1.001	0.2716	0.186	0.0334	0.246	0.2729	0.087	0	0.4515	0	0.4613	0.0291	0.2284	0.0476	0.1902
	0	0.3817	0.545	0.1174	0.1211	0.2688	0.0375	0.6765	0.1072	0.77	0.1092	1.72	0.0341	1.155	0	0.3575
	0	2.244	0	0.1453	0.3244	0.2198	0.4692	0.394	0.2055	0.7554	0	0.4638	0.1207	0.4635	0.303	0
	0	1.657	0.4505	0	0	0.0951	0.2477	0.1661	0	0.2999	0	0.4405	0.1177	0.1198	0.0243	0.0578
	3.548	0.8705	1.231	0	0	0.0611	0.335	0.0906	0	0.6944	0	0.9079	0.4142	0	0.02	0.4444
	0	0.5525	0.4525	0	0	0.2182	0.8838	0.0822	0	0.2793	0.2439	0.7143	0.0364	0.1228	0.0517	0
	1.4218	0	0.2883	0.3077	0.1231	0.7421	0.8746	0.2985	0	0.3534	0	0.5666	0.1168	0.4098	0.0484	0.0732
	0	1.082	0	0	0.0655	0.4111	0.8368	0.3534	0	0.3448	0.195	1.609	0.1802	0.1801	0.2077	0.2585
	1.1152	0.8613	0.5787	0	0.1066	0.1962	1.356	0.065	0.0763	0.25	0	0.8696	0.3118	1.008	0.1402	0.4417
	1.2698	1.159	0.2208	0	0	0.1602	0.9208	0.3294	0.0805	0.6557	0	0.0885	0.126	1.12	0.2838	0.0439
	3.3097	0.5034	0.4096	0	0.163	0	0.0838	0	0.0333	0.171	0.3922	2.21	0.0253	1.207	0.0318	0.0975
	0.4535	1.07	0.3652	0.1227	0.2055	0.7974	0	0	0	0	0	1.669	0.1127	0.1572	0.1433	0.0343
	1.6701	0.8157	0.8133	0	0.44	0	0.0737	0.7924	0	0.4243	0	0.3731	0.1987	0.1672	0.0531	0.0491
	0.7937	1.623	0.3344	0	0.1553	0.0694	0.3254	0.1792	0.2377	0.0623	0	0.3548	0.0875	0.8949	0.3477	0.0707
	0.1942	0.4651	1.445	0.0504	0.0407	0.3709	0	0.2558	0	0	0.216	0.2628	0.037	0.0376	0.1621	0.0962
	0.1513	0.7825	0.9274	0	0.0508	0.241	0.6623	0.6934	0	0.2703	0	0.6889	0.0608	0.8671	0.1507	0.1442
	1.0101	1.262	0	0	0.0802	0	0.446	0.1924	0	0.3165	0	0.1986	0.0368	1.19	0.1668	0.2891
	1.1033	0.7428	0.3988	0	0.2735	0.7578	0.232	0.4386	0	0.3503	0.2849	0.347	0	0.1103	0.1426	0.2494
	0.1577	0.6966	0.3356	0	0.4717	0.0974	0.537	0.1564	0	1.531	0	1.822	0.5137	0.5725	0.1913	0.1255
	0	3.509	0.2457	0	0.2901	0.148	0.0612	0	0	0.8969	0	0.8658	0.031	0.111	0.101	0.1626
	0.0648	0.6944	1.403	0.1442	0	0.1324	0.0514	0.2663	0.1272	1.595	0	0.2279	0.1456	0.1676	0	0
	0.6353	0	0.2007	0.109	0.098	0.1263	0.3992	0.2058	0.0285	0.8475	0.641	0.786	0	0.0977	0.0795	0
	0	2	0.6623	0.141	0.0238	0.8621	0.9129	0.1428	0.1172	0.2125	0.1224	0.2342	0.091	0	0.1092	0.012
	0.8834	1.563	0.3165	0	0.0344	0.068	0.3734	0.1553	0.1089	0	0	0.7009	0.2366	0.1828	0.1663	0
	1.531	2.098	0.3266	0.2378	0.2625	0	0.346	0.2616	0	0	0.1383	0	0.2828	0.3507	0.1376	0.4348
	2.288	1.088	1.562	0	0.0696	0.0741	0.4043	0.1349	0	1.007	0	0.5358	0.1975	0.2132	0.0919	0.1036
	1.786	0.7937	1.535	0.6472	0.1279	0.086	0.1572	0.6035	0.3375	1.601	0	0.9615	0.1621	0.0534	0.0541	0.0914
	0.3448	2.118	0	0.5	0.4447	0.1789	0.3045	0.0215	0	0.2762	0.165	0.4403	0.4848	0	0.0448	0.1975
	0	1.81	0.211	0	0.0798	0.049	0.4934	0	0.1704	0	0.2967	0.3145	0.1347	0.6345	0.0883	0
	0	0.651	0.2114	0.2169	0	0.2646	0.1673	0.0569	0.2451	0.1328	0.1961	1.439	0.0215	0.4329	0.0619	0.1708
	0.1582	0.5729	0.4405	0.2242	0.1334	0.2153	0.761	0.323	0.2849	0.2375	0.2987	0.5168	0.1394	0.0821	0.0333	0.1278
	0	0.257	0	0.2151	0		0.1486	0.1352	0.679	0.2732	0	0.189	0.1859	0.1495	0.1	0.3386
	0	0.7128	0.8119	0.566	0.3872		0.4966	0.6274	0.0482	0.7979	0	0.0735	0.1585	0.667	0	0.167
	1.333	0.1712	0	0.225	0.1079		0.1264	0.2459	0.0587	0.1676	0.2492	0.1148	0.2736	0.2224	0.0145	0
	0.8092	0.1744	0.3289	0.3617	0.1294		0.4346	0.1923	0.0402	0.6998	0	0.2351	0.2709	0.29	0.0254	0.3247
	0	0.1949	1.487	0.1795	0.1413		0.0906	0.7495	0	0	0.278	0	0.0204	0.3285	0	0.3148
	0	0.3124	0.4172	0.3652	0.1724		0.5338	0.1384	0	0.8705	0.3181	1.12	0.1538	0	0	0.2988
	0	1.063	1.535	0	0.0862		0.4908	0.2927	0	2.242	0.336	1.13	0.3763	0.1002	0.057	0.2037
	0	0.9202	0	0.13	0.0737		0.9146	0.0218	0.1072	0.3841	0.054	0	0.3417	0.5157	0	0.1934
	0	0.8876	0.7739	0.2088	0.027		0.1391	0.0252	0.2278	0	0.1201	0.2825	0.5733	0.1729	0	0
	0	0.3344	0	0.6061	0.1455		0.2997	0	0	0	0.311	0.4376		0.1736	0	0.152
	0.4219	0	0.5747	0.2278	0.316		0.2182	0.056	0	0.1109	0.578	0.277		0.46	0.0857	0.0626
	0.4175	1.408	0	0.4619	0.0284		0.5764	0.2708	0	0.1597	0	0		0.2994	0.0751	0.0254
	0	1.051	0.2994	0.578	0.1161		0.5277	0.4357	0	0.5393	0.0757	1.378		0.2824	0.2315	0
	0	0.3195	0.6231	0.3742	0.1654		0.2942	0.2198	0	0.7059	0	1.786		0.2415	0.0407	0.0306
	0	0	0.3257	0.4031	0.1445		0.0714	0	0	0.5545	0.1515	1.285		0.0963		0.0693
	0	2.905	0.141	0.3891	0.13		0.0559	0.31	0	1.587	0.2053	0		0.7927		0.1828
	0	1.268	0	0	0		0.113	0.7075	0	0.3268	0.6559	0.3308		0.0801		0.0449
	0	2.423	0.2257	0	0.169		0.3745	0.1138	0.2899	0.9174	0.2198	0.3497		0.0813
		1.357	0.5839	0	0.104		0.5871	0.116	0	0.7172	0.2389	0.3636		0.9828
		0	0.1567	0	0.0557		0.4449	0.3678	0.324	0.7905	0.6184	1.167		0.522
		1.093	0	0.2043	0.26		0.447	0.3846	0	0.6122	0.1011	0.2233		0.4313
		3.846	0	0.5948	0		0.1004	0.124	0	0	0.495	0.7158		0.4552
		0	0.3429	0	0.1451		0.5965	0.396	0.4491	0.2584	0	0.5745		0.6183
		0.4167	0.3067	0.1848	0.3215			0.4203	0.2825	0.431	0.3802	0.3752		0
		0.3236	0.1513	0	0.6234			0	0	0.2299	0.8584	0.1185		0.1986
		0.6993	0	0.0746	0.096			0	0	0.4808	0.8761	0.4643		0
		0.3416	0.5208	0	0.271			0.1189	0.2413	0.1616	0	1.333		0
		0.3096	0	0	0.143			0	0.1524	0.4181	0.1828	0.3067		0.2478
		0.7407	0.4343	0	0.2983			0.1712	0.4926	0.3988	0.1047	0.6352		0.241
		0.8445	0.267	0	0			0.1008	0.2911	0.5988	0.5706	0.2301		0.1944
		0		0.53				0.5814	0	0	0.6604	1.508		0.2774
		0		0.0466				0.1504	0	1.351	0.4909	0.8443		0.0977
		0.361		0.1969				0.7519	0	0	0	0.1946		0.4028
		1.911		0.2786				0.06	0	0.888	0.4854	0.2004
		1.581		0.3861				0.0752	0	1.705	0.5295	0.8214
		1.117		0.4594				0.0327		1.026	0.0166	0.5543
		1.441		0.5698				0.0994		0.2347	0.1382	0.1075
		0.8621		0.1718				0.0082		0.7458	0.2066	0.4812
				0				0		1.164	0.4203	0
				0				0.0357		1.508	0.3429	0.4129
				0				0		0.3577	0.149	1.736
				0				0.0327		0.277	0.2663	0.3854
				0				0		0.7273	0	0.4509
				0				0		1.275	0.7246	0.6211
				0.0564				0.0729		1.906	0	1.702
				0				0.2613		0	0.0864	1.969
				0				0.155		1.153	0	0.9901
				0.0596				0		1.593	0.2415	0.6865
				0.1292				0.2095		0.8696	0.1704	0.122
								0		0.4944	0.4762	0.2105
								0.4886		1.166	0.3805	0
								0.0751		1.163	0.157	0.6061
								0.2251		0.9217	0.1186
								0.311		0.9881	0.4753
								0.1541		0.4695	0.1848
								0		2.26
								0.0857		0.8032
								0.2676		1.162
								0.2167		0.2538
								0.1248		0.2853
								0.2028		0.6276
								0.3413		2.273
								0.2053		1.21
								0.2859		1.357
								0.2232		0.4545
								0.597		0.3953
								0.1496		0
										0.5698
										0.9615
										0.2861
										0.4149
										0.4666
										0.1799
										0.4532
										0
										0
										0.1156
										0.1949
										1.42
										1.349
										1.962
										1.005

## Sheet: CD8
Age	Old	Old	Old	Old	Old	Old	Old	Old	Young	Young	Young	Young	Young	Young	Young	Young
Tumor genotype	sgInert	sgInert	sgInert	sgInert	sgPten	sgPten	sgPten	sgPten	sgInert	sgInert	sgInert	sgInert	sgPten	sgPten	sgPten	sgPten
SampleID	ES1_1	ES1_2	ES1_3	ES1_4	ES1_5	ES1_6	ES1_7	ES1_8	ES1_9	ES1_10	ES1_11	ES1_12	ES1_13	ES1_14	ES1_15	ES1_16
	0.4878	1.134	0.2753	0.1589	0.0487	0.0267	0.0446	0	0.2481	0.2038	0.1959	0.123	0.0421	0	0.1314	0
	0.759	0.5013	0.1367	0	0	0.1289	0.3554	0.0424	0.2833	0.7614	0	0.1238	0.0644	0	0.0524	0
	0.2047	0.495	0	0.1254	0.0927	0	0.5274	0	0.2751	0.5502	0.3831	0.306	0.0554	0.1935	0.1215	0.1208
	0	0.3344	0	0.198	0.1598	0	0.5263	0	0.3927	0.2279	0.1972	0	0.0538	0.3245	0.0344	0
	0	1.471	0	0.3906	0.1538	0.0282	0.0527	0.0185	0	0	0.5102	0.1003	0.0488	0	0.0361	0
	0	1.299	0.2433	0.4065	0.1037	0.0883	0.0419	0	0.1903	0.2736	0	0.1845	0.0521	0.1446	0.101	0.0376
	0	1.086	0.4695	0.133	0	0.1163	0.8772	0.0655	0	0.2375	0.612	0.1789	0.0539	0.2249	0.0969	0.0863
	0.625	0	0.3336	0	0.0552	0.0427	0.3529	0	0.4556	0.1382	0	0.0816	0.0971	0.1986	0.0716	0
	1.449	1.481	0.597	0	0.0244	0	0.3433	0.0785	0	0.326	0.1825	0.2254	0.0651	0.0662	0	0.2321
	1.408	0	0	0	0.0877	0.0457	0.625	0	0.2308	1.296	0.3145	0	0.0414	0	0	0.0751
	0	1.626	0	0.4237	0.1022	0.411	0.1729	0	0.2719	0.3252	0	0.4301	0.0704	0.032	0	0.1139
	0.5435	1.198	0	0.5952	0	0.0493	0.1388	0	0	0.4005	0	0.2591	0.1961	0	0	0.1226
	0.495	0.3341	0	0.2615	0.0981	0.2552	0.1443	0	0	0.1957	0.282	0	0.0998	0	0.1183	0.023
	0.3268	1.282	0	0.3108	0.1705	0	0	0.0627	0	0.4785	0	0	0.2053	0	0	0
	1.453	0.3546	0.2392	0.0709	0.0678	0.2872	0.0806	0	0.1153	0	0	0.081	0.1367	0	0.057	0
	0.4149	0	0	0	0.1309	0.0355	0.5092	0	0	0.3023	0	0.1808	0.0309	0.0967	0	0.0919
	0.7859	0.1446	0.4608	0.363	0.0599	0.03	0.0907	0.1159	0	0.4529	0.4795	0	0.0264	0.0676	0	0.0433
	0.545	0	0.4862	0	0.0647	0.1629	0	0.086	0.4065	0.2475	0.271	0.1045	0.0371	0.0454	0	0.0619
	0.303	0.0898	0.5372	0	0.0771	0.1222	0.0261	0	0.1552	0.436	0.2625	0	0.046	0.1434	0.062	0.1477
	0.4545	0.4425	0.3757	1.042	0	0.211	0.1351	0.1112	0.1587	0	0	0.1542	0.2374	0.1572	0.1172	0.0917
	1.307	0.0786	0	0.9852	0.1232	0.208	0.1025	0.0345	0	0.3546	0.1806	0	0.0788	0.0295	0.1853	0
	0.6098	0.4739	0	0.373	0	0.047	0	0	0	0.2874	0.0992	0.2153	0.0564	0.0431	0.1791	0.0269
	0.7569	0.3058	0.9677	0.2141	0	0.0139	0.4	0.0806	0	0.1818	0.5076	0.1733	0	0.3025	0.018	0.0412
	0.4866	0.1667	0.6897	0	0.2019	0	0.1898	0	0.2732	0.1815	0.1255	0	0.0388	0.1982	0.3041	0
	0	0.2101	0.2732	0.243	0.2588	0	0.2489	0	0.0392	0.1174	0	0.2551	0.0458	0.2364	0.0324	0.0203
	0.0729	1.154	0.1546	0.1397	0	0	0.2639	0.0383	0.0766	0.3472	0.2602	0.369	0.0281	0	0	0
	0.2801	0	0.1786	0	0	0	0	0.0122	0	0.9398	0.1714	0.1261	0.0076	0.1628	0.1006	0
	0.7503	0	0.227	0.2177	0.0742	0.0269	0	0.0892	0	0.4124	0.1208	0.2336	0.134	0.3933	0.0253	0
	0	0.7752	0.0548	0.2522	0	0.1188	0	0.0821	0.4287	0	0.0773	0	0.0649	0.0632	0	0.1192
	0.8834	0.9615	0.4902	0	0	0.1925	0.0644	0	0.0787	0.2055	0	0.3133	0.0704	0.0924	0.0317	0
	0.6415	0.6536	0.5305	0.2024	0.1823	0.2716	0.0739	0	0.2326	0	0.0791	0.0486	0.1725	0	0.0485	0.0354
	0.8889	0.0545	0	0.2882	0.1224	0	0.1121	0.0824	0.0409	0.3503	0.1524	0.1808	0.0181	0.0704	0.0422	0
	1.062	0	0.3886	0.5714	0.0242	0.1922	0.3398	0.2028	0.4207	0.4592	0.1408	0.0687	0.0702	0.191	0.0871	0.0855
	0.133	0.5405	1.19	0.4702	0	0	0.4608	0.0963	0	0.8235	0	0	0.1502	0.2713	0.1605	0.1934
	1.686	0	0.2654	0	0.0738	0	0	0.051	0	0.7722	0.5698	0	0.236	0.0852	0.0658	0.0607
	0	0.4386	0.1117	0	0.0303	0.1524	0.4533	0.0481	0.2212	0.1365	0.4819	0.0997	0.159	0.0651	0.1072	0.0204
	0.7634	0	0	0.2451	0.065	0.0216	0.5793	0.0342	0	0.3058	0.402	0	0.1075	0.0914	0.1007	0.0822
	0.8658	0.2882	0.129	0.2024	0.0835		0	0.2271	0	0.5132	0.1248	0	0.0648	0	0.0513	0.0303
	1.034	0	0.1484	0.2058	0.0621		0	0	0	0	0.544	0.1091	0	0.1015	0.02	0
	1.522	0.1076	0.1245	0.4809	0.116		0.0556	0	0.1918	0.1403	0.3497	0.1556	0.0702	0.1359	0.0753	0.2363
	1.623	0	0	0.2438	0		0.4964	0	0	0.134	0.5796	0.2653	0.0902	0.0785	0.244	0.0462
	0	1.709	0.5814	0.7092	0		0.4101	0.051	0	0.2372	0	0.3984	0.2008	0.1807	0.1396	0
	0.8253	0.578	1.186	0	0.077		0.2588	0	0	0.6814	0	0	0.1682	0.2288	0.0915	0.0351
	0.4831	0.7634	0.2141	0	0.0269		0.3261	0	0.0896	0.0428	0.3881	0	0.2311	0.3717	0.1176	0.0485
	0.3817	0.6423	0.33	0.081	0		0.5562	0.0336	0	0.3968	0	0.0829	0.3211	0	0.1631	0
	0.4646	0.656	0.137	0	0.1538		0.5284	0	0	0.1117	0	0.0879	0.1194	0.4627	0.2859	0.0616
	1.149	0	0.2096	0	0		0.0892	0	0.1229	0.7246	0	0.1267	0	0.319	0.2296	0.0409
	0.7353	0.8491	0.827	0.333	0		0.307	0	0	0.4848	0.3721	0.184	0.3779	0.1736	0.2376	0
	0.4076	0.432	0.4008	0	0.0431		0.3562	0.0217	0	0.4535	0.0986	0		0.2654	0.043	0.0778
	0.7078	0.4016	0.1655	0	0		0.1337	0.0872	0	0.3266	0.0873	0		0.1156	0.0417	0.0139
	1.053	1.043	0.569	0.2146	0.0681		0	0.1901	0.142	0.1745	0	0.1107		0.3866	0.0799	0.2088
	0.561	0.995	0.2684	0.7519	0.1392		0.2015	0.1575	0.2786	0.5401	0.0835	0.1552		0.2904	0.0622
	0	0.7117	0.2952	0.1585	0.038		0.3742	0.0754	0	0.3805	0	0		0.1853	0
	0.3617	0.3367	0.8071	0.3968	0.2571		0.2319	0.0335	0	0.2993	0.0752	0		0.0755	0.0764
	0.3333	0.3891	0.2212	0.2837	0.2513		0.1044	0	0	0	0.2528	0		0.5137	0.0089
		0.3277	0.4317	0.4765	0		0.5171	0	0.295	0	0.3356	0.0433		0.2955
		0.4808	0.086	0.6143	0.0461		0.5663	0.0313	0	0.104	0.0833	0.1337		0.2588
		0	0.6422	0.7246	0.1664		0.0627	0.0621	0	0.3077	0.4097	0.3738		0.0728
		0	0.7913	0.4202	0		0.3524	0	0.112	0.2326	0.479	0		0
		0.6394	0.1412	0.4376	0.083		0	0.1284	0	0.4267	0.1286	0		0.1366
		0	0.4184	0.3542	0.0407		0.0836	0.1275	0.1142	0.1905	0.0708	0.086		0.6452
		0.495	0.8	0	0.0399		0.4011	0.2222	0.0671	0.288	0.1162	0.0377		0.2578
		1.154	0.6098	0.7444	0		0	0	0.082	0.7273	0.2076	0.0799		0.1123
		0.6472	0.2749	0	0.1646		0	0.1984	0.1465	0.4535	0.2449	0		0.542
		0.1842	0	0	0.0168		0.0848	0	0.1526	0.1211	0.1626	0		0
		1.724	0.2305	0.3344	0.1809		0	0	0	0.4065	0	0.2688		0.2762
		0.8043	0.1462	0.939				0.0502	0.0338	0.384	0	0		0.1127
		0.3636	0.7463	0				0	0.2685	0.571	0.3922	0		0.241
		1.156	0.0841	0.2101				0	0	0.5474	0.0952	0.0572		0.1944
		0	0.2372	0				0.1248	0	0.2506	0.0618			0.2774
		0.6024	0.1305	0.1309				0.0219	0.0556	0.2301	0			0.0977
		0.1109	0.1015	0.5575				0	0.082	0.2065	0.0808			0.4028
		0.4145	0.1554	0.6349				0	0	0.314	0.1289
		0.9434	0.1485	1.016				0	0	0.3344	0.4525
		0.2941	0.4141	0.1079				0	0.1071	0	0.2599
		0.4988	0.4451	0.2609				0.0862	0.0738	0	0.7042
		0.8824	0	0.1675				0.0176	0	0	0
		0.7576	0.3232	0.2326				0.0486	0	0	0.2384
			0.4542	0.4149				0	0.0941	0.2114	0.0894
			0.144	0.3115				0.018		0.6098	0.179
			0.1877	0.3571				0.2066		0.1083	0.1058
			0.353	0.5076				0		0.1102
			0	0.2089				0.0793		0.0979
			0.7067	0.1765				0		0.1148
			0.4785	0.2088				0		0
			0.1887	0.2841				0		0.4525
				0.145				0.1558		0.5319
				0						0
				0.5146						0.455
				0.7318						0.5178
				0.1901						0.7647
				0.4425						0.2558
				0.4847						0
				0.6897
				0
				0.5714
				0.1003
				0.4438
				0
				0.1946
				0.5626
				0.4165
				0.3527
				0
				0.4206
				0.1802
				0
				0.8287
				0.3799
				0.4785
				0.0766
				0.4367
				0.4779
				0.578
				1.266
				0.6079
				0.5495
				1.266
				0.3119
				0.5284
				1.087
				0.2299
				0.2216
				0.1996
				0.4996
				0.1706
				0.4766
				0.1048
				0
				0.0744
				0
				0.2441
				0.1183
				0.7407
