# Supplementary material for: Aging represses oncogenic KRAS-driven lung tumorigenesis and alters tumor suppression
Source: Nat Aging. 2025 Nov 4;5(11):2263–78. doi: 10.1038/s43587-025-00986-z (PMC12616358; doi:10.1038/s43587-025-00986-z)
Supplement: Supplementary file 18 — Statistical source data. [file 43587_2025_986_MOESM18_ESM.xlsx]

## Sheet: Sheet1
Extended Data Fig10a
Single-cell RNA sequencing data are available through the Gene Expression Omnibus under the record GSE297023
Gene	baseMean	log2FoldChange	lfcSE	pvalue	padj	log10p
Pde4b	602.053	-0.925603	0.141851	3.24035e-12	5.89452e-08	7.22955
Ptger3	41.0458	1.78959	0.40786	4.95198e-07	0.00355077	2.44968
Gm38393	90.4128	1.09284	0.251194	5.85582e-07	0.00355077	2.44968
Gm42047	1697.54	0.866999	0.215636	2.23184e-06	0.0101499	1.99354
Arhgap42	558.086	-0.817374	0.215572	5.49196e-06	0.0199809	1.69939
Fstl1	300.758	0.658228	0.176003	7.22596e-06	0.0219079	1.6594
Ankrd13b	213.603	-0.515122	0.161948	4.72724e-05	0.122847	0.910634
Shmt2	156.719	-0.564921	0.183907	6.7725e-05	0.153998	0.812485
Elmo1	1083.54	-0.00614145	0.0171079	8.59233e-05	0.17367	0.760275
Gm3912	69.5103	1.3746	0.474584	0.000109641	0.187581	0.726811
Cep295nl	204.36	-0.620391	0.213615	0.00012619	0.187581	0.726811
M1ap	170.005	1.07208	0.371029	0.000134709	0.187581	0.726811
Gm44698	74.4411	-0.735083	0.258067	0.000141227	0.187581	0.726811
Snhg14	104.811	0.669448	0.238433	0.000159323	0.187581	0.726811
Kirrel	651.276	-0.53403	0.190815	0.000163966	0.187581	0.726811
Epb41l3	24.6066	-1.31651	0.466805	0.000164988	0.187581	0.726811
Coro6	579.142	-0.00432776	0.0161592	0.000207485	0.210151	0.677469
Slc38a4	430.682	0.524119	0.195779	0.000218428	0.210151	0.677469
Gm45783	70.8669	1.32322	0.500437	0.000230776	0.210151	0.677469
Ranbp3	952.679	-0.323414	0.121142	0.000231049	0.210151	0.677469
Lcn2	5827.32	0.00456606	0.0162599	0.000269555	0.233499	0.631715
Gm5469	34.0945	1.36999	0.531611	0.00031544	0.253058	0.596781
Apoe	166.933	0.930225	0.364189	0.000322291	0.253058	0.596781
Flna	10470.4	-0.331007	0.130308	0.000333867	0.253058	0.596781
St8sia6	4210.06	-0.534715	0.215258	0.000365223	0.260894	0.583536
Tcirg1	541.397	-0.382144	0.153521	0.00037289	0.260894	0.583536
Wfs1	414.954	-0.0048527	0.0163832	0.000421458	0.283954	0.546753
Gm26971	23.0963	-0.00199387	0.0154555	0.000533937	0.346887	0.459812
Hdac7	4165.97	-0.277258	0.122426	0.000649494	0.367658	0.434556
Scp2	2326.5	0.486554	0.216341	0.000660129	0.367658	0.434556
Slpi	677.341	0.510893	0.22881	0.000669052	0.367658	0.434556
Arhgef16	975.036	-0.00721692	0.0177976	0.000677321	0.367658	0.434556
Mapk8ip3	2883.73	-0.214879	0.0954599	0.000685979	0.367658	0.434556
Cacng4	155.393	0.651068	0.293693	0.000719581	0.367658	0.434556
Smyd2	486.43	-0.307716	0.140267	0.000750514	0.367658	0.434556
Zbtb17	367.69	-0.32916	0.150987	0.00075551	0.367658	0.434556
Chac1	35.1434	-0.901359	0.413837	0.000765013	0.367658	0.434556
Bicd1	149.333	-0.00385239	0.0159636	0.000768018	0.367658	0.434556
Col15a1	113.786	1.07701	0.501571	0.000833163	0.374736	0.426274
Rtkn	1414.72	-0.301685	0.140409	0.000852317	0.374736	0.426274
Lhfpl2	1521.16	-0.32215	0.151802	0.000867585	0.374736	0.426274
Pla2g12b	40.7483	1.06495	0.509244	0.000867623	0.374736	0.426274
Smurf1	6558.74	-0.259963	0.122517	0.000885804	0.374736	0.426274
Mat1a	479.162	0.418345	0.201983	0.000942662	0.389727	0.40924
Tgoln1	18711.6	0.26706	0.13385	0.000990342	0.40034	0.397571
Zfhx4	513.606	0.572521	0.284413	0.00104409	0.412894	0.384161
Nbeal2	1089.27	-0.00399163	0.0160121	0.00108548	0.420126	0.37662
Snrpd2	203.744	0.429436	0.211869	0.00111188	0.421378	0.375329
ENSMUSG00000120248	5082.44	0.297598	0.148772	0.00113803	0.422488	0.374185
Lamp3	24708.1	0.369392	0.178919	0.00117892	0.428915	0.367629
Pde10a	138.574	0.590697	0.305881	0.00126385	0.4508	0.346016
Unc13d	1216.95	-0.409626	0.216433	0.00134863	0.46376	0.333707
Itih4	3131.08	0.605342	0.321197	0.00137357	0.46376	0.333707
Hspg2	2458.49	-0.409891	0.218377	0.00137667	0.46376	0.333707
Arhgef1	2767.25	-0.0084547	0.0187681	0.00144071	0.470347	0.327582
Caskin2	726.415	-0.340875	0.185023	0.00144794	0.470347	0.327582
Kat2a	261.358	-0.00512787	0.0165004	0.00148527	0.47401	0.324213
Apoc1	198.204	1.33851	0.761536	0.00159035	0.498793	0.302079
Als2cl	1631.2	-0.380004	0.213525	0.00164135	0.506064	0.295795
Cc2d1b	750.44	-0.00622609	0.0171007	0.00170308	0.510087	0.292356
Pex11a	761.037	0.345562	0.198596	0.00174599	0.510087	0.292356
Dvl1	939.368	-0.333732	0.193032	0.00177948	0.510087	0.292356
Piezo1	5719.44	-0.00727715	0.0178036	0.00178537	0.510087	0.292356
Rida	198.609	0.441771	0.254745	0.0017946	0.510087	0.292356
Septin9	969.433	-0.369977	0.221214	0.00190713	0.530641	0.275199
Svopl	1021.78	0.00331132	0.0157749	0.00193144	0.530641	0.275199
Src	2674.85	-0.308406	0.184377	0.00195443	0.530641	0.275199
Nsmf	549.144	-0.276955	0.169491	0.00202149	0.540778	0.266981
Gm20300	345.546	0.338164	0.207615	0.00208616	0.54999	0.259645
Cntn5	161.968	0.444062	0.284731	0.00219491	0.565482	0.247582
Wdr54	21.6632	-0.00192809	0.015441	0.00220709	0.565482	0.247582
Pvt1	3358.5	-0.439069	0.28339	0.00227433	0.574616	0.240622
Glul	2064.83	0.305399	0.200066	0.00241304	0.596345	0.224502
Fgf2	117.187	0.611608	0.410489	0.00244276	0.596345	0.224502
Phka2	371.496	-0.309701	0.20559	0.00246781	0.596345	0.224502
Gm12648	549.177	-0.673137	0.464687	0.00249146	0.596345	0.224502
Stc1	176.402	0.468272	0.313652	0.0025317	0.598107	0.223221
Llgl1	459.366	-0.00455937	0.0162288	0.0025657	0.598368	0.223032
Vegfa	12818.7	-0.286036	0.198558	0.00266998	0.599421	0.222268
Myoz3	112.082	0.714571	0.515265	0.00268672	0.599421	0.222268
Gpc6	283.918	-0.632312	0.462845	0.00272939	0.599421	0.222268
Fzr1	391.798	-0.274696	0.197141	0.00276972	0.599421	0.222268
Agpat1	515.634	-0.224372	0.160762	0.00285713	0.599421	0.222268
Plxna1	3180.15	-0.00437621	0.0161508	0.00287589	0.599421	0.222268
Sf3a2	283.543	-0.00454733	0.0162212	0.002886	0.599421	0.222268
Khdrbs3	95.3566	0.615298	0.453668	0.00293359	0.599421	0.222268
Stxbp6	298.478	-0.334155	0.248094	0.0029761	0.599421	0.222268
Gsta4	807.952	0.287435	0.209103	0.00298307	0.599421	0.222268
Nup54	827.589	0.317986	0.234093	0.00299789	0.599421	0.222268
Fam107b	5735.6	-0.00251219	0.0155581	0.00300685	0.599421	0.222268
Zfp263	590.381	-0.0051722	0.016504	0.00308115	0.599421	0.222268
Spns2	1009.72	-0.312888	0.242103	0.00311478	0.599421	0.222268
Mab21l4	518.481	-0.32511	0.250344	0.00311529	0.599421	0.222268
Fth1	8358.29	0.00411821	0.0160478	0.00312316	0.599421	0.222268
Tgif1	1299.12	-0.00516614	0.0165022	0.00317832	0.599421	0.222268
Zfp335	1132.23	-0.0053509	0.016594	0.00318669	0.599421	0.222268
Zfp598	1309.83	-0.00510521	0.0164725	0.00321701	0.599421	0.222268
Icmt	544.888	-0.00462038	0.0162511	0.00322925	0.599421	0.222268
Snrpn	42.2441	0.66236	0.514865	0.00328532	0.601343	0.220878
Jdp2	2309.74	-0.00499357	0.0164189	0.00330571	0.601343	0.220878
Trip6	456.071	-0.243508	0.199623	0.00334181	0.60189	0.220483
Vmn2r30	29.411	0.967	0.962703	0.00341057	0.604576	0.218549
Ercc1	307.473	-0.00455608	0.0162207	0.00346183	0.604576	0.218549
Cep170b	3844.4	-0.28743	0.243575	0.0034785	0.604576	0.218549
Gm22009	54.081	-0.00132041	0.0153505	0.00355965	0.604576	0.218549
Gatad1	1499.89	0.235036	0.196488	0.00355995	0.604576	0.218549
AU021092	1112.89	0.293416	0.245259	0.00357307	0.604576	0.218549
Slc4a2	1653.36	-0.00593165	0.0169019	0.00360442	0.604576	0.218549
Dctd	41.6775	-0.00187077	0.0154297	0.00367398	0.604576	0.218549
Tyk2	833	-0.209578	0.190457	0.003686	0.604576	0.218549
Tmprss7	36.5082	0.785078	0.842541	0.0037077	0.604576	0.218549
Psd4	617.16	-0.196134	0.169627	0.00372231	0.604576	0.218549
Pcdh1	864.153	-0.00357974	0.0158531	0.0038399	0.618156	0.208902
Gm31251	33.1456	-0.0020892	0.0154682	0.0039289	0.621679	0.206434
Tarbp2	101.624	-0.337191	0.351407	0.00406162	0.621679	0.206434
Atp6v0a4	3990.31	0.00336183	0.0157836	0.00409078	0.621679	0.206434
Prr16	407.595	0.363943	0.394748	0.00415303	0.621679	0.206434
Gse1	7285.15	-0.171174	0.168436	0.0041723	0.621679	0.206434
Tpst2	489.976	-0.20084	0.254398	0.00418449	0.621679	0.206434
Snhg17	156.638	-0.00385744	0.0159464	0.00424067	0.621679	0.206434
Hat1	600.52	0.190099	0.193516	0.00429161	0.621679	0.206434
Dhrs7	328.247	0.354942	0.405403	0.00429467	0.621679	0.206434
Trf	10491.2	0.527872	0.400479	0.00433046	0.621679	0.206434
Abca7	1053.69	-0.22185	0.251358	0.00436185	0.621679	0.206434
Rxra	471.352	-0.00382117	0.0159341	0.00436366	0.621679	0.206434
Pdzd11	272.991	0.268548	0.337625	0.00443292	0.621679	0.206434
Usp13	772.397	-0.338501	0.446425	0.00444326	0.621679	0.206434
H1f5	9.11765	-0.00106759	0.015323	0.00447975	0.621679	0.206434
Gbp8	228.902	-0.00279052	0.0156226	0.00452602	0.621679	0.206434
Fastk	308.417	-0.280916	0.445596	0.00456385	0.621679	0.206434
Ppp1r18	268.947	-0.00348698	0.0158206	0.00456557	0.621679	0.206434
Myo9b	3469.09	-0.183533	0.196774	0.00463407	0.621679	0.206434
Hyi	152.493	-0.00357001	0.0158479	0.00464711	0.621679	0.206434
Soat2	25.1516	-0.00157313	0.0153824	0.00467932	0.621679	0.206434
Tox3	958.175	0.185473	0.210419	0.00467982	0.621679	0.206434
Fabp5	251.175	0.33956	0.557419	0.00470727	0.621679	0.206434
Map7d1	4125.73	-0.00700125	0.0175554	0.00472984	0.621679	0.206434
Iffo2	865.966	-0.00433013	0.0161228	0.0047709	0.621679	0.206434
Flrt2	317.531	-0.420655	0.934046	0.00478365	0.621679	0.206434
Ncam2	86.1873	0.00323259	0.0157424	0.00486067	0.621679	0.206434
Pitpnm2	8566.56	-0.154132	0.221457	0.00486624	0.621679	0.206434
Trappc14	138.613	-0.00405106	0.0160171	0.00492439	0.621679	0.206434
Neurl1a	755.411	-0.00340434	0.0157943	0.00492871	0.621679	0.206434
Ino80dos	828.546	0.240781	0.408583	0.00493505	0.621679	0.206434
Apln	13.7306	0.00129104	0.0153462	0.00495539	0.621679	0.206434
Abr	4369.53	-0.00544202	0.0166267	0.0050045	0.62354	0.205136
Slc35g1	147.845	0.0029664	0.0156668	0.00511674	0.633065	0.198551
Helz2	1431.5	-0.00399124	0.0159918	0.00519624	0.633065	0.198551
Gm28592	137.889	-0.00139858	0.0153594	0.00523841	0.633065	0.198551
Adamtsl5	328.31	-0.00348692	0.0158194	0.00523936	0.633065	0.198551
Gm37909	24.7577	-0.00171687	0.0154032	0.00525681	0.633065	0.198551
AU040972	9.4775	0.000901629	0.0153081	0.00528976	0.633065	0.198551
Tst	438.846	0.00365677	0.0158741	0.00541397	0.639496	0.194162
Gm37184	118.369	0.00180413	0.0154172	0.0054412	0.639496	0.194162
Sult1a1	203.041	0.00325885	0.0157496	0.00544895	0.639496	0.194162
Hoga1	950.161	0.0027874	0.0156202	0.00554439	0.644274	0.190929
Arhgap23	2198.2	-0.00770913	0.0180511	0.00559145	0.644274	0.190929
Pdgfc	243.512	-0.00200082	0.0154508	0.0056257	0.644274	0.190929
Mknk2	4322.93	-0.00386866	0.0159462	0.00563764	0.644274	0.190929
Samd12	1893.85	0.00346295	0.0158094	0.00568179	0.644274	0.190929
Inhbb	939.759	0.0029938	0.0156734	0.00573026	0.644274	0.190929
Mfhas1	1148.96	-0.0029089	0.015651	0.0057848	0.644274	0.190929
Cnksr3	3586.59	-0.00691782	0.0174852	0.00583509	0.644274	0.190929
Chkb	586.654	-0.0044828	0.0161891	0.00588432	0.644274	0.190929
Foxj2	987.153	-0.00653248	0.0172303	0.00589806	0.644274	0.190929
1810019D21Rik	833.395	-0.0033652	0.0157802	0.00589842	0.644274	0.190929
Padi2	217.793	-0.00224427	0.0154965	0.00595968	0.644274	0.190929
Tnip1	1735.68	-0.0076856	0.018027	0.00601005	0.644274	0.190929
Cd83	511.629	0.00366933	0.0158747	0.00601345	0.644274	0.190929
Osbpl5	1824.97	-0.00520593	0.0164757	0.00602092	0.644274	0.190929
Gm13408	35.3665	0.00120873	0.015337	0.00607109	0.644987	0.190449
Adi1	538.27	0.00542965	0.0166127	0.0060985	0.644987	0.190449
Ap2a1	1225.1	-0.00646509	0.0171911	0.0064504	0.678033	0.168749
Ciz1	1331.42	-0.00586556	0.0168396	0.0064855	0.678033	0.168749
Sema3f	91.2199	-0.00302351	0.01568	0.00659424	0.683211	0.165445
Fam184a	2799.1	0.00488497	0.0163751	0.00661014	0.683211	0.165445
Usp19	1745.77	-0.00687826	0.0174494	0.0066949	0.688062	0.162373
Gm26812	22.1946	0.00141374	0.0153603	0.00677176	0.688141	0.162322
Gm28403	818.62	0.00420585	0.0160666	0.00677226	0.688141	0.162322
Ctu2	146.343	-0.00362152	0.0158586	0.00684643	0.688141	0.162322
Ccnb1ip1	3180.2	-0.00202643	0.0154539	0.00687079	0.688141	0.162322
6030407O03Rik	36.4091	0.0019872	0.0154476	0.00693809	0.688141	0.162322
Lrrc20	864.999	-0.00596872	0.0168905	0.00695635	0.688141	0.162322
Dusp14	611.956	-0.0031115	0.0157041	0.00696047	0.688141	0.162322
Mgst1	1969.47	0.00339159	0.0157848	0.00717506	0.704759	0.151959
Zmat4	1258.51	-0.00185724	0.0154251	0.00720605	0.704759	0.151959
Ppp1r3b	659.513	0.00244263	0.0155373	0.00729555	0.707445	0.150307
Deaf1	783.564	-0.00494136	0.0163719	0.00731129	0.707445	0.150307
Fam214b	429.014	-0.00415498	0.0160449	0.00744585	0.716653	0.144691
Nup210l	977.036	0.00445555	0.0161717	0.00752908	0.719835	0.142767
Ppox	329.957	-0.00453937	0.0162184	0.00759973	0.719835	0.142767
Gm37352	1691.31	-0.00354835	0.0158335	0.00770198	0.719835	0.142767
Bccip	637.624	0.00452277	0.0161878	0.0077408	0.719835	0.142767
Gm29609	1324.36	-0.00465015	0.0162412	0.00775708	0.719835	0.142767
Zfp628	171.093	-0.00305205	0.0156858	0.00778669	0.719835	0.142767
Mbd1	2588.25	0.00459733	0.0162205	0.00782902	0.719835	0.142767
Cdkn2a	190.502	-0.00305229	0.015686	0.00793207	0.719835	0.142767
Agrn	4893.75	-0.00315625	0.015715	0.00794867	0.719835	0.142767
Nkain3	788.508	0.00230514	0.0155072	0.00795375	0.719835	0.142767
Coa3	203.054	0.00297975	0.0156664	0.00795401	0.719835	0.142767
Lime1	116.641	-0.0021025	0.0154678	0.00795545	0.719835	0.142767
Man2a1	7309.9	0.00279608	0.0156191	0.00803244	0.719835	0.142767
Rbfox1	107.21	-0.00228511	0.0155032	0.0080329	0.719835	0.142767
Sfmbt2	22.8166	-0.00156455	0.0153801	0.00810565	0.722232	0.141323
Dpm3	86.2546	0.00294783	0.0156578	0.00819603	0.722232	0.141323
Olfr1372-ps1	385.804	-0.00272521	0.015601	0.00820432	0.722232	0.141323
Ska2	238.394	0.0045259	0.0161859	0.00821846	0.722232	0.141323
Rsph1	17.6786	0.00163391	0.0153896	0.00831067	0.726824	0.138571
Epb41l4b	1996.63	-0.00578688	0.0167784	0.00835442	0.727154	0.138373
Gm44502	132.357	-0.00183919	0.0154211	0.00845019	0.731987	0.135496
Atg9b	545.24	-0.0025663	0.0155631	0.00867547	0.74794	0.126133
Mta1	1100.17	-0.00462197	0.0162235	0.00887649	0.756276	0.12132
Dynlt3	1815.7	0.00378225	0.0159082	0.00888373	0.756276	0.12132
Vps52	315.953	-0.00390001	0.0159487	0.00889688	0.756276	0.12132
Inf2	2047.58	-0.00395099	0.0159668	0.00903543	0.759715	0.119349
Tgfbi	626.072	-0.00406858	0.0160092	0.00903844	0.759715	0.119349
Il6	260.445	0.00183955	0.0154211	0.00916075	0.759715	0.119349
Igsf9b	1686.84	-0.00391667	0.0159501	0.00916554	0.759715	0.119349
Gm4204	46.7541	0.0016959	0.0153987	0.00918039	0.759715	0.119349
Tmem30a	8435.83	0.00448848	0.0161697	0.00924324	0.759715	0.119349
Enc1	422.773	-0.00423184	0.016069	0.00924589	0.759715	0.119349
Polr2f	360.003	0.00453939	0.0161916	0.00927144	0.759715	0.119349
Gdf15	288.058	-0.00230037	0.0155051	0.00931405	0.759784	0.11931
Hrob	124.389	0.00209033	0.0154658	0.00936002	0.760126	0.119115
Skiv2l	735.507	-0.00534132	0.0165503	0.0094771	0.766057	0.115739
Kcnn3	2055.91	-0.00259181	0.0155684	0.00951728	0.766057	0.115739
Rhof	760.424	-0.003517	0.0158264	0.00958653	0.768231	0.114508
Fcsk	248.909	-0.00414997	0.0160374	0.0096594	0.768424	0.114399
Tceal1	71.9434	0.00261093	0.0155721	0.00967341	0.768424	0.114399
Erbb2	1603.6	-0.00492733	0.0163553	0.00992606	0.770049	0.113482
Susd2	660.589	0.00248776	0.0155447	0.00993137	0.770049	0.113482
2310022B05Rik	738.67	-0.00489666	0.0163417	0.00998464	0.770049	0.113482
Pcm1	5281.27	0.00774537	0.0180192	0.0100271	0.770049	0.113482
D3Ertd751e	299.4	0.00346086	0.0158015	0.0101085	0.770049	0.113482
Mmp25	39.8715	0.00145692	0.0153649	0.0101441	0.770049	0.113482
Msln	874.576	-0.00200968	0.0154495	0.0101813	0.770049	0.113482
Cdc42bpg	3609.08	-0.00689911	0.0175582	0.0102655	0.770049	0.113482
Trim6	135.729	-0.00270626	0.0155945	0.0103254	0.770049	0.113482
Zfp579	361.307	-0.00318315	0.0157185	0.0103464	0.770049	0.113482
Ldlrad1	67.1801	0.00225523	0.0154951	0.0103528	0.770049	0.113482
Ankrd37	407.306	0.00262813	0.0155759	0.0103675	0.770049	0.113482
Ppan	188.395	-0.00343009	0.0157889	0.0104397	0.770049	0.113482
Myh13	279.057	0.00189183	0.015429	0.0104603	0.770049	0.113482
Arid5a	2278.42	-0.00405938	0.0160016	0.0105401	0.770049	0.113482
Fgf7	21.2367	0.00150619	0.0153709	0.0105481	0.770049	0.113482
Gga3	662.373	-0.00496569	0.0163668	0.0105958	0.770049	0.113482
Slc52a3	130.818	-0.00302498	0.0156747	0.0105991	0.770049	0.113482
Orm1	66.4999	0.00218029	0.0154809	0.0106144	0.770049	0.113482
Erp29	1145.13	0.00630767	0.0170636	0.0106535	0.770049	0.113482
Trmt2a	279.024	-0.00335568	0.0157688	0.0106551	0.770049	0.113482
Synpo2	27.6477	-0.00171489	0.0154005	0.0106592	0.770049	0.113482
Glipr1	227.225	-0.00254587	0.0155568	0.0106675	0.770049	0.113482
Flvcr2	1485.01	-0.00305966	0.0156842	0.0107534	0.773181	0.111719
Gm29966	42.3617	0.00119675	0.0153344	0.0108328	0.775827	0.110235
Nploc4	1612.73	-0.0101572	0.0207749	0.0110269	0.784001	0.105683
Zfpm1	844.088	-0.00398921	0.0159743	0.0110365	0.784001	0.105683
Zbtb16	9616.18	0.000721326	0.0152947	0.0111497	0.784001	0.105683
Fcho1	52.0615	-0.00183841	0.0154195	0.0111572	0.784001	0.105683
Myo1c	3735.52	-0.00568728	0.0167681	0.0112206	0.784001	0.105683
Dnah12	91.2057	0.00153055	0.0153744	0.0112391	0.784001	0.105683
Sympk	1511.01	-0.00397121	0.0159683	0.0112487	0.784001	0.105683
Shfl	474.793	-0.00295674	0.0156561	0.0114026	0.789648	0.102566
Mthfsd	299.183	-0.00345193	0.0157833	0.0114165	0.789648	0.102566
Cavin4	16.0791	0.00135639	0.015352	0.0115201	0.791665	0.101459
Sf3a1	1150.08	-0.00570212	0.0167232	0.0115327	0.791665	0.101459
Zfp276	407.279	-0.00395466	0.0159616	0.0116035	0.792604	0.100944
Abca2	877.947	-0.00444687	0.0161485	0.0116335	0.792604	0.100944
Ehd3	217.841	0.001392	0.0153518	0.0118692	0.805644	0.0938566
Scgb1a1	641.577	0.00193398	0.0154354	0.0120592	0.815499	0.0885766
Fundc2	174.216	0.00347941	0.0158024	0.0122034	0.822194	0.0850257
Gm48207	63.6088	0.00194848	0.0154362	0.0123712	0.830424	0.0807003
Gm26759	158.957	0.00381486	0.0159117	0.0125008	0.835947	0.077821
Dusp10	4067.73	-0.0034719	0.0158004	0.0127538	0.835947	0.077821
Gdpd1	1205.79	0.00392642	0.0159487	0.012879	0.835947	0.077821
5033403H07Rik	209.9	0.00356191	0.0158291	0.0130035	0.835947	0.077821
Mier2	211.741	-0.0033066	0.0157501	0.0130724	0.835947	0.077821
Neurl3	379.233	-0.00210803	0.0154655	0.0131311	0.835947	0.077821
Pxn	4462	-0.00541746	0.0165719	0.0131371	0.835947	0.077821
Tmem139	191.798	0.00321559	0.0157246	0.013173	0.835947	0.077821
Rpa3	82.5764	0.00228985	0.0155004	0.0132173	0.835947	0.077821
Tfam	277.076	0.00439744	0.016123	0.0132477	0.835947	0.077821
Muc19	319.154	0.000676405	0.0152918	0.0132596	0.835947	0.077821
Srgap3	118.766	-0.0026363	0.015575	0.0132617	0.835947	0.077821
Egfl6	6420.34	0.00317948	0.0157141	0.0132726	0.835947	0.077821
Rdh5	328.625	0.00349966	0.0158085	0.0132778	0.835947	0.077821
Dph1	85.0091	-0.00281871	0.0156183	0.013308	0.835947	0.077821
Saa3	24.1396	0.00148128	0.0153673	0.0133248	0.835947	0.077821
Ndufb7	456.584	0.00307655	0.0156883	0.0133488	0.835947	0.077821
Zfp865	313.512	-0.00355874	0.0158264	0.0134694	0.835947	0.077821
Gm7285	72.312	0.00217155	0.015477	0.0135093	0.835947	0.077821
Scgn	15.2985	0.00115233	0.0153294	0.0135765	0.835947	0.077821
Creb5	855.99	-0.00290373	0.0156398	0.0135835	0.835947	0.077821
Cxcl16	1442.73	-0.00406844	0.0159981	0.0136094	0.835947	0.077821
Ttn	988.838	0.00253623	0.0155522	0.0137049	0.835947	0.077821
Atn1	2606.77	-0.00373718	0.0158832	0.0137138	0.835947	0.077821
Stk26	128.706	-0.00293768	0.0156487	0.013731	0.835947	0.077821
Tgm1	1819.27	-0.00413742	0.0160229	0.0137366	0.835947	0.077821
C1ra	187.866	0.00279221	0.01561	0.0137584	0.835947	0.077821
Pigr	176.531	0.00218881	0.0154802	0.0138086	0.835947	0.077821
Dagla	812.836	-0.00375688	0.015889	0.0138701	0.835947	0.077821
Acadsb	1454.53	0.00455295	0.0161835	0.0139076	0.835947	0.077821
ENSMUSG00000120480	53.1546	-0.00177768	0.0154093	0.0139272	0.835947	0.077821
2900026A02Rik	2962.29	-0.00500515	0.0163772	0.0139495	0.835947	0.077821
Pcbp4	278.406	-0.00305993	0.01568	0.01397	0.835947	0.077821
Pml	863.636	-0.00533141	0.0165225	0.0140876	0.840223	0.0756056
Yipf6	1549.24	0.00563835	0.0166714	0.0142982	0.848334	0.0714329
Tnrc18	6135.89	-0.00600831	0.0168716	0.0143517	0.848334	0.0714329
Osmr	3062.3	0.00346627	0.0157965	0.0143635	0.848334	0.0714329
Wiz	1356.54	-0.00553851	0.016624	0.0144494	0.850643	0.0702525
Tnk2	1723.2	-0.0043028	0.0160825	0.0146026	0.85689	0.0670748
Fat1	16357.3	-0.00558258	0.0166473	0.0146527	0.857065	0.0669865
Tbc1d10a	592.225	-0.00340798	0.0157781	0.0148143	0.863738	0.063618
4930500A05Rik	39.3477	-0.0020341	0.0154512	0.0148828	0.864964	0.063002
Prorsd1	150.671	0.00193657	0.0154344	0.0149398	0.865509	0.0627286
Kdf1	337.539	-0.00319336	0.0157078	0.0150448	0.868828	0.0610663
Tspan12	1270.23	0.00428555	0.016075	0.0151958	0.86942	0.0607704
Ints1	767.076	-0.00356955	0.0158266	0.0152137	0.86942	0.0607704
Dld	657.83	0.00401954	0.0159802	0.0152319	0.86942	0.0607704
Rab33b	707.827	0.00465118	0.0162162	0.0152939	0.86942	0.0607704
Snhg15	256.785	-0.00369183	0.0158612	0.0153345	0.86942	0.0607704
Gm49417	683.451	0.00326286	0.0157237	0.0153419	0.86942	0.0607704
Stab2	72.3449	0.0021391	0.0154702	0.0154494	0.872797	0.0590867
Hif3a	113.111	0.00149368	0.0153682	0.0155861	0.877789	0.0566097
Abcd3	8523.17	0.00611537	0.0169245	0.0156441	0.878338	0.0563381
Psrc1	613.535	-0.00306782	0.0156802	0.0157772	0.8792	0.0559123
Gm20481	99.3861	-0.00183286	0.015417	0.0159746	0.8792	0.0559123
Lif	1002.67	-0.00326591	0.0157348	0.0159763	0.8792	0.0559123
Gm47171	124.73	0.00221087	0.0154761	0.0160342	0.8792	0.0559123
Slc9a4	489.541	-0.00216164	0.0154755	0.0161404	0.8792	0.0559123
Triap1	109.419	0.0031426	0.0157003	0.0161456	0.8792	0.0559123
Nrxn3	146.444	0.00323836	0.015727	0.0161541	0.8792	0.0559123
Tspan5	1678.8	-0.00174428	0.0154033	0.0162122	0.8792	0.0559123
Lrrc23	15.5158	0.00113706	0.0153275	0.0162238	0.8792	0.0559123
Tmem213	195.174	0.00269712	0.0155867	0.0162293	0.8792	0.0559123
Gcn1	1360.14	-0.00469344	0.0162338	0.0162683	0.8792	0.0559123
Prr15l	2201.72	0.00533964	0.0165111	0.0162991	0.8792	0.0559123
Echs1	812.972	0.00347139	0.0157951	0.0163006	0.8792	0.0559123
Rnf126	310.865	-0.00385877	0.0159186	0.0163955	0.8792	0.0559123
Inava	917.123	-0.00354749	0.0158138	0.0164124	0.8792	0.0559123
Mrpl16	148.43	0.00246343	0.0155322	0.0164705	0.8792	0.0559123
Wdtc1	1336.54	-0.00536134	0.0165783	0.0164811	0.8792	0.0559123
Gm1604b	76.6596	0.00141743	0.0153584	0.016536	0.879552	0.0557386
Gm30042	15.1574	-0.00115237	0.015329	0.0166672	0.883943	0.0535756
Zfp811	22.3346	0.00160802	0.0153831	0.0170006	0.897173	0.0471239
Tnfrsf1b	1525.73	-0.00348053	0.0158002	0.0170153	0.897173	0.0471239
Capn5	1318.37	-0.00390395	0.0159327	0.0172733	0.904527	0.0435786
Rnf39	352.138	-0.00311669	0.0156921	0.0173166	0.904527	0.0435786
Aldoc	84.287	0.00294135	0.0156521	0.017394	0.904527	0.0435786
Adap1	164.474	-0.00257271	0.015557	0.0174072	0.904527	0.0435786
Plekhg3	1070.35	-0.00237167	0.0155143	0.0175495	0.904527	0.0435786
Piwil4	684.493	0.00322722	0.0157104	0.0175656	0.904527	0.0435786
Tgm2	1449.36	-0.00411192	0.0160056	0.0175765	0.904527	0.0435786
Bgn	315.044	0.00152747	0.0153723	0.0175884	0.904527	0.0435786
Slc30a1	398.782	0.00429896	0.0160681	0.0177068	0.904527	0.0435786
Itga3	6598	-0.00403865	0.015979	0.0177076	0.904527	0.0435786
Gm37795	93.392	-0.00244861	0.01553	0.0177332	0.904527	0.0435786
Snapc5	334.652	0.00292025	0.0156474	0.0177514	0.904527	0.0435786
Zbtb42	372.719	-0.00339874	0.015771	0.0178208	0.904857	0.04342
Gm15382	146.872	0.00158198	0.0153794	0.0178574	0.904857	0.04342
Fhl3	172.41	-0.00193272	0.0154322	0.0180236	0.907948	0.041939
Adamtsl4	468.403	-0.00238722	0.0155173	0.0180293	0.907948	0.041939
Abcg1	328.653	-0.00257601	0.015558	0.0180681	0.907948	0.041939
Gm42651	28.9573	-0.00161603	0.015384	0.0181602	0.910063	0.0409284
Tmem237	220.231	0.00245557	0.0155311	0.0183595	0.915797	0.0382009
Thop1	132.537	-0.0032018	0.0157133	0.0184184	0.915797	0.0382009
Rhot2	477.928	-0.00339242	0.0157708	0.0184257	0.915797	0.0382009
Tex22	44.3301	0.00213009	0.0154669	0.0185172	0.917836	0.0372348
Ulk3	294.195	-0.00390805	0.015932	0.0186526	0.918015	0.0371502
Ccdc90b	165.903	0.00287264	0.0156271	0.0187001	0.918015	0.0371502
Efnb2	2390.44	-0.00284922	0.0156175	0.0187192	0.918015	0.0371502
Smgc	545.845	0.000623815	0.0152881	0.0187814	0.918015	0.0371502
Tnfrsf10b	445.313	-0.00286304	0.015627	0.018782	0.918015	0.0371502
Grb7	1105.87	-0.00310759	0.0156877	0.0188445	0.918015	0.0371502
Phf1	545.035	-0.00340802	0.0157723	0.018874	0.918015	0.0371502
Sub1	2446.29	0.0036522	0.0158437	0.0189708	0.920261	0.0360892
Atp9a	2236.36	-0.00618507	0.0169366	0.0190233	0.920354	0.0360451
Gm26568	13.6459	-0.000985347	0.0153135	0.0190858	0.920537	0.0359587
Kif1c	3851.67	-0.00598306	0.0168344	0.0191559	0.920537	0.0359587
Cenpt	203.47	-0.00347941	0.0157931	0.0191804	0.920537	0.0359587
Gm43857	60.6457	0.00202701	0.015448	0.0193269	0.920537	0.0359587
Sox11	15.8287	-0.000947668	0.01531	0.0193512	0.920537	0.0359587
Bnip3	1716.65	0.00373943	0.0158727	0.0194047	0.920537	0.0359587
Casp9	345.867	-0.00485451	0.0163117	0.0194276	0.920537	0.0359587
Rgs11	459.085	-0.00302268	0.0156648	0.0194319	0.920537	0.0359587
Gbp4	56.7565	-0.000931769	0.0153091	0.0196039	0.926273	0.0332612
Pcnx3	781.686	-0.00282919	0.0156154	0.019672	0.927082	0.0328819
Fundc1	591.4	0.0044275	0.0161174	0.0198161	0.929498	0.0317516
Cnnm4	502.008	-0.00317546	0.0157048	0.0198506	0.929498	0.0317516
Gsdmc4	54.8784	0.00167734	0.0153919	0.0198766	0.929498	0.0317516
Hmgb3	629.829	0.00308949	0.0156826	0.0199676	0.93136	0.0308825
Zfp217	1164.09	-0.00540489	0.0165387	0.0201001	0.932961	0.0301363
5830408C22Rik	97.243	-0.00247519	0.0155343	0.0201045	0.932961	0.0301363
Gprc5a	10699.9	-0.00448022	0.0161261	0.0202912	0.937537	0.0280115
Grk5	2592.21	0.00317517	0.0157005	0.0203537	0.937537	0.0280115
Iqsec1	8075.35	-0.00620336	0.0169478	0.02039	0.937537	0.0280115
Rab24	255.417	-0.00310166	0.0156847	0.0204232	0.937537	0.0280115
Gm49308	30.0198	-0.00178991	0.0154088	0.0204608	0.937537	0.0280115
Zmat3	1813.54	-0.00376855	0.0158457	0.0205373	0.938681	0.0274822
Ly6c2	271.959	0.00214779	0.0154684	0.0207978	0.948204	0.0230982
Fam193b	2511.03	-0.00542982	0.0165481	0.0209103	0.950474	0.0220597
Igsf11	165.75	-0.00228072	0.015494	0.0209521	0.950474	0.0220597
Rcn1	54.9959	0.00201459	0.0154448	0.0211066	0.95138	0.0216461
Mtcl1	13854.6	-0.00481157	0.0163015	0.0211984	0.95138	0.0216461
Morrbid	1225.82	-0.0033395	0.0157497	0.0211994	0.95138	0.0216461
4930562C15Rik	55.6759	0.00165294	0.0153881	0.0212402	0.95138	0.0216461
Gm10648	78.31	0.00149547	0.0153672	0.0213174	0.95138	0.0216461
Gm10417	262.159	0.00193573	0.0154317	0.0213239	0.95138	0.0216461
Smpd5	22.7151	-0.00147692	0.0153647	0.0214124	0.95138	0.0216461
Rhpn2	2036.12	-0.00258424	0.0155577	0.0214912	0.95138	0.0216461
Zfp981	17.5142	0.000907423	0.0153069	0.0214932	0.95138	0.0216461
Laptm4a	3436.71	0.00484195	0.0162702	0.0214951	0.95138	0.0216461
Tram2	1486.81	-0.00235	0.0155077	0.0215558	0.951752	0.021476
Nt5c2	4935.72	-0.00494685	0.0163263	0.021635	0.952239	0.0212542
Sh3tc1	760.111	-0.00284591	0.0156181	0.0217326	0.952239	0.0212542
Pon1	115.744	0.00154224	0.0153732	0.0217943	0.952239	0.0212542
Ywhae	6716.37	0.00407888	0.0159609	0.0218045	0.952239	0.0212542
Zfp64	645.429	-0.00507112	0.016383	0.0218286	0.952239	0.0212542
Rgl1	306.163	0.0031218	0.0156886	0.021994	0.957159	0.0190161
Abhd10	1184.28	0.00193076	0.0154308	0.0220852	0.958837	0.0182554
Il1rl2	329.253	-0.00344111	0.0157765	0.0222471	0.963566	0.0161187
Gm43609	409.099	0.00343871	0.0157776	0.0223647	0.965957	0.0150423
Ocln	3722.7	-0.00404345	0.015972	0.0224593	0.965957	0.0150423
Cyth3	2482.38	0.00233447	0.0155041	0.0225141	0.965957	0.0150423
Gm49123	10.7902	0.000980015	0.0153125	0.0225286	0.965957	0.0150423
Ccdc9b	597.417	-0.00253272	0.0155453	0.0225903	0.965957	0.0150423
Hp	3599.87	0.00258635	0.015557	0.0226512	0.965957	0.0150423
H2-Eb2	53.9051	0.00121347	0.0153345	0.022674	0.965957	0.0150423
Rab3a	326.925	0.00212715	0.0154644	0.022747	0.966795	0.0146658
Zfp703	407.312	-0.00376344	0.0158763	0.0228	0.966795	0.0146658
Ptgs1	3968.49	0.00351848	0.0158007	0.0228927	0.968466	0.0139154
Itpr3	5514.55	-0.00481945	0.0162683	0.0230986	0.974913	0.0110343
Sox13	558.84	-0.00402691	0.0159652	0.0232159	0.977593	0.00984206
Ssh1	2813.32	-0.00441372	0.0161058	0.0233219	0.979789	0.00886735
Fgg	20.1115	0.000846026	0.0153021	0.023538	0.981057	0.00830582
A330074K22Rik	14.4062	-0.00108367	0.0153212	0.0236209	0.981057	0.00830582
Mtbp	340.31	-0.00398262	0.0159494	0.0236834	0.981057	0.00830582
Tepsin	158.535	-0.00268437	0.0155776	0.0236946	0.981057	0.00830582
C77080	4739.76	-0.00510993	0.0163918	0.0236953	0.981057	0.00830582
Gjb4	270.976	-0.00292907	0.0156369	0.0237587	0.981057	0.00830582
Bhlhb9	127.815	0.00273418	0.0155878	0.0237659	0.981057	0.00830582
Fbln2	227.663	-0.00152468	0.0153706	0.0238248	0.981057	0.00830582
Tmprss2	3980.99	-0.00402816	0.0159645	0.0238375	0.981057	0.00830582
Zfp623	169.545	-0.00330989	0.0157382	0.023987	0.98114	0.00826887
Msrb3	10383.6	0.00224384	0.0154857	0.0239908	0.98114	0.00826887
Axl	245.767	-0.00290049	0.0156291	0.0240163	0.98114	0.00826887
Srgap1	3275.99	-0.002753	0.0155938	0.0241049	0.98114	0.00826887
Tnfrsf22	206.19	-0.00188105	0.0154217	0.0241361	0.98114	0.00826887
Proz	315.14	0.00140992	0.0153561	0.0241631	0.98114	0.00826887
Fam71f2	55.3402	-0.00160419	0.0153805	0.0243272	0.982567	0.00763798
Gm38362	143.126	0.00287688	0.0156231	0.0243274	0.982567	0.00763798
Frmd4b	3384	-0.00467267	0.0162048	0.0244144	0.982567	0.00763798
Map3k11	706.648	-0.00355964	0.015806	0.0244438	0.982567	0.00763798
ENSMUSG00000121092	292.262	0.00222736	0.0154811	0.0244853	0.982567	0.00763798
Zdhhc18	1559.42	-0.00341634	0.0157682	0.0245223	0.982567	0.00763798
Tarsl2	603.511	0.00332886	0.0157429	0.0246063	0.983765	0.00710853
Cpt1b	116.407	-0.00273231	0.0155884	0.0247859	0.985943	0.00614802
Timp2	4830.91	-0.00387948	0.0159122	0.0249129	0.985943	0.00614802
Mmp10	39.1509	-0.000829413	0.0153008	0.0249472	0.985943	0.00614802
Pank4	551.563	-0.00477689	0.0162527	0.0249932	0.985943	0.00614802
Gm15884	132.653	-0.00207493	0.0154541	0.0250785	0.985943	0.00614802
Zfhx3	14304.7	-0.00735862	0.0175977	0.0251246	0.985943	0.00614802
Slc6a15	769.304	0.00223654	0.0154836	0.0251858	0.985943	0.00614802
Psma4	717.413	0.0030453	0.0156671	0.0252031	0.985943	0.00614802
Vars2	715.376	-0.0034941	0.0157903	0.0252534	0.985943	0.00614802
Slc25a19	448.893	-0.00424279	0.0160374	0.0252627	0.985943	0.00614802
Sox9	329.065	-0.00188513	0.015422	0.0252802	0.985943	0.00614802
Vwa7	81.3308	-0.00223948	0.0154831	0.0253633	0.985943	0.00614802
Peli2	152.276	-0.00187084	0.0154199	0.0253654	0.985943	0.00614802
Pdia5	522.334	-0.00326115	0.0157233	0.0254921	0.987738	0.00535835
Vstm5	66.9226	-0.0014999	0.0153669	0.0255201	0.987738	0.00535835
Ficd	79.0135	-0.00225149	0.0154862	0.0257349	0.992784	0.00314521
Fyb2	112.737	0.00132555	0.0153458	0.0257943	0.992784	0.00314521
Tbx4	11.2289	0.000673797	0.015291	0.0258679	0.992784	0.00314521
Cars	1233.79	-0.00358583	0.0158206	0.0258688	0.992784	0.00314521
Gm15889	174.799	0.0016806	0.0153911	0.0259345	0.993208	0.00295958
Bex3	1085.24	0.00246943	0.0155298	0.0260661	0.996153	0.00167393
Nptx1	499.826	-0.00264488	0.0155678	0.0262054	0.999377	0.000270502
Gm9926	17.257	-0.00092447	0.0153074	0.0264463	0.999786	9.31233e-05
Lin54	646.894	0.00435071	0.0160739	0.0267083	0.999786	9.31233e-05
Cacna1h	20.6688	0.000824433	0.0153005	0.0267508	0.999786	9.31233e-05
Cd63	2591.83	0.00214557	0.0154661	0.0268046	0.999786	9.31233e-05
Smyd5	265.759	-0.0034826	0.0157843	0.0269732	0.999786	9.31233e-05
Apeh	286.425	-0.00335367	0.0157475	0.0270253	0.999786	9.31233e-05
Ptp4a3	477.481	-0.00381627	0.0158885	0.0270579	0.999786	9.31233e-05
Padi4	13.1337	-0.00115155	0.0153275	0.0271699	0.999786	9.31233e-05
Ccdc170	20.3186	0.00134592	0.0153479	0.0271986	0.999786	9.31233e-05
Zfp385a	68.1899	-0.0021548	0.0154667	0.027302	0.999786	9.31233e-05
Lingo2	61.1365	-0.00191193	0.015426	0.0274329	0.999786	9.31233e-05
Paics	1738.97	0.00426445	0.0160453	0.0274495	0.999786	9.31233e-05
Tbc1d2	3015.45	-0.00376738	0.0158718	0.0275528	0.999786	9.31233e-05
Gm37531	526.924	0.00370605	0.0158489	0.0276382	0.999786	9.31233e-05
Smim27	34.252	0.00150511	0.0153668	0.0278097	0.999786	9.31233e-05
Cacnb3	237.926	-0.00317226	0.0156963	0.0278446	0.999786	9.31233e-05
Zfp958	392.115	-0.00435365	0.0160754	0.028429	0.999786	9.31233e-05
Rps6kb2	317.608	-0.00326504	0.0157205	0.0284301	0.999786	9.31233e-05
Muc5b	74.0702	0.000392697	0.0152783	0.0284892	0.999786	9.31233e-05
Ubash3b	1022.05	-0.00203082	0.0154451	0.0286046	0.999786	9.31233e-05
Ctse	592.258	-0.00170713	0.0153941	0.0286117	0.999786	9.31233e-05
Gm37859	105.723	0.00243412	0.0155207	0.0286327	0.999786	9.31233e-05
Gm6733	33.963	-0.00152354	0.0153696	0.0286378	0.999786	9.31233e-05
Isca1	1088.18	0.00297608	0.0156446	0.0286391	0.999786	9.31233e-05
Gm47826	61.4867	-0.00197483	0.0154352	0.0286534	0.999786	9.31233e-05
Slc22a22	26.0315	-0.000968378	0.0153113	0.0286809	0.999786	9.31233e-05
Plekha6	2511.19	-0.00305556	0.0156646	0.0286847	0.999786	9.31233e-05
Emc6	569.265	0.00255332	0.0155427	0.0287255	0.999786	9.31233e-05
Plscr3	461.778	-0.00307102	0.0156683	0.0288101	0.999786	9.31233e-05
Tmem184b	1757.18	-0.00466352	0.0161907	0.028905	0.999786	9.31233e-05
1700072G22Rik	11.7604	0.000925209	0.0153075	0.0290306	0.999786	9.31233e-05
2810001G20Rik	119.693	0.00286226	0.0156157	0.0290398	0.999786	9.31233e-05
Slc4a11	636.012	-0.00184289	0.0154141	0.0292004	0.999786	9.31233e-05
S100g	1415.33	0.0018905	0.0154221	0.0292433	0.999786	9.31233e-05
Dnah7a	25.4928	0.00117735	0.0153297	0.0293029	0.999786	9.31233e-05
Stac	29.1344	-0.0012129	0.0153336	0.0293061	0.999786	9.31233e-05
Rpl22	1703.08	0.00244392	0.015522	0.0293324	0.999786	9.31233e-05
Sik2	597.644	-0.00368915	0.0158364	0.0294138	0.999786	9.31233e-05
Pdhb	1417.37	0.00408299	0.015969	0.0294751	0.999786	9.31233e-05
Snx22	361.982	-0.00364551	0.0158339	0.0295775	0.999786	9.31233e-05
Fam47e	14.3127	0.00106656	0.0153195	0.0297071	0.999786	9.31233e-05
Slc16a13	85.7582	-0.0023205	0.0154971	0.0297449	0.999786	9.31233e-05
Gm43364	15.155	0.00114856	0.0153267	0.0297742	0.999786	9.31233e-05
Snrpe	268.953	0.00349164	0.0157845	0.0297785	0.999786	9.31233e-05
Gpx8	200.779	0.002337	0.0155009	0.029875	0.999786	9.31233e-05
Acsbg2	17.1838	0.0012639	0.0153385	0.0298917	0.999786	9.31233e-05
Srp14	576.071	0.00339179	0.0157553	0.0301565	0.999786	9.31233e-05
Slc36a2	20.4424	0.000893135	0.0153051	0.0301989	0.999786	9.31233e-05
Srf	1027.27	-0.00274246	0.0155875	0.0302382	0.999786	9.31233e-05
Nrcam	70.2224	0.00214097	0.0154636	0.0302596	0.999786	9.31233e-05
Qsox1	806.066	-0.00309903	0.0156745	0.0304623	0.999786	9.31233e-05
Gbp5	25.5685	-0.000853949	0.0153025	0.0305019	0.999786	9.31233e-05
Cd302	842.151	0.00262705	0.0155609	0.0305886	0.999786	9.31233e-05
Clstn2	1704.83	0.0021231	0.0154605	0.0306162	0.999786	9.31233e-05
Kdm1b	667.464	-0.00398361	0.0159792	0.0306861	0.999786	9.31233e-05
Sptssa	362.052	0.00374362	0.0158606	0.0307678	0.999786	9.31233e-05
Phyh	302.198	0.00291292	0.0156405	0.030855	0.999786	9.31233e-05
Vcpkmt	1274.28	0.00329962	0.0157296	0.0309012	0.999786	9.31233e-05
Mt2	993.806	0.00179244	0.0154061	0.0310027	0.999786	9.31233e-05
Tecpr1	1755.4	-0.00313608	0.0155778	0.031005	0.999786	9.31233e-05
2900052L18Rik	303.312	-0.00358847	0.015812	0.0310061	0.999786	9.31233e-05
Ppef2	61.8107	-0.00190878	0.0154241	0.031012	0.999786	9.31233e-05
Gm45133	54.9364	-0.00184413	0.0154136	0.0311121	0.999786	9.31233e-05
Sv2a	31.4389	0.00128209	0.0153404	0.0311763	0.999786	9.31233e-05
Klhdc8b	351.413	-0.00373826	0.0158577	0.0312037	0.999786	9.31233e-05
Mars1	677.365	-0.00437562	0.016075	0.0313798	0.999786	9.31233e-05
Col8a1	46.7341	-0.00101711	0.0153149	0.0313987	0.999786	9.31233e-05
Kcnb2	168.224	0.00235605	0.0155034	0.0314346	0.999786	9.31233e-05
Tsc2	1836.63	-0.00351047	0.0157877	0.0314642	0.999786	9.31233e-05
Gm36995	72.3237	0.00237188	0.0155022	0.0314936	0.999786	9.31233e-05
Adgrg6	401.846	-0.00166419	0.0153875	0.0315268	0.999786	9.31233e-05
Kdm7a	3483.07	0.0057913	0.0166924	0.031544	0.999786	9.31233e-05
Frg1	787.134	0.00311572	0.0156548	0.0315843	0.999786	9.31233e-05
Kdm3a	3580.02	0.00396569	0.015892	0.0315969	0.999786	9.31233e-05
Slc15a2	3865.73	0.00297145	0.0156437	0.0317019	0.999786	9.31233e-05
Osr2	27.5688	-0.000857824	0.0153012	0.0318026	0.999786	9.31233e-05
AI661453	2282.19	-0.00438122	0.0160763	0.0319474	0.999786	9.31233e-05
Rgl3	750.868	-0.00353779	0.0157951	0.0320256	0.999786	9.31233e-05
Ndufs6	410.969	0.00201491	0.0154413	0.0320972	0.999786	9.31233e-05
Polr3k	364.615	0.00362479	0.0158213	0.0321114	0.999786	9.31233e-05
Amot	276.794	-0.00196365	0.0154326	0.0321282	0.999786	9.31233e-05
Tpt1	4320.45	0.00314643	0.015686	0.0321408	0.999786	9.31233e-05
Il17rb	23.3841	0.00127283	0.0153393	0.0321463	0.999786	9.31233e-05
Igsf9	230.628	-0.00197116	0.0154333	0.0321812	0.999786	9.31233e-05
Lrp10	1607.84	-0.00271106	0.0155784	0.0322463	0.999786	9.31233e-05
Asb6	213.579	-0.00304894	0.0156594	0.0322942	0.999786	9.31233e-05
Selenbp1	6702.84	0.00336053	0.0157439	0.0323345	0.999786	9.31233e-05
Mme	9133.61	0.00342448	0.015762	0.0324013	0.999786	9.31233e-05
Gm5869	15.4167	0.000831011	0.0153004	0.0325085	0.999786	9.31233e-05
Slc12a4	1363.15	-0.00415357	0.015999	0.032611	0.999786	9.31233e-05
Arhgap4	141.579	0.002068	0.0154496	0.0327176	0.999786	9.31233e-05
Celsr2	513.637	-0.00316618	0.0156897	0.0327277	0.999786	9.31233e-05
Arhgef40	879.664	-0.00352128	0.0157892	0.0328352	0.999786	9.31233e-05
Smpdl3b	188.539	0.00175806	0.0154006	0.0328721	0.999786	9.31233e-05
ENSMUSG00000120214	344.251	0.00190477	0.0154227	0.0329315	0.999786	9.31233e-05
Atp13a1	806.025	-0.00391188	0.0159113	0.0329662	0.999786	9.31233e-05
Rhbdf1	731.135	-0.00362542	0.0158201	0.0330525	0.999786	9.31233e-05
Tnxb	480.322	-0.0018355	0.0154121	0.0332286	0.999786	9.31233e-05
Tprg	10.6138	0.000958106	0.0153099	0.0332994	0.999786	9.31233e-05
Cep126	224.96	0.00312036	0.0156779	0.0333193	0.999786	9.31233e-05
ENSMUSG00000119995	172.644	0.00277078	0.015591	0.0334631	0.999786	9.31233e-05
Hadha	3416.3	0.00430581	0.0160495	0.0334795	0.999786	9.31233e-05
Rab8b	645.534	-0.00313635	0.0156814	0.0334924	0.999786	9.31233e-05
Six5	68.4966	-0.00180948	0.0154078	0.0334933	0.999786	9.31233e-05
Gprc5c	136.726	-0.00242133	0.0155149	0.0335113	0.999786	9.31233e-05
Uggt1	3731.53	-0.00587733	0.0167209	0.0335201	0.999786	9.31233e-05
Wdr66	71.1443	0.00239916	0.0155121	0.033563	0.999786	9.31233e-05
Cpsf1	805.473	-0.0038667	0.0158901	0.0336333	0.999786	9.31233e-05
Spdya	24.3407	0.00121224	0.0153327	0.0336353	0.999786	9.31233e-05
Traf3ip2	1004.15	-0.00451996	0.016125	0.033677	0.999786	9.31233e-05
Igfbp3	79.9582	-0.00108334	0.0153213	0.0337132	0.999786	9.31233e-05
Mib2	288.412	-0.00292605	0.0156284	0.0338006	0.999786	9.31233e-05
B4galt5	429.277	-0.00250844	0.0155335	0.0338426	0.999786	9.31233e-05
Klf9	4574.4	0.00330073	0.0157256	0.0338861	0.999786	9.31233e-05
Fgf13	81.2783	-0.00144586	0.0153588	0.0339832	0.999786	9.31233e-05
9530077C05Rik	1633.14	0.00210025	0.0154551	0.0341326	0.999786	9.31233e-05
Tspan13	160.194	-0.0017713	0.0154013	0.0341414	0.999786	9.31233e-05
Rpl30	840.804	0.00239839	0.015511	0.0341552	0.999786	9.31233e-05
Phospho1	232.758	-0.00227394	0.0154865	0.034235	0.999786	9.31233e-05
Rbm44	90.1482	0.000978257	0.0153115	0.0343413	0.999786	9.31233e-05
Atp6v1g1	1466.6	0.00288072	0.015617	0.0344377	0.999786	9.31233e-05
Bnip3l	2577.39	0.00413583	0.0159984	0.0344759	0.999786	9.31233e-05
Secisbp2l	12184.8	0.00570543	0.0166058	0.0345455	0.999786	9.31233e-05
H3c2	6.66859	0.000571189	0.0152852	0.0345988	0.999786	9.31233e-05
Lhfp	14651.9	-0.0025812	0.0155483	0.0346743	0.999786	9.31233e-05
Fam199x	704.468	0.00426962	0.0160307	0.0348004	0.999786	9.31233e-05
Nle1	58.9373	-0.00207297	0.0154497	0.0349101	0.999786	9.31233e-05
Cdc42bpb	3920.11	-0.00531934	0.0164345	0.0350828	0.999786	9.31233e-05
Irgm2	294.885	-0.00164988	0.0153847	0.0350916	0.999786	9.31233e-05
Ndst2	316.001	-0.00292111	0.015626	0.0351484	0.999786	9.31233e-05
Gm49510	282.421	0.00249547	0.0155115	0.0352816	0.999786	9.31233e-05
Fut4	316.226	0.00243214	0.015517	0.0354353	0.999786	9.31233e-05
Iah1	575.293	0.00340203	0.0157542	0.0355551	0.999786	9.31233e-05
Fkbp5	1542.8	0.00199916	0.0154383	0.0355678	0.999786	9.31233e-05
Plec	9570.97	-0.00237694	0.0155057	0.035625	0.999786	9.31233e-05
Psme1	1604.24	0.00247078	0.015523	0.0356843	0.999786	9.31233e-05
Ptp4a1-1	231.997	-0.00163505	0.0153824	0.035706	0.999786	9.31233e-05
Slc25a34	41.8771	0.00163537	0.0153813	0.0357741	0.999786	9.31233e-05
Mpv17	260.864	0.00361659	0.0158159	0.0357812	0.999786	9.31233e-05
Mapre3	1430.9	-0.00426318	0.0160304	0.0360634	0.999786	9.31233e-05
Rab11fip5	279.019	-0.00232901	0.0154962	0.0361306	0.999786	9.31233e-05
Wnt7b	862.017	-0.00246739	0.0155234	0.0361945	0.999786	9.31233e-05
Ercc2	483.332	-0.00297708	0.0156383	0.0363036	0.999786	9.31233e-05
Prdm1	196.764	0.00223217	0.0154779	0.036317	0.999786	9.31233e-05
Gm42899	238.594	-0.002126	0.0154588	0.0364128	0.999786	9.31233e-05
Ankfn1	909.401	0.00336635	0.0157457	0.0364178	0.999786	9.31233e-05
Klhl29	5215.05	0.00315099	0.0156829	0.0364661	0.999786	9.31233e-05
Zfp710	2852.3	-0.00414345	0.0159837	0.0364944	0.999786	9.31233e-05
C2cd2l	601.8	-0.00291962	0.0156213	0.0366374	0.999786	9.31233e-05
Pfas	341.412	-0.003548	0.0157927	0.0366468	0.999786	9.31233e-05
Ntm	8617.58	-0.00227817	0.0154862	0.036676	0.999786	9.31233e-05
Rab6b	745.688	-0.00265809	0.0155638	0.0366966	0.999786	9.31233e-05
Ampd1	161.442	0.00147973	0.0153621	0.0367904	0.999786	9.31233e-05
Tmem167b	615.522	0.00352584	0.0157463	0.0368254	0.999786	9.31233e-05
Lrrc59	1041.38	-0.00415626	0.0159875	0.0368464	0.999786	9.31233e-05
Srsf3	4224.81	0.00503099	0.0163199	0.0368565	0.999786	9.31233e-05
Ccpg1os	43.7887	0.00173975	0.0153967	0.0368749	0.999786	9.31233e-05
Calm3	1469.9	0.00371888	0.015829	0.0368755	0.999786	9.31233e-05
Rhbdl2	372.137	-0.00201885	0.01544	0.0369009	0.999786	9.31233e-05
Cwh43	200.807	-0.00171838	0.0153938	0.0369193	0.999786	9.31233e-05
Slc17a8	47.5362	0.00137409	0.0153485	0.0369205	0.999786	9.31233e-05
Gm20416	20.9959	-0.00108036	0.0153197	0.0371249	0.999786	9.31233e-05
Aaas	181.667	-0.00245113	0.0155198	0.0371648	0.999786	9.31233e-05
Dpcd	236.455	0.00329709	0.015721	0.0373381	0.999786	9.31233e-05
Atp13a2	244.753	-0.00331435	0.0157192	0.0373736	0.999786	9.31233e-05
Epn1	1484.84	-0.00443019	0.0160809	0.0373954	0.999786	9.31233e-05
Nectin4	1553.67	-0.00390456	0.0159022	0.0374715	0.999786	9.31233e-05
Dnajc9	412.77	0.00210963	0.0154555	0.0374912	0.999786	9.31233e-05
Foxk1	1519.56	-0.00438752	0.0160603	0.0375145	0.999786	9.31233e-05
Robo2	238.581	0.00195641	0.0154295	0.0375763	0.999786	9.31233e-05
Oxct1	5579.34	0.00388049	0.0158971	0.0377117	0.999786	9.31233e-05
Tpra1	394.262	-0.00281702	0.0155994	0.0377333	0.999786	9.31233e-05
Lrg1	1705.24	0.0016461	0.0153836	0.0377759	0.999786	9.31233e-05
Hic2	219.351	-0.002973	0.0156283	0.0378119	0.999786	9.31233e-05
Gm2245	153.393	-0.0021042	0.0154542	0.037887	0.999786	9.31233e-05
Fam171a1	149.681	-0.00133747	0.0153455	0.0381058	0.999786	9.31233e-05
Gm44829	157.703	0.00239519	0.0155079	0.0381206	0.999786	9.31233e-05
B930036N10Rik	40.6218	0.00169274	0.0153898	0.038141	0.999786	9.31233e-05
Wtap	1283.92	0.0058019	0.0166872	0.0381438	0.999786	9.31233e-05
Gm43011	309.694	-0.00280276	0.0155953	0.0381508	0.999786	9.31233e-05
Fignl2	689.645	-0.00378519	0.0158629	0.0382207	0.999786	9.31233e-05
Bach1	2726.38	0.00392023	0.0159079	0.0383433	0.999786	9.31233e-05
Slc22a17	254.991	-0.00222296	0.0154756	0.0383666	0.999786	9.31233e-05
Usp48	4034.81	-0.0047021	0.0161841	0.0384364	0.999786	9.31233e-05
Chmp5	1165.77	0.00235208	0.0154998	0.0384377	0.999786	9.31233e-05
Myo10	7164.06	-0.00515958	0.0163645	0.038477	0.999786	9.31233e-05
Sin3b	1479.55	-0.0046562	0.0161656	0.0387224	0.999786	9.31233e-05
Perm1	13.0106	-0.000986023	0.0153116	0.038775	0.999786	9.31233e-05
Dancr	105.397	-0.00224913	0.0154799	0.038787	0.999786	9.31233e-05
Mpzl1	782.986	-0.0033269	0.0157278	0.038845	0.999786	9.31233e-05
Tmx3	2233.83	0.00611186	0.0169474	0.0391183	0.999786	9.31233e-05
Gm26935	63.2098	0.00193525	0.0154256	0.0391294	0.999786	9.31233e-05
Gm35162	45.1116	0.00159348	0.0153756	0.0392156	0.999786	9.31233e-05
Dbi	1140.66	0.00221378	0.015445	0.0392743	0.999786	9.31233e-05
Foxred2	77.8385	0.00114653	0.0153229	0.0393298	0.999786	9.31233e-05
Papss2	44.4346	-0.00186097	0.0154142	0.0393349	0.999786	9.31233e-05
Sbf1	1385.03	-0.00345019	0.0157616	0.0393637	0.999786	9.31233e-05
Mmgt1	440.008	0.00331033	0.015707	0.0394249	0.999786	9.31233e-05
Rusc2	1883.55	-0.00399667	0.0159298	0.0394349	0.999786	9.31233e-05
Sphk2	421.466	-0.00291893	0.0156219	0.0394683	0.999786	9.31233e-05
Lama5	11942.6	-0.00247578	0.0155236	0.039502	0.999786	9.31233e-05
Zfp804b	61.2622	0.00183785	0.01541	0.0395501	0.999786	9.31233e-05
Mybpc2	96.3942	-0.00143672	0.0153564	0.0396049	0.999786	9.31233e-05
Araf	1551.42	-0.00488938	0.0162568	0.0396317	0.999786	9.31233e-05
Srebf1	2425.52	-0.00297107	0.0156346	0.0396811	0.999786	9.31233e-05
Pdlim5	4806.14	-0.00305026	0.0156542	0.0396923	0.999786	9.31233e-05
Mff	1546.43	0.00510332	0.0163088	0.0398297	0.999786	9.31233e-05
Fgl1	23.1764	0.00110186	0.0153215	0.0398401	0.999786	9.31233e-05
Lpin3	220.431	-0.00270428	0.0155719	0.0399426	0.999786	9.31233e-05
Azin2	2735.36	-0.00380792	0.0158638	0.0399908	0.999786	9.31233e-05
Gga1	1173.29	-0.0027615	0.0155196	0.0400141	0.999786	9.31233e-05
Prdm5	520.365	-0.00354554	0.0157888	0.0400464	0.999786	9.31233e-05
Plekho2	82.3945	-0.00165489	0.0153842	0.0401032	0.999786	9.31233e-05
Sfi1	1029.57	0.00288741	0.0156145	0.0401053	0.999786	9.31233e-05
Sema7a	1048.59	-0.00179687	0.0154041	0.0401958	0.999786	9.31233e-05
Hint3	284.899	0.00257004	0.015541	0.0402388	0.999786	9.31233e-05
Gm18103	54.0079	0.0017797	0.0154013	0.0402689	0.999786	9.31233e-05
Ncbp2	544.93	0.00358768	0.0158029	0.0403161	0.999786	9.31233e-05
Upf1	1399.41	-0.003748	0.0158278	0.0403251	0.999786	9.31233e-05
Ogfrl1	652.444	0.00224985	0.0154794	0.0403899	0.999786	9.31233e-05
Il1r2	32.8999	-0.000822627	0.0152996	0.0404623	0.999786	9.31233e-05
Fat3	820.307	0.00168787	0.0153886	0.0404727	0.999786	9.31233e-05
Socs1	54.0561	-0.00165696	0.0153839	0.040475	0.999786	9.31233e-05
Steep1	1367.86	0.00412111	0.0159738	0.0406349	0.999786	9.31233e-05
Anxa11	5243.08	-0.00318062	0.015677	0.0406475	0.999786	9.31233e-05
Gm2568	17.65	0.000873554	0.0153029	0.0407628	0.999786	9.31233e-05
Rnd1	194.343	-0.00226854	0.0154831	0.0408847	0.999786	9.31233e-05
Tafa5	51.3877	0.00140414	0.0153523	0.0409824	0.999786	9.31233e-05
Csrp1	12244.4	-0.00386799	0.0158857	0.0410137	0.999786	9.31233e-05
Eef1b2	1681.21	0.00212535	0.0154569	0.041081	0.999786	9.31233e-05
Psmd10	181.904	0.00234736	0.0154962	0.0411213	0.999786	9.31233e-05
Tubgcp6	470.043	-0.00325897	0.0157103	0.0413046	0.999786	9.31233e-05
Selenop	6029.54	0.00194795	0.0154272	0.0414077	0.999786	9.31233e-05
Crebrf	3391.51	0.00520958	0.0164154	0.0414659	0.999786	9.31233e-05
Socs6	1046.16	0.00515501	0.0163586	0.041617	0.999786	9.31233e-05
Rnf31	805.745	-0.00312995	0.0156687	0.0416346	0.999786	9.31233e-05
Dglucy	1285.3	-0.00350952	0.0157758	0.041759	0.999786	9.31233e-05
E4f1	374.092	-0.00333692	0.0157446	0.041798	0.999786	9.31233e-05
BC031181	555.909	0.00230718	0.0154897	0.0418144	0.999786	9.31233e-05
Gm15710	26.2899	0.000835566	0.0153003	0.0418459	0.999786	9.31233e-05
5031434O11Rik	102.2	-0.00165679	0.0153837	0.0418693	0.999786	9.31233e-05
Cpq	5125.56	0.00341313	0.015749	0.0418752	0.999786	9.31233e-05
Ciao2a	354.868	0.00246934	0.0155227	0.0419305	0.999786	9.31233e-05
Orc6	389.66	0.00266286	0.0155612	0.0419409	0.999786	9.31233e-05
Il4ra	4515.4	-0.00332869	0.0157253	0.0419435	0.999786	9.31233e-05
Gas5	2154.82	0.00437379	0.0160637	0.0419919	0.999786	9.31233e-05
Trappc4	408.012	0.00288847	0.015613	0.0421087	0.999786	9.31233e-05
Gm5627	45.2542	0.00135218	0.0153472	0.0421965	0.999786	9.31233e-05
Serpinf1	65.8386	0.00127097	0.0153377	0.0423241	0.999786	9.31233e-05
Resf1	6706.09	0.00401131	0.0159022	0.0423298	0.999786	9.31233e-05
Cebpd	1030.87	0.00201456	0.0154377	0.0423334	0.999786	9.31233e-05
Cfap418	908.811	0.00348432	0.0157504	0.0423706	0.999786	9.31233e-05
Polrmt	272.472	-0.00339189	0.0157416	0.0424055	0.999786	9.31233e-05
Elavl3	39.9262	0.000795757	0.0152881	0.0426971	0.999786	9.31233e-05
Nat8f1	59.0498	0.00182369	0.0154075	0.04283	0.999786	9.31233e-05
Adar	1122.65	-0.00352257	0.0157789	0.0428417	0.999786	9.31233e-05
Lfng	72.0967	-0.00159937	0.0153756	0.0429324	0.999786	9.31233e-05
Tmem132d	79.0903	0.00122724	0.015333	0.0429787	0.999786	9.31233e-05
Npr3	16.8829	0.000860175	0.0153019	0.0430796	0.999786	9.31233e-05
Ephb3	1871.97	-0.00334986	0.0157299	0.0431094	0.999786	9.31233e-05
Nyap1	39.5466	-0.00132169	0.0153428	0.0432428	0.999786	9.31233e-05
St3gal4	6288.59	-0.00293012	0.015622	0.0432972	0.999786	9.31233e-05
Hmgxb3	1496.65	-0.00420247	0.0159837	0.0433037	0.999786	9.31233e-05
Tmem236	53.3459	0.00117279	0.0153275	0.043398	0.999786	9.31233e-05
N4bp2l2	3889.91	0.00515965	0.0163659	0.0434072	0.999786	9.31233e-05
Zhx1	1313.26	0.00366222	0.0158114	0.0434738	0.999786	9.31233e-05
Gm50387	20.7773	-0.00107996	0.0153191	0.0434777	0.999786	9.31233e-05
Acss3	722.34	0.00184914	0.0154112	0.0435998	0.999786	9.31233e-05
Eef1g	1845.61	0.00277915	0.0155868	0.0436417	0.999786	9.31233e-05
A330069K06Rik	12.0301	0.000879898	0.0153034	0.0436789	0.999786	9.31233e-05
Teddm2	18.7608	0.000811215	0.0152985	0.0436879	0.999786	9.31233e-05
Mcm10	257.17	0.00183215	0.0154084	0.0437077	0.999786	9.31233e-05
Trp53i11	417.403	-0.00254118	0.0155343	0.0437083	0.999786	9.31233e-05
Rgp1	570.859	-0.00357081	0.0157914	0.043749	0.999786	9.31233e-05
Kazn	997.893	-0.00350842	0.0157737	0.0438129	0.999786	9.31233e-05
Ssh3	697.042	-0.00289277	0.0156126	0.0438549	0.999786	9.31233e-05
Hnf4a	252.776	-0.00238955	0.0155041	0.0438802	0.999786	9.31233e-05
Pstpip1	73.7126	-0.00165028	0.0153826	0.0439104	0.999786	9.31233e-05
Mospd3	195.839	-0.00226559	0.0154805	0.0439343	0.999786	9.31233e-05
Gm37571	25.9215	-0.00119495	0.0153301	0.0439965	0.999786	9.31233e-05
Hsph1	10577	-0.00161839	0.0153784	0.0440082	0.999786	9.31233e-05
Plekhn1	575.646	-0.00456696	0.0162283	0.0440857	0.999786	9.31233e-05
Ets1	1135.67	-0.00217857	0.015465	0.0441211	0.999786	9.31233e-05
Cldn3	1889.77	-0.00307493	0.0156568	0.0441508	0.999786	9.31233e-05
Paqr8	3974.07	-0.00410556	0.0159603	0.0443056	0.999786	9.31233e-05
Atf6b	309.246	-0.00254716	0.0155351	0.0443208	0.999786	9.31233e-05
Cwc15	952.911	0.00233604	0.0154901	0.0443298	0.999786	9.31233e-05
Vma21	335.77	0.0035084	0.0157729	0.0443463	0.999786	9.31233e-05
Cpeb1	190.616	0.00229403	0.0154859	0.0443555	0.999786	9.31233e-05
Tgtp2	20.6823	-0.000627446	0.0152878	0.0443795	0.999786	9.31233e-05
Zfp142	644.752	-0.00446288	0.0160838	0.044675	0.999786	9.31233e-05
Gm45053	401.411	0.0022527	0.015478	0.0448138	0.999786	9.31233e-05
Zfp697	1028.61	-0.0023908	0.0155041	0.04483	0.999786	9.31233e-05
Fam53c	852.979	-0.00298653	0.0156341	0.0449125	0.999786	9.31233e-05
Dennd2c	697.189	-0.00349972	0.0157777	0.0449136	0.999786	9.31233e-05
Rcl1	370.5	-0.00360691	0.0158014	0.0449259	0.999786	9.31233e-05
Omp	26.101	-0.00137185	0.0153483	0.044948	0.999786	9.31233e-05
Gm47818	19.1572	0.000788576	0.0152969	0.0450646	0.999786	9.31233e-05
Dek	2671.08	0.0030938	0.0156611	0.045135	0.999786	9.31233e-05
Npc2	29168	0.00297735	0.0156324	0.0451584	0.999786	9.31233e-05
Gm4673	105.407	-0.00216658	0.0154625	0.0451665	0.999786	9.31233e-05
ENSMUSG00000120792	25.3105	-0.00118629	0.0153288	0.0451859	0.999786	9.31233e-05
Ubqln4	1007.54	-0.00376414	0.0158476	0.0452619	0.999786	9.31233e-05
Cdk6	954.036	-0.00202494	0.0154382	0.0452619	0.999786	9.31233e-05
Gm10974	34.1889	-0.00129254	0.0153396	0.0453761	0.999786	9.31233e-05
Carm1	1047.31	-0.00325552	0.0156977	0.0454196	0.999786	9.31233e-05
Gm37334	47.065	-0.0016877	0.0153876	0.0455019	0.999786	9.31233e-05
Slco4a1	187.963	-0.00253264	0.0155321	0.0456267	0.999786	9.31233e-05
Zfp783	56.5011	0.00165825	0.0153832	0.0457154	0.999786	9.31233e-05
Smg5	1369.38	-0.00425903	0.0160131	0.0457567	0.999786	9.31233e-05
Chtf8	702.777	-0.00313249	0.015671	0.0457905	0.999786	9.31233e-05
Rapgef3	307.963	-0.00208264	0.0154488	0.0458039	0.999786	9.31233e-05
Gm49839	120.95	0.00123536	0.0153336	0.0459463	0.999786	9.31233e-05
Apba3	285.49	-0.00236524	0.0154853	0.0459768	0.999786	9.31233e-05
4933439C10Rik	224.596	-0.00242348	0.0155095	0.046016	0.999786	9.31233e-05
Dnmt1	1528.18	-0.00483852	0.0161911	0.0460919	0.999786	9.31233e-05
Erdr1	158.897	-0.00127414	0.0153375	0.0461934	0.999786	9.31233e-05
Phgdh	200.184	-0.00250758	0.0155306	0.0462871	0.999786	9.31233e-05
Erlin1	1061.09	0.00380953	0.015859	0.0462923	0.999786	9.31233e-05
Dusp8	1336.99	-0.00324151	0.0156977	0.0463965	0.999786	9.31233e-05
4930590J08Rik	111.651	0.0019762	0.0154299	0.0465189	0.999786	9.31233e-05
Abi3bp	33.7601	-0.00124701	0.0153346	0.04658	0.999786	9.31233e-05
Septin10	480.275	0.00417666	0.0159802	0.0466607	0.999786	9.31233e-05
Gm17103	34.1104	0.00119491	0.0153285	0.0468088	0.999786	9.31233e-05
Gm33424	68.8847	-0.00162499	0.0153787	0.0468373	0.999786	9.31233e-05
Nrn1	2510.2	0.00144584	0.0153565	0.0468457	0.999786	9.31233e-05
Gfpt2	16.9893	-0.000678425	0.0152903	0.0471264	0.999786	9.31233e-05
Elmod3	932.09	0.0020533	0.0154425	0.0471326	0.999786	9.31233e-05
Etv4	524.467	-0.00257872	0.01554	0.0472283	0.999786	9.31233e-05
Popdc3	79.1728	0.00215561	0.0154595	0.047271	0.999786	9.31233e-05
Sprr1a	438.536	-0.00138445	0.0153494	0.047312	0.999786	9.31233e-05
Sertad4	202.016	-0.00238663	0.0155021	0.047319	0.999786	9.31233e-05
Gm52991	15.1059	0.000904417	0.0153049	0.0473449	0.999786	9.31233e-05
Trio	10923.5	-0.00451183	0.0160963	0.0473781	0.999786	9.31233e-05
Plxnb1	6400.38	-0.00286113	0.0156029	0.0474362	0.999786	9.31233e-05
Tmem256	256.719	0.00196268	0.0154277	0.0474612	0.999786	9.31233e-05
Zmat2	871.207	0.00259933	0.0155452	0.0475563	0.999786	9.31233e-05
Kcnq4	152.246	-0.00157537	0.0153718	0.0476158	0.999786	9.31233e-05
Osgep	433.179	0.00313924	0.0156703	0.0476329	0.999786	9.31233e-05
4930517G24Rik	16.5562	-0.00108562	0.0153192	0.0476344	0.999786	9.31233e-05
Fgl2	15.3657	-0.000728594	0.0152932	0.0476568	0.999786	9.31233e-05
Pcmt1	1387.27	0.00468371	0.01616	0.0476805	0.999786	9.31233e-05
Sh2b1	882.991	-0.00314989	0.0156728	0.047722	0.999786	9.31233e-05
Gm50107	44.1161	-0.0015047	0.0153628	0.0477276	0.999786	9.31233e-05
Wnk4	966.052	-0.00314913	0.015671	0.0477528	0.999786	9.31233e-05
Ptk2b	1536.59	-0.00243055	0.0155106	0.0477684	0.999786	9.31233e-05
Dhx9	4941.92	0.00302095	0.0155687	0.047895	0.999786	9.31233e-05
Serpind1	99.613	0.00183531	0.0154079	0.0479544	0.999786	9.31233e-05
Ntmt1	374.732	-0.00333854	0.0157229	0.0479667	0.999786	9.31233e-05
Srrm4	35.3799	-0.00139147	0.0153497	0.048015	0.999786	9.31233e-05
Prkch	1058.42	-0.00220217	0.0154676	0.0482109	0.999786	9.31233e-05
1700034P13Rik	19.2211	0.00104399	0.0153155	0.0482342	0.999786	9.31233e-05
Gtse1	125.745	-0.00160784	0.015376	0.048355	0.999786	9.31233e-05
Tango6	2395.32	0.00192309	0.0154212	0.0483959	0.999786	9.31233e-05
Pofut2	281.414	-0.0033425	0.0157223	0.0484582	0.999786	9.31233e-05
Tmem14c	294.8	0.0020987	0.0154467	0.048499	0.999786	9.31233e-05
1300014J16Rik	78.2232	-0.00180513	0.0154031	0.0485531	0.999786	9.31233e-05
Misp	36.7115	-0.00124435	0.0153343	0.0486442	0.999786	9.31233e-05
Serpina10	17.8229	0.000793927	0.0152973	0.0487226	0.999786	9.31233e-05
Ubxn7	2588.58	0.00504728	0.0163016	0.0487461	0.999786	9.31233e-05
Hsf1	632.657	-0.00307111	0.0156522	0.0487812	0.999786	9.31233e-05
Rps6ka4	331.669	-0.00277334	0.0155815	0.0488679	0.999786	9.31233e-05
Tmprss5	129.474	0.00216145	0.0154566	0.0488716	0.999786	9.31233e-05
Cpsf4	356.17	-0.00276442	0.0155761	0.0488831	0.999786	9.31233e-05
Haus3	320.954	0.00278017	0.0155633	0.048904	0.999786	9.31233e-05
Ndufb8	363.914	0.0027015	0.0155665	0.0489565	0.999786	9.31233e-05
Gm52988	171.634	0.00138001	0.0153485	0.0489955	0.999786	9.31233e-05
Timm8b	232.065	0.00175138	0.0153957	0.0490206	0.999786	9.31233e-05
Sec24d	2320.21	-0.0044893	0.0160846	0.0492301	0.999786	9.31233e-05
Vps35	2145.26	0.00362497	0.0158019	0.0492825	0.999786	9.31233e-05
Eef1e1	217.747	-0.002885	0.0156069	0.0494496	0.999786	9.31233e-05
Phldb1	453.72	-0.00307075	0.0156508	0.0495541	0.999786	9.31233e-05
Srrt	2805.63	-0.00454531	0.0161066	0.0496005	0.999786	9.31233e-05
Gm36283	205.55	0.00254319	0.015533	0.0497084	0.999786	9.31233e-05
Smu1	777.407	0.00394296	0.0158976	0.0497982	0.999786	9.31233e-05
Arrdc3	2214.85	-0.0031988	0.0156691	0.04982	0.999786	9.31233e-05
Rin1	245.541	-0.00278767	0.0155846	0.0498477	0.999786	9.31233e-05
Ermp1	305.731	0.00224052	0.0154533	0.0500254	0.999786	9.31233e-05
Lamtor1	404.065	0.00357912	0.0157897	0.0500398	0.999786	9.31233e-05
Twsg1	1396.8	0.0047765	0.0162434	0.0501057	0.999786	9.31233e-05
Clasrp	911.118	-0.00345536	0.0157528	0.0501954	0.999786	9.31233e-05
Fn1	13080.5	-0.00193174	0.0154218	0.0502939	0.999786	9.31233e-05
Gstk1	398.864	0.0018601	0.0154109	0.0504634	0.999786	9.31233e-05
Tmem43	1863.81	-0.00251309	0.0155207	0.0506412	0.999786	9.31233e-05
Atp8b1	2007.32	0.00344977	0.0157661	0.0507054	0.999786	9.31233e-05
Cav1	585.565	-0.001804	0.0154026	0.0509482	0.999786	9.31233e-05
Zfp362	1018.34	-0.00361064	0.0157945	0.0509537	0.999786	9.31233e-05
Gm16072	86.1406	0.00141851	0.0153529	0.0509652	0.999786	9.31233e-05
Marchf5	1349.67	0.00403668	0.0159296	0.0512855	0.999786	9.31233e-05
Dazap1	2486.25	-0.00450888	0.016088	0.0513082	0.999786	9.31233e-05
Cntn3	77.0698	0.00197118	0.0154278	0.0514108	0.999786	9.31233e-05
Cbx2	65.8851	-0.00198785	0.0154302	0.0514877	0.999786	9.31233e-05
Trim46	260.64	-0.00201628	0.0154348	0.0518164	0.999786	9.31233e-05
Ghr	4188.5	0.0041579	0.0159342	0.051848	0.999786	9.31233e-05
Abhd17b	2080.87	0.00491804	0.0162421	0.0519432	0.999786	9.31233e-05
Pole3	306.233	0.00179448	0.015376	0.0521034	0.999786	9.31233e-05
Bicd2	1299.47	-0.00355029	0.0157771	0.052105	0.999786	9.31233e-05
Akap11	4524.55	0.00355537	0.0157788	0.0522834	0.999786	9.31233e-05
Slc6a20b	108.119	0.00109107	0.0153196	0.0523335	0.999786	9.31233e-05
Ptpn14	2900.03	-0.00244994	0.0155112	0.0523965	0.999786	9.31233e-05
Med28	242.362	0.00287937	0.0156037	0.0524492	0.999786	9.31233e-05
Cnksr1	681.437	-0.00363481	0.015801	0.0525386	0.999786	9.31233e-05
Prmt3	656.913	-0.00293369	0.0155973	0.0526197	0.999786	9.31233e-05
Gsr	1408.13	-0.00307174	0.0156494	0.0526796	0.999786	9.31233e-05
Efr3b	185.384	0.00214443	0.0154557	0.0527115	0.999786	9.31233e-05
Tlnrd1	255.717	-0.00328804	0.0157033	0.0527718	0.999786	9.31233e-05
Ttc9	2100.24	-0.00377354	0.0158026	0.0527818	0.999786	9.31233e-05
Tsr2	166.982	0.00259727	0.0155416	0.0528641	0.999786	9.31233e-05
Ganc	578.078	0.00363232	0.015796	0.0528871	0.999786	9.31233e-05
Heatr1	1590.36	0.00370116	0.0158204	0.0529349	0.999786	9.31233e-05
Prox1	22.1306	-0.000752446	0.0152946	0.0529349	0.999786	9.31233e-05
Mapk11	233.513	-0.00254699	0.015531	0.0530153	0.999786	9.31233e-05
ENSMUSG00000120303	45.315	0.00102123	0.0153133	0.0530178	0.999786	9.31233e-05
Wdr93	55.6031	0.00139332	0.0153493	0.0530637	0.999786	9.31233e-05
Zfp768	288.175	-0.00344998	0.015747	0.0531558	0.999786	9.31233e-05
Pwwp2b	676.854	-0.0031252	0.0156626	0.0531709	0.999786	9.31233e-05
Fblim1	548.76	-0.00197203	0.0154271	0.0531908	0.999786	9.31233e-05
Ccr2	23.8304	0.000985287	0.0153102	0.0531951	0.999786	9.31233e-05
C2cd6	14.224	0.000935247	0.0153067	0.0532389	0.999786	9.31233e-05
Dand5	273.268	0.00177357	0.0153975	0.0532684	0.999786	9.31233e-05
Gm18981	78.3802	0.00190233	0.0154182	0.0532714	0.999786	9.31233e-05
Ccdc141	24741.9	0.00288099	0.0156039	0.0533477	0.999786	9.31233e-05
Kctd12b	28.2795	0.00134308	0.015344	0.0534825	0.999786	9.31233e-05
Dolk	101.195	0.00197738	0.0154279	0.0534857	0.999786	9.31233e-05
Scrib	1088.52	-0.00251414	0.0155266	0.053507	0.999786	9.31233e-05
Fstl4	159.808	0.00129875	0.0153391	0.0535302	0.999786	9.31233e-05
Zswim8	2304.48	-0.00308681	0.0156524	0.0535583	0.999786	9.31233e-05
Sec14l1	5383.56	-0.00416088	0.0159634	0.0536181	0.999786	9.31233e-05
Tnks1bp1	2990.46	-0.00396355	0.0158995	0.0536484	0.999786	9.31233e-05
Pbk	43.7158	0.00109075	0.015319	0.053664	0.999786	9.31233e-05
Rpl24	1776.25	0.00217203	0.0154605	0.0537242	0.999786	9.31233e-05
Ost4	301.524	0.00155205	0.0153682	0.0537634	0.999786	9.31233e-05
Gm16136	132.709	0.00178636	0.0154015	0.0538046	0.999786	9.31233e-05
Fbxo4	668.601	0.00295196	0.0156193	0.0538076	0.999786	9.31233e-05
B230369F24Rik	440.846	0.00163048	0.015378	0.0538271	0.999786	9.31233e-05
Traf4	772.981	-0.00346775	0.0157498	0.0538349	0.999786	9.31233e-05
Bola3	216.927	0.00213112	0.0154402	0.0538654	0.999786	9.31233e-05
Hsf5	134.534	0.00204691	0.0154388	0.0539207	0.999786	9.31233e-05
Ndufb3	413.939	0.00217898	0.0154616	0.0540159	0.999786	9.31233e-05
Cdc34	545.889	-0.00396049	0.0158709	0.0540268	0.999786	9.31233e-05
Rdh9	20.9909	0.000921721	0.0153055	0.0540386	0.999786	9.31233e-05
Lrcol1	16.6468	0.000900784	0.0153039	0.0540866	0.999786	9.31233e-05
Gm43273	108.68	0.00222631	0.0154701	0.0542722	0.999786	9.31233e-05
Nbl1	374.632	-0.00251786	0.0155248	0.0542908	0.999786	9.31233e-05
Kansl1l	3261.14	0.00402335	0.0159049	0.0544474	0.999786	9.31233e-05
Svbp	67.7863	0.00164633	0.0153801	0.0545172	0.999786	9.31233e-05
Abcc1	798.292	-0.00249649	0.0155202	0.0545372	0.999786	9.31233e-05
Ifitm3	53.7134	0.00113499	0.0153157	0.0546774	0.999786	9.31233e-05
Vps37c	946.253	-0.00342233	0.0157072	0.054691	0.999786	9.31233e-05
Rrm2b	998.162	0.00376181	0.0158352	0.0547124	0.999786	9.31233e-05
Gm1604a	166.518	0.00122656	0.0153318	0.0547962	0.999786	9.31233e-05
Pdcd5	486.134	0.00201953	0.0154346	0.0548301	0.999786	9.31233e-05
Syt17	241.268	-0.00228503	0.0154795	0.0548343	0.999786	9.31233e-05
Il2ra	27.6252	-0.000799125	0.0152973	0.0549488	0.999786	9.31233e-05
Mrps18c	158.047	0.00196645	0.015426	0.0550305	0.999786	9.31233e-05
2010310C07Rik	79.5479	0.00167909	0.0153827	0.0552516	0.999786	9.31233e-05
Csmd1	298.573	0.000533011	0.0152831	0.0552523	0.999786	9.31233e-05
Yae1d1	668.483	0.00324949	0.0156925	0.0552611	0.999786	9.31233e-05
Gm16268	255.452	0.00150809	0.0153625	0.0552958	0.999786	9.31233e-05
Pgs1	3332.62	-0.00349482	0.015758	0.0554229	0.999786	9.31233e-05
Avil	216.22	0.00198524	0.0154287	0.0556317	0.999786	9.31233e-05
H2al3	17.0682	-0.00096355	0.0153086	0.0556488	0.999786	9.31233e-05
Ccdc186	5196.01	0.00278224	0.01558	0.0558675	0.999786	9.31233e-05
Gm43417	103.486	-0.00212499	0.0154518	0.0558868	0.999786	9.31233e-05
Cox6c	1361.69	0.0016666	0.0153818	0.0559408	0.999786	9.31233e-05
Pdia6	3433.44	0.00230955	0.0154842	0.0559592	0.999786	9.31233e-05
Gm48225	376.625	0.00382152	0.0158527	0.056008	0.999786	9.31233e-05
Hspa12a	207.215	-0.00292007	0.0156105	0.0561913	0.999786	9.31233e-05
Prrg1	378.978	0.00277425	0.0155773	0.0562028	0.999786	9.31233e-05
Aldh18a1	515.436	-0.00291673	0.0155966	0.0562087	0.999786	9.31233e-05
Pitpnm1	933.102	-0.00288243	0.0156017	0.0562255	0.999786	9.31233e-05
Cetn3	619.789	0.00205513	0.0154398	0.0562892	0.999786	9.31233e-05
Gm17040	15.1667	-0.000958757	0.0153082	0.0562924	0.999786	9.31233e-05
Mical1	541.121	-0.00345299	0.0157489	0.0563417	0.999786	9.31233e-05
1810009A15Rik	238.7	0.00209344	0.0154461	0.0565585	0.999786	9.31233e-05
Cdk10	391.221	-0.0026162	0.0155366	0.0566215	0.999786	9.31233e-05
9430092D12Rik	45.5042	0.00156074	0.0153682	0.0567269	0.999786	9.31233e-05
Mau2	1893.54	-0.00401199	0.0159082	0.056799	0.999786	9.31233e-05
Cecr2	5399.32	0.00190938	0.0154167	0.0568302	0.999786	9.31233e-05
Med25	1014.36	-0.00307134	0.0156449	0.0568914	0.999786	9.31233e-05
9430015G10Rik	184.692	-0.00277288	0.0155771	0.0569416	0.999786	9.31233e-05
Cox7a2l	1009.84	0.0022054	0.0154578	0.0569479	0.999786	9.31233e-05
Entpd6	324.253	-0.00334539	0.0157155	0.0571062	0.999786	9.31233e-05
Nadsyn1	229.302	-0.00283434	0.01559	0.0572453	0.999786	9.31233e-05
Clybl	785.326	0.00340288	0.015731	0.0574825	0.999786	9.31233e-05
Irf6	921.854	-0.00291594	0.0156085	0.0576844	0.999786	9.31233e-05
Spire2	374.88	-0.00201137	0.0154292	0.0576929	0.999786	9.31233e-05
Grem2	309.092	0.00168067	0.015384	0.0577442	0.999786	9.31233e-05
Sfta2	1001.51	0.00189558	0.0154144	0.0578	0.999786	9.31233e-05
Chil1	18600.1	0.00177055	0.0153962	0.0580265	0.999786	9.31233e-05
Rps27a	1087.43	0.00210899	0.0154482	0.0581204	0.999786	9.31233e-05
Syn2	13.6002	-0.000789609	0.0152965	0.0581846	0.999786	9.31233e-05
Sstr2	70.8514	0.00145875	0.0153558	0.05823	0.999786	9.31233e-05
Gm11611	20.5567	-0.000918429	0.0153049	0.058277	0.999786	9.31233e-05
Ccdc120	836.145	-0.00287875	0.0155998	0.0583154	0.999786	9.31233e-05
Cyb5r1	538.706	-0.00271056	0.0155616	0.0583259	0.999786	9.31233e-05
Ppp2r5b	329.848	-0.00324535	0.015689	0.0584153	0.999786	9.31233e-05
Tmbim1	1686.06	-0.00335808	0.0157135	0.058482	0.999786	9.31233e-05
Ceacam16	27.0074	-0.00101753	0.0153124	0.058491	0.999786	9.31233e-05
Cdh13	711.546	-0.000500007	0.0152817	0.0584938	0.999786	9.31233e-05
Txnrd3	1157.21	0.00278237	0.0155781	0.0587799	0.999786	9.31233e-05
Zfand2a	1816.95	-0.00169587	0.0153875	0.058821	0.999786	9.31233e-05
Selenof	2988.2	0.00414183	0.0159574	0.058871	0.999786	9.31233e-05
Ppp2r3a	3419.96	0.00256709	0.0154943	0.0588723	0.999786	9.31233e-05
Bsg	9855.6	0.00191638	0.0154172	0.0588921	0.999786	9.31233e-05
Zfp57	959.702	-0.00287566	0.0156009	0.0589583	0.999786	9.31233e-05
Tnfrsf12a	1409.77	-0.0035807	0.0157722	0.0590261	0.999786	9.31233e-05
Dusp4	1702.42	-0.00216278	0.0154566	0.0590376	0.999786	9.31233e-05
L3mbtl1	102.988	0.00126925	0.0153354	0.0590503	0.999786	9.31233e-05
Retsat	308.083	0.0027568	0.0155727	0.0590503	0.999786	9.31233e-05
Sirt6	140.646	-0.00240547	0.0155005	0.059098	0.999786	9.31233e-05
Usb1	272.43	-0.00254099	0.0155273	0.0591333	0.999786	9.31233e-05
Denr	761.495	0.00217191	0.0154588	0.0594281	0.999786	9.31233e-05
Cox6b1	663.685	0.00221857	0.0154591	0.0595186	0.999786	9.31233e-05
Bop1	377.244	-0.0031024	0.015652	0.0596528	0.999786	9.31233e-05
Rps3a1	2205.4	0.00174117	0.0153917	0.0597308	0.999786	9.31233e-05
Ube4bos1	23.9005	-0.00126804	0.0153354	0.0598067	0.999786	9.31233e-05
Prdm2	3596.82	-0.00465837	0.0160897	0.0598566	0.999786	9.31233e-05
Phf19	51.1135	-0.00158287	0.0153702	0.0598728	0.999786	9.31233e-05
Flnb	10229.7	-0.00310246	0.0156514	0.0599516	0.999786	9.31233e-05
Gstm2	12.318	0.000828518	0.0152989	0.0600239	0.999786	9.31233e-05
Gtf3c5	295.136	-0.00290307	0.0156043	0.0600997	0.999786	9.31233e-05
Dusp9	16.9721	-0.000955177	0.0153075	0.0602908	0.999786	9.31233e-05
Adcy3	164.297	-0.00160474	0.0153718	0.060335	0.999786	9.31233e-05
Asrgl1	189.617	0.00243634	0.015506	0.0604378	0.999786	9.31233e-05
Rian	4975.41	0.00239661	0.0154983	0.0607924	0.999786	9.31233e-05
Atp7b	3177.85	0.001722	0.0153888	0.0608754	0.999786	9.31233e-05
Cacnb4	73.395	0.0014405	0.0153533	0.0609801	0.999786	9.31233e-05
Rpl36a	889.376	0.00180883	0.015401	0.0611071	0.999786	9.31233e-05
Slc39a14	293.846	-0.00316789	0.0156665	0.0612353	0.999786	9.31233e-05
Adssl1	2099.42	-0.00272503	0.0155647	0.0612707	0.999786	9.31233e-05
Lncppara	4921.24	-0.00274272	0.0155678	0.0612925	0.999786	9.31233e-05
Josd2	218.214	-0.0027011	0.0155591	0.0613681	0.999786	9.31233e-05
Ajuba	639.752	-0.00192427	0.0154176	0.0614943	0.999786	9.31233e-05
Fam110c	151.256	-0.00226465	0.0154733	0.0615251	0.999786	9.31233e-05
Gm52948	895.569	0.00304098	0.0156331	0.0619735	0.999786	9.31233e-05
Fbxo36	164.831	0.00246702	0.0155113	0.0620224	0.999786	9.31233e-05
Gm45073	149.327	-0.00196674	0.0154238	0.062045	0.999786	9.31233e-05
Gkn2	9.2575	0.000506771	0.0152819	0.0621993	0.999786	9.31233e-05
Dvl3	1388.49	-0.00254398	0.0155258	0.0622076	0.999786	9.31233e-05
Agbl1	53.4883	-0.00160979	0.0153736	0.0625259	0.999786	9.31233e-05
Rdx	6392.09	0.00296977	0.0156182	0.0626342	0.999786	9.31233e-05
Rpl5	2733.89	0.00251387	0.0155206	0.0626534	0.999786	9.31233e-05
Gm43379	79.9505	0.0019084	0.0154144	0.0626681	0.999786	9.31233e-05
Rgs16	757.344	-0.00157672	0.0153694	0.0626943	0.999786	9.31233e-05
2610528A11Rik	34.2269	0.00121721	0.0153297	0.0627097	0.999786	9.31233e-05
Snapin	413.283	0.00295592	0.0156144	0.0627276	0.999786	9.31233e-05
Tmc6	319.145	-0.00258079	0.0155334	0.06283	0.999786	9.31233e-05
Cox7b	1070.35	0.00170663	0.0153863	0.0629435	0.999786	9.31233e-05
Rdh14	100.436	0.00186477	0.0154084	0.0630314	0.999786	9.31233e-05
H4c14	26.031	-0.00105652	0.0153154	0.063039	0.999786	9.31233e-05
Tmed6	12.9019	0.00098176	0.0153095	0.0630718	0.999786	9.31233e-05
2610035D17Rik	3801.01	-0.00295565	0.0156142	0.0631343	0.999786	9.31233e-05
Fmo1	161.208	0.00123189	0.0153313	0.0631818	0.999786	9.31233e-05
Gm17135	78.7228	0.00121429	0.0153296	0.063223	0.999786	9.31233e-05
Gm28229	70.7137	0.00187207	0.0154092	0.0632301	0.999786	9.31233e-05
Tmem63a	985.082	-0.00394444	0.0158824	0.0632843	0.999786	9.31233e-05
Cibar1	113.123	0.00232901	0.0154809	0.0635229	0.999786	9.31233e-05
Tspan7	375.814	-0.0020623	0.0154492	0.0635405	0.999786	9.31233e-05
Uqcr11	573.451	0.00146494	0.0153561	0.0635626	0.999786	9.31233e-05
Fhl2	552.817	-0.00178657	0.0153968	0.0635683	0.999786	9.31233e-05
E230032D23Rik	52.9891	-0.00135955	0.015344	0.0635839	0.999786	9.31233e-05
Gm20548	77.0789	0.00124057	0.0153317	0.063594	0.999786	9.31233e-05
Gm20629	4666.2	0.00157583	0.0153693	0.0636385	0.999786	9.31233e-05
Fgd3	60.266	-0.000943374	0.0153067	0.0641329	0.999786	9.31233e-05
Arhgef25	28.4221	-0.00122451	0.0153305	0.0641578	0.999786	9.31233e-05
Gm32786	124.842	-0.00211809	0.0154472	0.0643031	0.999786	9.31233e-05
Sort1	7934.33	0.00414558	0.0159432	0.0644917	0.999786	9.31233e-05
Gm6296	47.8417	-0.00152378	0.0153627	0.0645867	0.999786	9.31233e-05
Cfap298	382.477	0.00235146	0.0154884	0.0646248	0.999786	9.31233e-05
Aspm	223.607	0.00152931	0.015363	0.064783	0.999786	9.31233e-05
Zc3h7b	1931.16	-0.00431178	0.0160361	0.064819	0.999786	9.31233e-05
Cdkl4	149.281	0.00157053	0.0153681	0.0649344	0.999786	9.31233e-05
Dqx1	64.8299	-0.00171669	0.0153871	0.0649669	0.999786	9.31233e-05
Atp5o	651.7	0.00206859	0.0154392	0.0651033	0.999786	9.31233e-05
Pcdhgb4	137.759	0.00207985	0.0154409	0.0651729	0.999786	9.31233e-05
Pex14	2965.78	-0.00537458	0.0163976	0.0652653	0.999786	9.31233e-05
Rsph3a	187.902	0.00288143	0.0155962	0.0653264	0.999786	9.31233e-05
Arg2	2320.26	0.00184958	0.0154056	0.065365	0.999786	9.31233e-05
F2rl1	1106.57	-0.0030842	0.0156189	0.0654058	0.999786	9.31233e-05
Il13ra1	1247.09	0.00352391	0.0157557	0.0654103	0.999786	9.31233e-05
Med24	452.397	-0.00320894	0.0156732	0.0654205	0.999786	9.31233e-05
Rnpepl1	696.077	-0.00316336	0.0156579	0.0654514	0.999786	9.31233e-05
Gc	70.7552	0.0010895	0.015318	0.0654982	0.999786	9.31233e-05
Gabre	668.993	0.00285645	0.0155905	0.0655091	0.999786	9.31233e-05
Apobec1	112.916	-0.0019602	0.0154223	0.0655265	0.999786	9.31233e-05
Kifc3	1420.21	-0.00185843	0.0154067	0.065562	0.999786	9.31233e-05
Cops2	1410.68	0.0031993	0.0156611	0.065579	0.999786	9.31233e-05
Ndufb4	159.633	0.00177385	0.0153948	0.0655895	0.999786	9.31233e-05
Ppm1j	36.2446	-0.00106258	0.0153154	0.0656092	0.999786	9.31233e-05
Rsf1	4984.36	0.00447135	0.0160512	0.0657642	0.999786	9.31233e-05
Rbbp8nl	43.0907	-0.00135427	0.0153432	0.0657647	0.999786	9.31233e-05
Panct2	391.353	0.00275702	0.0155558	0.0657888	0.999786	9.31233e-05
Trafd1	911.489	-0.00329818	0.0156958	0.0659419	0.999786	9.31233e-05
Golm2	545.944	0.00257598	0.0155304	0.0659889	0.999786	9.31233e-05
Gfod1	639.029	-0.00170139	0.0153848	0.0660139	0.999786	9.31233e-05
Mrpl46	200.444	0.00178257	0.0153959	0.0660408	0.999786	9.31233e-05
C130023A14Rik	74.8799	0.00185818	0.0154034	0.0661165	0.999786	9.31233e-05
Ndufa5	206.306	0.00144736	0.0153538	0.0661368	0.999786	9.31233e-05
Castor2	1170.77	-0.0026013	0.015534	0.0664382	0.999786	9.31233e-05
Phf10	940.043	0.00425004	0.0159746	0.066595	0.999786	9.31233e-05
Mrps12	122.047	0.00193678	0.0154182	0.0666057	0.999786	9.31233e-05
Tmbim6	10594.6	0.00326396	0.0156883	0.0666576	0.999786	9.31233e-05
Ccnf	333.059	-0.00263461	0.0155415	0.0667115	0.999786	9.31233e-05
Yipf4	499.331	0.00245752	0.0155071	0.06672	0.999786	9.31233e-05
Myo19	561.233	-0.00280765	0.0155739	0.0667454	0.999786	9.31233e-05
Me1	12664.9	0.00366911	0.0157695	0.0668038	0.999786	9.31233e-05
Cyp7b1	38.4904	0.000701845	0.015291	0.0670151	0.999786	9.31233e-05
Mast3	363.823	-0.00248395	0.0155031	0.0670444	0.999786	9.31233e-05
Smox	1238.17	-0.00301117	0.0156243	0.0670839	0.999786	9.31233e-05
Naglu	157.704	-0.00193787	0.015418	0.0672677	0.999786	9.31233e-05
Nme5	51.252	0.00146843	0.0153526	0.0672868	0.999786	9.31233e-05
Scarb2	7681.63	0.00329486	0.01569	0.0672988	0.999786	9.31233e-05
Emc1	587.038	-0.00265237	0.0155451	0.0673077	0.999786	9.31233e-05
Eid2b	57.7633	0.00186032	0.0154064	0.0673534	0.999786	9.31233e-05
Stx19	662.843	0.00122021	0.0153049	0.067407	0.999786	9.31233e-05
Ccdc39	22.6652	0.000997821	0.0153094	0.0675431	0.999786	9.31233e-05
Gm38811	118.574	0.00179324	0.0153973	0.0675479	0.999786	9.31233e-05
Slc25a18	370.449	0.000785597	0.0152958	0.0675892	0.999786	9.31233e-05
Rnf144a	2998.32	-0.00242597	0.0154959	0.0676348	0.999786	9.31233e-05
Sh3bp4	2467.23	-0.00277145	0.0155703	0.0677098	0.999786	9.31233e-05
Pitpnc1	2201.6	-0.0023413	0.0154925	0.0677474	0.999786	9.31233e-05
P2rx7	286.216	-0.00190518	0.0154126	0.0677772	0.999786	9.31233e-05
Rsph3b	438.234	0.003126	0.0156517	0.0677895	0.999786	9.31233e-05
Eif5a2	203.54	0.00190654	0.0154134	0.0678478	0.999786	9.31233e-05
Npepl1	601.087	-0.00282599	0.0155817	0.0678496	0.999786	9.31233e-05
Lekr1	249.418	0.00277109	0.0155687	0.0678584	0.999786	9.31233e-05
Prkcd	3296.08	-0.00373336	0.0158121	0.0680333	0.999786	9.31233e-05
Poglut3	468.492	0.00300567	0.0156132	0.0680568	0.999786	9.31233e-05
Zscan2	240.47	-0.00316903	0.0156612	0.0680653	0.999786	9.31233e-05
Man1a	6715.33	0.00246619	0.0155082	0.0681174	0.999786	9.31233e-05
Rnf145	2238.5	0.00274873	0.0155632	0.0681939	0.999786	9.31233e-05
Fam161a	54.2838	0.00179948	0.0153976	0.0682076	0.999786	9.31233e-05
Cacna1g	70.145	0.000956331	0.0153073	0.068262	0.999786	9.31233e-05
Cetn2	278.689	0.00170391	0.0153846	0.0683755	0.999786	9.31233e-05
Prrc2a	7207.95	-0.00284258	0.0155851	0.0684413	0.999786	9.31233e-05
ENSMUSG00000120119	1035.19	0.00238962	0.0154775	0.0684517	0.999786	9.31233e-05
Cldn4	1910.65	-0.00170804	0.015385	0.0686143	0.999786	9.31233e-05
Clk3	1094.04	-0.00367013	0.015796	0.0686361	0.999786	9.31233e-05
Tuft1	5653.08	-0.00246965	0.0154962	0.068728	0.999786	9.31233e-05
Matn2	80.9387	-0.00177791	0.0153944	0.0687622	0.999786	9.31233e-05
Ces1d	4748.22	0.00198155	0.0154244	0.0687629	0.999786	9.31233e-05
Ttll4	1437.91	-0.00295607	0.0156107	0.0687802	0.999786	9.31233e-05
Slc2a4rg-ps	109.985	-0.00230733	0.0154785	0.0687928	0.999786	9.31233e-05
Gm4787	55.6019	0.0013887	0.0153419	0.0688126	0.999786	9.31233e-05
Daam2	1416.09	0.00165458	0.0153782	0.0688396	0.999786	9.31233e-05
Fam83h	701.335	-0.00246948	0.0155011	0.0688989	0.999786	9.31233e-05
Stx12	1600.34	0.0043533	0.0160042	0.0690797	0.999786	9.31233e-05
Hk2	5683.29	0.00274468	0.0155583	0.0691349	0.999786	9.31233e-05
Osbp2	29.549	-0.00134519	0.0153419	0.069173	0.999786	9.31233e-05
Iqca1l	16.2827	0.000722405	0.0152918	0.0692346	0.999786	9.31233e-05
Naaladl2	5981.19	0.00219992	0.0154596	0.0692934	0.999786	9.31233e-05
Tent4a	967.164	-0.00362598	0.0157798	0.0693694	0.999786	9.31233e-05
Ndufaf3	67.785	0.00172692	0.0153874	0.0694312	0.999786	9.31233e-05
Alpk2	388.525	-0.00231213	0.0154789	0.0695378	0.999786	9.31233e-05
Hspbap1	506.468	-0.00308636	0.01564	0.0695759	0.999786	9.31233e-05
Snai3	25.5097	-0.00116222	0.0153241	0.0696155	0.999786	9.31233e-05
Bcl2a1b	226.096	0.0015926	0.0153647	0.0696334	0.999786	9.31233e-05
Gm26811	56.9977	-0.00106274	0.0153155	0.0696824	0.999786	9.31233e-05
Gm49749	62.9342	0.00169157	0.015383	0.0697724	0.999786	9.31233e-05
Gas8	292.051	-0.00303203	0.0156276	0.0698181	0.999786	9.31233e-05
Mprip	12052.2	-0.00327395	0.01569	0.069905	0.999786	9.31233e-05
Cacna1a	58.1734	0.00117304	0.0153253	0.0700624	0.999786	9.31233e-05
Gm45494	15.6268	0.000978315	0.0153086	0.0701375	0.999786	9.31233e-05
Gm9929	53.2749	-0.00138445	0.0153459	0.0702395	0.999786	9.31233e-05
Gm12227	25.3171	0.000799917	0.0152965	0.0704513	0.999786	9.31233e-05
Gm32699	18.1809	0.00108941	0.0153178	0.0704812	0.999786	9.31233e-05
Smdt1	480.763	0.00179982	0.0153973	0.0705619	0.999786	9.31233e-05
Igf1r	1534.52	-0.00172027	0.0153862	0.0706461	0.999786	9.31233e-05
Gm8258	14.0069	0.000872578	0.0153012	0.0706942	0.999786	9.31233e-05
E230020D15Rik	363.821	-0.00181881	0.0153996	0.0706946	0.999786	9.31233e-05
Slc26a9	11576.8	-0.00334143	0.0157019	0.070732	0.999786	9.31233e-05
Tma7	589.041	0.00241441	0.0154997	0.0707356	0.999786	9.31233e-05
Adam22	3644.51	0.00164938	0.0153771	0.0707778	0.999786	9.31233e-05
Gm45062	317.435	0.00344874	0.0157559	0.0709494	0.999786	9.31233e-05
Lpcat4	349.697	-0.00162162	0.0153733	0.0709708	0.999786	9.31233e-05
Parp16	257.61	-0.00278136	0.0155704	0.0710826	0.999786	9.31233e-05
Tmem243	14704.1	0.00172756	0.0153846	0.0711452	0.999786	9.31233e-05
Agmo	1807.85	0.00122988	0.0153057	0.0711893	0.999786	9.31233e-05
Pdlim7	821.542	-0.00172354	0.0153863	0.0714359	0.999786	9.31233e-05
H2-Aa	2698.97	0.00257017	0.0155268	0.0715385	0.999786	9.31233e-05
Gm45309	56.0849	0.00180848	0.0153982	0.0715664	0.999786	9.31233e-05
Hid1	951.832	-0.00257984	0.0155283	0.0715829	0.999786	9.31233e-05
Thbs1	13193.5	-0.00227131	0.0154701	0.0717065	0.999786	9.31233e-05
Ncoa4	183.046	-0.00196269	0.01542	0.071734	0.999786	9.31233e-05
Asns	292.085	-0.00184937	0.0154037	0.0717789	0.999786	9.31233e-05
Gm43990	15.0129	0.000991197	0.0153096	0.0718748	0.999786	9.31233e-05
Ehmt2	1362.8	-0.00314264	0.0156535	0.0718908	0.999786	9.31233e-05
Alcam	87616	0.00422013	0.0159564	0.0719689	0.999786	9.31233e-05
Fam229a	8.73907	-0.000733369	0.0152923	0.0720125	0.999786	9.31233e-05
Arhgap40	296.686	-0.00253637	0.0155194	0.0720682	0.999786	9.31233e-05
Asb5	47.6844	0.00134979	0.0153421	0.0721508	0.999786	9.31233e-05
Smtn	449.37	-0.00214338	0.0154482	0.0721662	0.999786	9.31233e-05
Lrrk2	41548.6	0.00156246	0.0153661	0.0721719	0.999786	9.31233e-05
Preb	685.308	-0.00275492	0.0155643	0.0722864	0.999786	9.31233e-05
Plpp6	210.52	0.002257	0.0154677	0.0724038	0.999786	9.31233e-05
Aopep	8997.96	-0.00413661	0.015915	0.0724308	0.999786	9.31233e-05
Ptprh	13.3707	0.000756379	0.0152938	0.0724311	0.999786	9.31233e-05
Gm10653	142.263	0.00132494	0.0153394	0.0725884	0.999786	9.31233e-05
Cad	313.126	-0.00250225	0.0155125	0.0726323	0.999786	9.31233e-05
Cabin1	4237.49	-0.00319401	0.0156639	0.0726872	0.999786	9.31233e-05
1700012I11Rik	11.2351	0.000623177	0.0152867	0.0727036	0.999786	9.31233e-05
Pebp1	288.562	0.00168188	0.0153586	0.072759	0.999786	9.31233e-05
Ndrg4	28.0189	-0.00118061	0.0153244	0.0727611	0.999786	9.31233e-05
Gm15337	142.941	0.00204755	0.0154333	0.0727922	0.999786	9.31233e-05
Frrs1	350.982	-0.00242845	0.0154994	0.0728167	0.999786	9.31233e-05
Magoh	283.588	0.00293801	0.015601	0.0730226	0.999786	9.31233e-05
Slc25a11	394.262	0.00272781	0.0155577	0.0732022	0.999786	9.31233e-05
AI463229	91.1782	0.0019402	0.0154163	0.073232	0.999786	9.31233e-05
Ehf	9124.63	0.00307817	0.015636	0.0732542	0.999786	9.31233e-05
Uqcrb	890.413	0.00165469	0.0153773	0.0733327	0.999786	9.31233e-05
Gnptg	450.448	0.00218007	0.0154546	0.0733879	0.999786	9.31233e-05
Gm42676	49.0674	-0.00122649	0.01533	0.0733895	0.999786	9.31233e-05
Clcf1	549.566	-0.00230671	0.015482	0.0734109	0.999786	9.31233e-05
Rubcn	1546.39	-0.00348122	0.0157411	0.0734293	0.999786	9.31233e-05
Gmeb2	1185.79	-0.00522424	0.0163849	0.0738589	0.999786	9.31233e-05
Cog8	477.206	0.00311929	0.015645	0.0741641	0.999786	9.31233e-05
Myh11	49.5902	-0.000812692	0.0152972	0.0743067	0.999786	9.31233e-05
Rbp1	141.304	0.0014663	0.0153541	0.0744311	0.999786	9.31233e-05
Agap3	2737.1	-0.00336811	0.015682	0.0744735	0.999786	9.31233e-05
Gm49802	31.1597	0.000946863	0.0153063	0.0745032	0.999786	9.31233e-05
Sh2b3	511.002	-0.00325484	0.0156654	0.074524	0.999786	9.31233e-05
Ankrd39	201.167	-0.00208554	0.0154409	0.0745389	0.999786	9.31233e-05
Anks1b	236.347	0.00291301	0.0155902	0.0745626	0.999786	9.31233e-05
Rpl7a	2123.11	0.0018255	0.0153939	0.0746911	0.999786	9.31233e-05
Eif4e3	280.567	0.00196677	0.01542	0.0747091	0.999786	9.31233e-05
Mettl26	309.808	0.00181453	0.0153982	0.0749208	0.999786	9.31233e-05
Brd8dc	314.865	0.00185082	0.0153923	0.0749355	0.999786	9.31233e-05
Traf2	717.139	-0.00283914	0.0155805	0.0750279	0.999786	9.31233e-05
Gm20342	530.903	0.00267803	0.0155402	0.0750506	0.999786	9.31233e-05
Nhsl1	3354.46	-0.0027225	0.0155454	0.0751288	0.999786	9.31233e-05
Itga2	11965.1	-0.00198067	0.0154221	0.0751675	0.999786	9.31233e-05
Hjurp	657.072	-0.00322914	0.0156687	0.0751722	0.999786	9.31233e-05
Rnase4	6104.02	0.00203501	0.0154313	0.075182	0.999786	9.31233e-05
Pdk4	1136.06	-0.00206052	0.0154345	0.0752225	0.999786	9.31233e-05
Gm26632	62.8728	-0.00136099	0.0153426	0.0752574	0.999786	9.31233e-05
ENSMUSG00000121069	20.483	0.00101499	0.01531	0.0753037	0.999786	9.31233e-05
Cpeb3	7520.39	0.00316233	0.0156548	0.0753304	0.999786	9.31233e-05
Cd320	88.4234	0.00189353	0.0154094	0.0753738	0.999786	9.31233e-05
Cdk18	1122.81	-0.00313801	0.0156493	0.0754767	0.999786	9.31233e-05
Ddit4l	72.2044	-0.00168629	0.0153805	0.0755546	0.999786	9.31233e-05
Tmem79	206.362	-0.00232876	0.0154795	0.0755902	0.999786	9.31233e-05
Cish	819.945	-0.0026956	0.0155497	0.0756303	0.999786	9.31233e-05
Zfp687	1041.16	-0.00280675	0.0155728	0.0756913	0.999786	9.31233e-05
Adam8	173.406	-0.00137682	0.0153441	0.0758153	0.999786	9.31233e-05
Cfap126	27.327	-0.00119413	0.0153264	0.0758871	0.999786	9.31233e-05
Cp	479.734	0.00145061	0.0153524	0.0759289	0.999786	9.31233e-05
Rfxap	139.324	0.00195014	0.0154174	0.0759395	0.999786	9.31233e-05
Skp1	3897.6	0.00253373	0.0155175	0.0759497	0.999786	9.31233e-05
9530034E10Rik	18.7781	-0.000942859	0.0153056	0.0759708	0.999786	9.31233e-05
Slc6a20a	1326.83	0.00178771	0.0153943	0.0760018	0.999786	9.31233e-05
Kcnj15	7916.31	0.00315058	0.0156766	0.0760133	0.999786	9.31233e-05
Dgkq	280.248	-0.00244617	0.0154994	0.0760381	0.999786	9.31233e-05
Ppp4r3b	3590.58	0.00405144	0.0158947	0.0762202	0.999786	9.31233e-05
Slc25a22	141.988	-0.00213863	0.0154463	0.0762592	0.999786	9.31233e-05
Slc15a4	732.188	-0.00264478	0.0155392	0.0762775	0.999786	9.31233e-05
Nphp1	376.459	0.00237851	0.0154885	0.0763366	0.999786	9.31233e-05
Spindoc	1051.62	-0.00401765	0.0158887	0.07634	0.999786	9.31233e-05
Brk1	703.038	0.00313437	0.0156494	0.0763621	0.999786	9.31233e-05
Cox7a2	903.503	0.00294238	0.0156367	0.076406	0.999786	9.31233e-05
Chdh	618.293	0.00151539	0.0153512	0.0764108	0.999786	9.31233e-05
Rab5if	752.247	0.00228009	0.0154707	0.0764367	0.999786	9.31233e-05
Sgms2	2541.49	-0.00183698	0.0154007	0.0764753	0.999786	9.31233e-05
Hdac3	462.936	-0.0022977	0.0154732	0.0764893	0.999786	9.31233e-05
Tacstd2	692.357	0.00250188	0.0155116	0.0764952	0.999786	9.31233e-05
Adgrg1	6864.99	-0.0029127	0.0155978	0.0765793	0.999786	9.31233e-05
Pnrc2	902.793	0.00240363	0.0155013	0.0766325	0.999786	9.31233e-05
Parp3	1270.02	-0.00310831	0.0156414	0.0766786	0.999786	9.31233e-05
Cby1	106.599	0.00189431	0.0154087	0.0767156	0.999786	9.31233e-05
Gm43805	75.7783	-0.00160022	0.0153695	0.0768273	0.999786	9.31233e-05
Itm2a	511.343	0.00192491	0.0154136	0.0769291	0.999786	9.31233e-05
Trim16	952.079	-0.00195032	0.0154169	0.0769753	0.999786	9.31233e-05
1810008I18Rik	46.6842	0.00132166	0.0153382	0.0770012	0.999786	9.31233e-05
Lsm5	59.8134	0.00178291	0.0153932	0.0770745	0.999786	9.31233e-05
Hdhd5	394.236	-0.00269241	0.0155485	0.0771061	0.999786	9.31233e-05
Sugt1	1294.86	0.00372002	0.0157898	0.0771142	0.999786	9.31233e-05
Cic	2309.59	-0.00316965	0.0156608	0.0772175	0.999786	9.31233e-05
Mafb	135.877	-0.00163476	0.0153732	0.0772391	0.999786	9.31233e-05
4933407K13Rik	233.257	-0.00301332	0.0156256	0.077374	0.999786	9.31233e-05
Ttll10	676.508	-0.00241592	0.0154942	0.0775655	0.999786	9.31233e-05
Polm	358.962	-0.0032423	0.0156713	0.0776586	0.999786	9.31233e-05
Prcd	121.45	0.00171052	0.0153837	0.0778424	0.999786	9.31233e-05
Smim10l1	943.28	0.00215669	0.0154493	0.0779073	0.999786	9.31233e-05
Fzd3	375.292	0.00272554	0.0155793	0.0779646	0.999786	9.31233e-05
Sf3b6	333.91	0.00248098	0.0155066	0.0779811	0.999786	9.31233e-05
A530076I17Rik	10.3792	0.000661651	0.0152883	0.0782022	0.999786	9.31233e-05
Dctn1	1950.14	-0.00284591	0.01558	0.0782749	0.999786	9.31233e-05
Pdgfb	1859.32	-0.00226657	0.0154628	0.0783565	0.999786	9.31233e-05
Smpdl3a	458.793	0.0020175	0.0154269	0.0784098	0.999786	9.31233e-05
Wwtr1	8653.34	-0.00495715	0.0162711	0.0787186	0.999786	9.31233e-05
Erh	253.539	0.00219191	0.0154546	0.0789639	0.999786	9.31233e-05
Ift57	362.954	0.0035778	0.0158033	0.0789788	0.999786	9.31233e-05
2900092C05Rik	25.2823	0.00107519	0.0153156	0.0790927	0.999786	9.31233e-05
Gpr39	4719.33	-0.00318074	0.0156555	0.0791048	0.999786	9.31233e-05
Por	8010	0.00262504	0.0155336	0.0795781	0.999786	9.31233e-05
2310014F06Rik	216.154	0.00212138	0.0154407	0.0796079	0.999786	9.31233e-05
Ranbp2	6369.19	0.00337259	0.0156983	0.0796568	0.999786	9.31233e-05
Gm23119	12.1201	-0.000547194	0.0152832	0.0796858	0.999786	9.31233e-05
E130309D02Rik	202.589	-0.0026035	0.015529	0.0797315	0.999786	9.31233e-05
Ndrg1	2906.11	-0.00173575	0.0153826	0.0797843	0.999786	9.31233e-05
Fkbp1b	63.2238	-0.00168959	0.0153798	0.0798028	0.999786	9.31233e-05
Coq7	257.837	0.00235096	0.0154813	0.0798737	0.999786	9.31233e-05
Ppp1r3a	51.0877	0.000831757	0.0152979	0.0799148	0.999786	9.31233e-05
Dnaaf5	560.508	-0.00330422	0.0156856	0.0799467	0.999786	9.31233e-05
Slfn9	201.246	0.0013965	0.0153458	0.0799596	0.999786	9.31233e-05
Chmp1b	780.281	0.00309606	0.0156341	0.0800224	0.999786	9.31233e-05
Pclo	688.095	0.00241399	0.0154913	0.0801345	0.999786	9.31233e-05
Neil1	84.6505	-0.00191822	0.0154116	0.0801553	0.999786	9.31233e-05
Hnrnpa3	6326.13	0.00215003	0.0153874	0.0802101	0.999786	9.31233e-05
Bicra	1942.06	-0.0035354	0.0157443	0.0802429	0.999786	9.31233e-05
Shroom1	160.524	-0.00192528	0.015412	0.0803981	0.999786	9.31233e-05
Rab3il1	36.1209	-0.00146741	0.0153537	0.0804368	0.999786	9.31233e-05
C1qtnf7	32.9124	0.000621111	0.0152865	0.0804502	0.999786	9.31233e-05
Gm42615	23.4205	0.000750663	0.0152929	0.0804702	0.999786	9.31233e-05
Gm35339	246.801	-0.0019075	0.0154094	0.0804779	0.999786	9.31233e-05
Cdk3	38.3222	-0.0013771	0.0153439	0.0804919	0.999786	9.31233e-05
Sigirr	307.784	-0.00283672	0.015578	0.0805019	0.999786	9.31233e-05
Atf4	1590.11	0.00346341	0.0157877	0.0806533	0.999786	9.31233e-05
Vil1	31.8826	0.000986735	0.0153085	0.0806655	0.999786	9.31233e-05
Fam171b	46.0575	0.00113716	0.0153206	0.0806826	0.999786	9.31233e-05
Nol6	409.17	-0.00269497	0.015546	0.0807791	0.999786	9.31233e-05
Prdm10	1319.81	-0.00271643	0.0154665	0.0808062	0.999786	9.31233e-05
4930417H01Rik	16.5976	-0.000939374	0.0153044	0.0808783	0.999786	9.31233e-05
Gm48350	106.114	0.00155041	0.0153628	0.0809374	0.999786	9.31233e-05
Spag9	15777	0.0042957	0.0159812	0.0809659	0.999786	9.31233e-05
Fbxl7	163.821	-0.00116465	0.0153233	0.0811758	0.999786	9.31233e-05
Dgat2l6	29.2923	0.000974821	0.0153077	0.0811969	0.999786	9.31233e-05
Sash1	6171.29	-0.00356855	0.01575	0.0811976	0.999786	9.31233e-05
Ptpn23	1587.63	-0.00334041	0.0156987	0.0812152	0.999786	9.31233e-05
Dach2	26.8672	0.00102936	0.015312	0.0812283	0.999786	9.31233e-05
Rbm19	536.289	-0.00399069	0.0158712	0.081265	0.999786	9.31233e-05
Ccdc115	154.648	0.00216977	0.0154501	0.0812684	0.999786	9.31233e-05
Gdpd2	225.426	0.00147648	0.0153551	0.0813142	0.999786	9.31233e-05
Arhgef19	509.793	-0.00213253	0.0154437	0.0813792	0.999786	9.31233e-05
Gtf3c6	369.392	0.00223009	0.0154602	0.0814152	0.999786	9.31233e-05
Tspan11	9730.43	0.00152878	0.0153485	0.0815269	0.999786	9.31233e-05
Polr2k	70.8115	0.00160001	0.0153691	0.081535	0.999786	9.31233e-05
Rela	1447.16	-0.00287196	0.0155831	0.0815396	0.999786	9.31233e-05
Xrn1	5241.42	0.00429525	0.0159831	0.0816053	0.999786	9.31233e-05
Top3a	526.758	-0.00325511	0.0156737	0.0816344	0.999786	9.31233e-05
Atp10a	1710.94	-0.00217527	0.0154515	0.0816376	0.999786	9.31233e-05
Gm37949	91.1109	-0.00181122	0.0153955	0.0816439	0.999786	9.31233e-05
9330111N05Rik	210.112	0.000704958	0.0152907	0.0817006	0.999786	9.31233e-05
Stbd1	614.33	0.00208199	0.015436	0.0817352	0.999786	9.31233e-05
Arid3b	837.461	-0.00315843	0.0156485	0.0817821	0.999786	9.31233e-05
Afap1	521.721	-0.00205368	0.0154306	0.0817939	0.999786	9.31233e-05
Adam30	42.3706	0.000852949	0.0152992	0.0818191	0.999786	9.31233e-05
Pdss1	322.947	-0.0031371	0.0156432	0.0818548	0.999786	9.31233e-05
Kitl	309.695	-0.00113505	0.0153205	0.0819249	0.999786	9.31233e-05
Tapbp	1915.04	0.00479085	0.0162087	0.0819279	0.999786	9.31233e-05
Cdkn2aipnl	306.995	0.00269791	0.0155468	0.0820383	0.999786	9.31233e-05
Klhl42	274.003	-0.00232657	0.0154759	0.0821524	0.999786	9.31233e-05
Ric8a	454.683	-0.00307673	0.0156286	0.0822347	0.999786	9.31233e-05
Ccdc97	494.903	-0.00243247	0.0154959	0.0824251	0.999786	9.31233e-05
Zrsr1	463.171	0.00302192	0.0156702	0.0824507	0.999786	9.31233e-05
Rad21	3102.38	0.00298167	0.0156263	0.0824558	0.999786	9.31233e-05
Muc2	35.0152	0.00122359	0.0153283	0.0826015	0.999786	9.31233e-05
Pwp2	150.111	-0.00234552	0.0154813	0.0826232	0.999786	9.31233e-05
Tmem126a	225.732	0.00237226	0.0154846	0.0826972	0.999786	9.31233e-05
Traf7	1180.43	-0.0023369	0.0154778	0.0829393	0.999786	9.31233e-05
Gm37265	23.4438	0.00073761	0.0152923	0.0829547	0.999786	9.31233e-05
Cttn	3590.46	-0.00256266	0.0155193	0.083025	0.999786	9.31233e-05
Plxnb2	6651.89	-0.00204502	0.0153785	0.0830336	0.999786	9.31233e-05
G930009F23Rik	267.579	-0.00177671	0.0153912	0.0830586	0.999786	9.31233e-05
Phf2	2905.11	-0.0037232	0.0157921	0.0831447	0.999786	9.31233e-05
Cnga2	32.4724	0.000944819	0.0153053	0.0831451	0.999786	9.31233e-05
Cdc42se2	2612.52	-0.00349433	0.0157325	0.0831461	0.999786	9.31233e-05
Slc35e3	121.793	-0.00206978	0.0154337	0.0832037	0.999786	9.31233e-05
Elp6	65.9301	-0.00184528	0.0154002	0.0832251	0.999786	9.31233e-05
Bzw1	3021.46	0.00272391	0.015551	0.0832662	0.999786	9.31233e-05
Ninj2	62.27	-0.00180662	0.0153948	0.0836648	0.999786	9.31233e-05
Atraid	303.629	0.00250315	0.0155105	0.0837248	0.999786	9.31233e-05
Il27	83.6222	0.00172303	0.0153837	0.0841023	0.999786	9.31233e-05
Tmem104	665.499	-0.00308517	0.0156292	0.0841563	0.999786	9.31233e-05
9930012K11Rik	288.656	0.00173146	0.0153849	0.084199	0.999786	9.31233e-05
Timm10	36.836	0.00144341	0.0153504	0.0842417	0.999786	9.31233e-05
Wnt7a	1108.9	-0.00165968	0.015382	0.0842514	0.999786	9.31233e-05
Hexa	762.309	0.00284899	0.0155732	0.0844568	0.999786	9.31233e-05
Asap1	1649.82	-0.00239089	0.0154863	0.0846133	0.999786	9.31233e-05
Tmsb4x	26834.9	0.00204617	0.0154295	0.0848472	0.999786	9.31233e-05
Rps15a	1327.01	0.00227498	0.0154666	0.0848669	0.999786	9.31233e-05
Clspn	157.033	0.00151766	0.0153573	0.0848855	0.999786	9.31233e-05
Paqr6	14.3865	-0.00087641	0.0153006	0.0849276	0.999786	9.31233e-05
Tead4	1377.31	-0.00341415	0.0157201	0.0849715	0.999786	9.31233e-05
Dynlrb2	53.8623	0.00154164	0.0153612	0.0850413	0.999786	9.31233e-05
Gramd4	1524.64	-0.00374488	0.0157946	0.0851026	0.999786	9.31233e-05
Pex6	351.671	-0.00269402	0.0155415	0.0851529	0.999786	9.31233e-05
Vac14	1711.14	-0.00325202	0.0156678	0.0852189	0.999786	9.31233e-05
Gm37309	40.6369	-0.00136986	0.0153421	0.0853259	0.999786	9.31233e-05
Gskip	364.175	0.0034585	0.01572	0.0853388	0.999786	9.31233e-05
Trim37	915.409	0.0040031	0.0158599	0.0853566	0.999786	9.31233e-05
Hmgn1	2747.78	0.00219605	0.015458	0.0854331	0.999786	9.31233e-05
Tmco1	656.055	0.00198425	0.0154198	0.0854445	0.999786	9.31233e-05
Pmepa1	7600.68	-0.00354402	0.0157413	0.0854889	0.999786	9.31233e-05
Mad1l1	2822.43	-0.00387442	0.015824	0.085489	0.999786	9.31233e-05
Gm44250	3365.06	0.00198058	0.0154193	0.085501	0.999786	9.31233e-05
Ehd1	948.339	-0.00335188	0.0156921	0.0855784	0.999786	9.31233e-05
Tacc2	10560.6	-0.00301549	0.0156122	0.0856099	0.999786	9.31233e-05
Ldhc	57.1833	0.00107937	0.0153155	0.0856785	0.999786	9.31233e-05
Gm18595	55.001	0.00103224	0.0153112	0.0856817	0.999786	9.31233e-05
Mgat4b	748.931	-0.00236097	0.0154805	0.0857317	0.999786	9.31233e-05
Gm43465	80.9301	-0.00144709	0.0153505	0.0858733	0.999786	9.31233e-05
Fgd6	7628.23	-0.00458597	0.0160519	0.0859154	0.999786	9.31233e-05
Sppl2a	2003.34	0.00126863	0.0152513	0.0859792	0.999786	9.31233e-05
1700007J10Rik	58.0356	-0.00137117	0.0153427	0.0860711	0.999786	9.31233e-05
Hydin	33.3941	0.00084866	0.0152987	0.0860726	0.999786	9.31233e-05
Etfrf1	174.406	0.00254574	0.0155156	0.0861897	0.999786	9.31233e-05
Lrrc63	188.29	0.0013968	0.015345	0.0862283	0.999786	9.31233e-05
Gm50237	20.0546	-0.000648425	0.0152877	0.0862387	0.999786	9.31233e-05
Crtc1	769.034	-0.00338554	0.0156998	0.086289	0.999786	9.31233e-05
Arhgef9	26.1833	-0.00115978	0.0153222	0.0862909	0.999786	9.31233e-05
Slx4	458.689	-0.00264143	0.0155332	0.086303	0.999786	9.31233e-05
Tep1	869.015	-0.00352829	0.0157364	0.0864369	0.999786	9.31233e-05
4933400F21Rik	41.6474	-0.00110776	0.0153179	0.086473	0.999786	9.31233e-05
Smim6	251.8	0.00177734	0.0153905	0.0865798	0.999786	9.31233e-05
Znhit3	59.319	0.00177624	0.0153901	0.0866093	0.999786	9.31233e-05
Il1r1	2146.01	-0.00323926	0.0156638	0.0866815	0.999786	9.31233e-05
Enpp5	972.767	0.00175268	0.0153871	0.0867066	0.999786	9.31233e-05
Ovca2	128.251	-0.00225751	0.0154603	0.0867352	0.999786	9.31233e-05
Gpx7	15.7496	0.000894077	0.0153019	0.0868454	0.999786	9.31233e-05
Cox8a	933.5	0.00170769	0.0153813	0.0868527	0.999786	9.31233e-05
Celf5	48.7723	-0.00150453	0.0153568	0.086912	0.999786	9.31233e-05
Elf4	418.703	-0.00196514	0.0154164	0.0869587	0.999786	9.31233e-05
Exosc7	6057.4	-0.00261066	0.0155265	0.0870792	0.999786	9.31233e-05
Aass	839.387	0.00155756	0.0153629	0.0871064	0.999786	9.31233e-05
Laptm4b	2303.09	-0.00400738	0.0158583	0.0871284	0.999786	9.31233e-05
Irf5	49.215	-0.0013228	0.0153374	0.0871714	0.999786	9.31233e-05
Sema3b	660.971	-0.00228704	0.0154701	0.0872005	0.999786	9.31233e-05
Osbpl3	6764.32	-0.00293998	0.015597	0.0873537	0.999786	9.31233e-05
Gm30275	18.7814	-0.000863721	0.0152996	0.0874558	0.999786	9.31233e-05
Sez6l2	43.3192	0.00134049	0.0153392	0.0874669	0.999786	9.31233e-05
Gm49890	3560.89	-0.00206439	0.0154311	0.0875322	0.999786	9.31233e-05
Top3b	864.604	-0.00318535	0.0156497	0.0875747	0.999786	9.31233e-05
C1galt1c1	389.873	0.00186354	0.0153936	0.0875779	0.999786	9.31233e-05
Schip1	3644.05	-0.00203788	0.0154271	0.0876003	0.999786	9.31233e-05
Slc25a33	1208.46	-0.00216202	0.0154046	0.087644	0.999786	9.31233e-05
Cfap97	711.69	0.00304638	0.0156103	0.0876502	0.999786	9.31233e-05
Tex45	25.3149	0.000884447	0.0153008	0.0877997	0.999786	9.31233e-05
Anxa10	43.7197	-0.000649513	0.0152876	0.0879015	0.999786	9.31233e-05
Ipo11	1160.17	-0.0034074	0.0157042	0.0879398	0.999786	9.31233e-05
Trabd	830.761	-0.00315705	0.0156429	0.0879474	0.999786	9.31233e-05
Palld	855.554	-0.00180926	0.0153942	0.0880014	0.999786	9.31233e-05
Gm37736	257.86	-0.00206727	0.0154317	0.0880429	0.999786	9.31233e-05
Madd	1375.53	-0.00422965	0.0159316	0.0880701	0.999786	9.31233e-05
Mex3d	281.637	-0.00211941	0.0154402	0.0881372	0.999786	9.31233e-05
Serpine1	3093.44	0.00146798	0.0153526	0.0881453	0.999786	9.31233e-05
Lrfn4	280.383	-0.00150662	0.0153563	0.0881464	0.999786	9.31233e-05
Dlg4	326.185	0.00168022	0.0153773	0.0882109	0.999786	9.31233e-05
Depdc7	71.3554	-0.00136721	0.0153413	0.0882736	0.999786	9.31233e-05
Nkain1	112.832	-0.00131959	0.0153365	0.0882773	0.999786	9.31233e-05
Flnc	57.8781	-0.000848264	0.0152986	0.0883323	0.999786	9.31233e-05
Hepacam	12.9205	0.000792393	0.0152952	0.088333	0.999786	9.31233e-05
Eny2	1445.29	0.00202315	0.0153108	0.0883404	0.999786	9.31233e-05
Gm47798	39.1492	-0.00114766	0.0153208	0.0883791	0.999786	9.31233e-05
Tssc4	326.744	-0.00190077	0.0154074	0.0884168	0.999786	9.31233e-05
Coa7	142.988	0.00196108	0.0154152	0.0885128	0.999786	9.31233e-05
Cchcr1	299.677	-0.00254835	0.015514	0.0885401	0.999786	9.31233e-05
Txndc17	587.938	0.00157453	0.0153643	0.0885632	0.999786	9.31233e-05
Ppp2r5d	1059.86	-0.00295653	0.0155968	0.0885844	0.999786	9.31233e-05
Atp5g1	360.539	0.0016395	0.0153724	0.0886234	0.999786	9.31233e-05
Celf4	3078.13	-0.00252859	0.01551	0.0886958	0.999786	9.31233e-05
Tlr4	1399.06	0.00249487	0.0154983	0.0887576	0.999786	9.31233e-05
Sh2b2	131.795	0.00148801	0.0153544	0.0889233	0.999786	9.31233e-05
Lypd6b	2549.32	0.00320416	0.0157128	0.0889824	0.999786	9.31233e-05
Gm19052	11.4542	-0.000726051	0.0152913	0.0889944	0.999786	9.31233e-05
Themis3	15.0485	-0.000812567	0.0152962	0.0891211	0.999786	9.31233e-05
Zfp691	62.0135	-0.00178379	0.0153904	0.0891347	0.999786	9.31233e-05
Zkscan6	396.912	-0.00273112	0.0155492	0.0891675	0.999786	9.31233e-05
Lrif1	744.837	0.00331136	0.0156795	0.0891699	0.999786	9.31233e-05
Gem	3374.77	0.00178297	0.0153905	0.0892686	0.999786	9.31233e-05
Gm35853	79.7409	-0.00157406	0.0153644	0.0892704	0.999786	9.31233e-05
Rpl21	6746.35	0.00145661	0.0153511	0.089273	0.999786	9.31233e-05
Rpl35	660.895	0.00172259	0.0153827	0.089333	0.999786	9.31233e-05
Kmt2b	2055.81	-0.00372635	0.0157857	0.0893614	0.999786	9.31233e-05
Ccdc88b	45.6651	-0.00138473	0.0153434	0.0893855	0.999786	9.31233e-05
Myct1	58.7003	0.00127635	0.0153328	0.0893989	0.999786	9.31233e-05
Gm16867	18.4067	-0.000899832	0.0153017	0.0894184	0.999786	9.31233e-05
Ngf	690.225	-0.00136077	0.0153407	0.0894218	0.999786	9.31233e-05
9330188P03Rik	3157.59	-0.00208479	0.0154336	0.0895466	0.999786	9.31233e-05
Txn2	447.549	-0.00257667	0.0155187	0.0895622	0.999786	9.31233e-05
Npw	120.003	0.00141943	0.015347	0.0895789	0.999786	9.31233e-05
Adcy7	7018.61	-0.00254819	0.0155132	0.0896298	0.999786	9.31233e-05
Slc9a3r1	2671.17	-0.00400359	0.0158642	0.089666	0.999786	9.31233e-05
Snapc4	536.305	-0.00295183	0.0155949	0.089713	0.999786	9.31233e-05
Krt80	745.999	-0.00251142	0.0155066	0.0897134	0.999786	9.31233e-05
1700018A04Rik	10.8159	0.000652689	0.0152875	0.0897484	0.999786	9.31233e-05
Cd244a	33.657	-0.0010442	0.0153126	0.0898134	0.999786	9.31233e-05
Kat5	652.388	-0.0028749	0.0155788	0.0898236	0.999786	9.31233e-05
F10	93.3609	0.0010265	0.015311	0.0898258	0.999786	9.31233e-05
Mien1	220.471	0.00166686	0.0153755	0.089829	0.999786	9.31233e-05
Frmd5	53.9706	0.000986539	0.0153081	0.0898704	0.999786	9.31233e-05
6330403L08Rik	80.6591	-0.00184667	0.0153986	0.0899103	0.999786	9.31233e-05
5830462O15Rik	71.0549	0.0015327	0.0153588	0.0899262	0.999786	9.31233e-05
Dyrk3	427.686	-0.00249432	0.0155023	0.0900615	0.999786	9.31233e-05
Pcdh9	172.55	0.00186783	0.015401	0.0901539	0.999786	9.31233e-05
Olfr170	173.957	0.000962655	0.0153063	0.0903241	0.999786	9.31233e-05
Tjap1	639.471	-0.00279278	0.0155565	0.090337	0.999786	9.31233e-05
Elapor1	4416.76	0.00186414	0.0154013	0.0904473	0.999786	9.31233e-05
Bag3	8778.98	-0.00143422	0.0153483	0.0906548	0.999786	9.31233e-05
Nr2f6	441.7	-0.00251582	0.0155068	0.0907841	0.999786	9.31233e-05
Rbbp7	2225.5	0.00255519	0.0155142	0.0907963	0.999786	9.31233e-05
Gm38351	19.7719	0.000914019	0.0153027	0.0908833	0.999786	9.31233e-05
Cd81	4116.27	-0.00193795	0.0153654	0.0908961	0.999786	9.31233e-05
Gm39307	30.6898	0.000917331	0.0153032	0.0909217	0.999786	9.31233e-05
Itgb4	1031.61	-0.00143391	0.0153481	0.0910278	0.999786	9.31233e-05
Cgn	6091.85	-0.00283602	0.0156021	0.0910363	0.999786	9.31233e-05
A330040F15Rik	226.877	-0.00210252	0.0154361	0.0913949	0.999786	9.31233e-05
Acy1	59.6335	-0.00143693	0.0153484	0.091433	0.999786	9.31233e-05
Zfp566	37.1293	-0.00111902	0.0153185	0.0914447	0.999786	9.31233e-05
Postn	14.4982	-0.000461742	0.0152798	0.0914583	0.999786	9.31233e-05
Atg12	1043.44	0.00261738	0.0155257	0.0915445	0.999786	9.31233e-05
4930435F18Rik	25.4397	0.000704224	0.01529	0.0917097	0.999786	9.31233e-05
Tspan15	1741.71	-0.0018646	0.0154008	0.0917637	0.999786	9.31233e-05
Zfp46	335.75	-0.0024226	0.0154893	0.0917705	0.999786	9.31233e-05
Gm47889	419.833	0.00120954	0.0153262	0.0917984	0.999786	9.31233e-05
2900035J10Rik	42.1191	0.0010477	0.0153121	0.0918172	0.999786	9.31233e-05
Dnajb4	3884.81	0.00214958	0.0154016	0.0918605	0.999786	9.31233e-05
Ndufb1	525.343	0.00145283	0.0153503	0.0919302	0.999786	9.31233e-05
ENSMUSG00000120926	80.3679	0.0016	0.0153657	0.0919678	0.999786	9.31233e-05
Bag1	1809.61	0.0018515	0.0153965	0.0919735	0.999786	9.31233e-05
4930563E22Rik	14.7452	0.000699625	0.0152896	0.0919987	0.999786	9.31233e-05
Gm34388	23.3472	0.000837128	0.0152975	0.0920094	0.999786	9.31233e-05
Sdc1	13345.2	-0.00445599	0.0159996	0.0920984	0.999786	9.31233e-05
Riiad1	209.97	0.00142691	0.0153473	0.0921552	0.999786	9.31233e-05
Gde1	4888.73	0.00316604	0.0156425	0.0922558	0.999786	9.31233e-05
AK157302	15.1097	0.000719579	0.0152908	0.0923213	0.999786	9.31233e-05
Rfk	882.156	0.00158581	0.0153133	0.0924069	0.999786	9.31233e-05
ENSMUSG00000120568	24.1625	0.00100495	0.015309	0.0924378	0.999786	9.31233e-05
Hmmr	107.4	0.00111782	0.0153179	0.0925184	0.999786	9.31233e-05
Eid1	203.343	0.00202556	0.0154245	0.0925264	0.999786	9.31233e-05
Bmi1	723.203	0.00244711	0.0154935	0.092531	0.999786	9.31233e-05
Jmy	1899.06	0.00410655	0.0158909	0.0925463	0.999786	9.31233e-05
Pycr1	14.9308	-0.000914507	0.0153028	0.0926755	0.999786	9.31233e-05
Mroh1	2482.28	-0.00282648	0.0155667	0.0927079	0.999786	9.31233e-05
Radil	1816.26	-0.00215593	0.0154439	0.0927181	0.999786	9.31233e-05
Vkorc1	45.5118	0.00105602	0.0153131	0.0927806	0.999786	9.31233e-05
Zcwpw2	436.441	0.00344888	0.0157114	0.0927937	0.999786	9.31233e-05
Ehd2	2813.5	-0.00290707	0.0155593	0.0928227	0.999786	9.31233e-05
Grk2	963.903	-0.00392163	0.0158291	0.0928447	0.999786	9.31233e-05
Gnptab	6081.11	0.00313833	0.015638	0.0928469	0.999786	9.31233e-05
Gm49838	13.5864	0.000565593	0.0152835	0.0929043	0.999786	9.31233e-05
Gm45713	48.497	-0.00156559	0.0153626	0.0929597	0.999786	9.31233e-05
Rxrb	288.049	-0.00293986	0.0155905	0.0929732	0.999786	9.31233e-05
9130230L23Rik	920.731	0.00135417	0.0153398	0.0929812	0.999786	9.31233e-05
Krba1	570.868	-0.00254159	0.0155105	0.0930475	0.999786	9.31233e-05
Rsl24d1	380.319	0.00309352	0.0156491	0.093053	0.999786	9.31233e-05
Ptprs	2409.1	-0.00222982	0.0154554	0.0931876	0.999786	9.31233e-05
Epha2	6534.08	-0.00291678	0.0156016	0.0932163	0.999786	9.31233e-05
Hsbp1	665.502	0.00226326	0.0154675	0.0932328	0.999786	9.31233e-05
Hmgxb4	698.06	0.00333214	0.0156806	0.09327	0.999786	9.31233e-05
Gch1	2352.36	-0.00265718	0.0155097	0.0932899	0.999786	9.31233e-05
Gm47493	58.0951	-0.00154582	0.01536	0.0933965	0.999786	9.31233e-05
Id2	1489.99	0.00166218	0.0153741	0.0935654	0.999786	9.31233e-05
Topors	1915.58	0.00237208	0.0154797	0.0935888	0.999786	9.31233e-05
Dok2	31.3279	-0.0012707	0.0153314	0.0936395	0.999786	9.31233e-05
Mrps18b	102.433	-0.00156861	0.015363	0.0936504	0.999786	9.31233e-05
Crybg3	2027.17	0.00263256	0.0155276	0.0936579	0.999786	9.31233e-05
Gm44077	17.5536	0.000949043	0.0153049	0.0936667	0.999786	9.31233e-05
Tmem176a	1300.68	0.00247765	0.0154987	0.0936682	0.999786	9.31233e-05
Gbp9	130.862	-0.00133077	0.0153378	0.0936834	0.999786	9.31233e-05
Morf4l1	4566.24	0.00288023	0.015603	0.0937453	0.999786	9.31233e-05
Eci1	799.827	0.00211565	0.0154251	0.0939046	0.999786	9.31233e-05
Prdm6	24.1561	0.000893085	0.0153012	0.0940861	0.999786	9.31233e-05
Snhg4-1	101.479	-0.0016965	0.0153777	0.0940966	0.999786	9.31233e-05
Elapor2	4863.18	0.0018794	0.0154024	0.0942321	0.999786	9.31233e-05
Gm14703	28.2533	0.00103568	0.0153114	0.0942353	0.999786	9.31233e-05
Rpl31	1628.49	0.0014535	0.0153451	0.0943454	0.999786	9.31233e-05
Cox7c	894.554	0.00162637	0.0153696	0.0945048	0.999786	9.31233e-05
Klf15	275.119	0.002129	0.0154474	0.0945351	0.999786	9.31233e-05
Gm48935	15.8441	0.000625918	0.0152859	0.0946497	0.999786	9.31233e-05
Pqbp1	472.772	0.00180708	0.0153548	0.0948072	0.999786	9.31233e-05
Cfap45	179.341	0.00191256	0.0154067	0.0949184	0.999786	9.31233e-05
Lrch4	20.5164	-0.000757209	0.0152929	0.0951335	0.999786	9.31233e-05
Crebl2	715.291	0.00153981	0.0153139	0.0952922	0.999786	9.31233e-05
Aldh1l2	148.449	-0.00177546	0.0153881	0.0953616	0.999786	9.31233e-05
Lsm8	162.87	0.00224521	0.0154578	0.0954232	0.999786	9.31233e-05
Map9	266.949	0.00255083	0.0155105	0.0954312	0.999786	9.31233e-05
Myl9	30.0176	-0.00110836	0.0153168	0.0954452	0.999786	9.31233e-05
Mamld1	200.461	-0.00219298	0.015448	0.0955236	0.999786	9.31233e-05
Fam83g	467.494	-0.0021767	0.0154457	0.0955642	0.999786	9.31233e-05
Ltbp3	3364.03	-0.00198566	0.0154169	0.0956137	0.999786	9.31233e-05
Myrfl	60.5907	0.000899708	0.0153016	0.0957522	0.999786	9.31233e-05
Cd164l2	102.536	0.00120978	0.0153256	0.0957963	0.999786	9.31233e-05
Ctc1	330.024	-0.00246267	0.0154945	0.09581	0.999786	9.31233e-05
Gm14569	45.3314	0.00133051	0.0153374	0.0959517	0.999786	9.31233e-05
Prss47	20.5122	0.000803964	0.0152956	0.0959857	0.999786	9.31233e-05
Rnf122	869.826	-0.00260486	0.0155323	0.0959896	0.999786	9.31233e-05
Vhl	302.063	0.00266938	0.0155418	0.096016	0.999786	9.31233e-05
ENSMUSG00000119980	62.4734	0.00143381	0.0153474	0.0960382	0.999786	9.31233e-05
Atxn7l1os1	72.6123	-0.00119385	0.0153244	0.0960719	0.999786	9.31233e-05
Pi16	14.4823	0.000876406	0.0153	0.0961407	0.999786	9.31233e-05
Dcaf17	797.131	0.00418332	0.0159085	0.0961411	0.999786	9.31233e-05
Pdap1	1705.28	0.00186309	0.0153974	0.0962022	0.999786	9.31233e-05
2510002D24Rik	316.505	0.00184394	0.015397	0.0962109	0.999786	9.31233e-05
Csnk1a1	8530.45	0.000259123	0.0150783	0.0962134	0.999786	9.31233e-05
Chd7	4250.96	-0.00269589	0.0154455	0.0962191	0.999786	9.31233e-05
Kcnk2	3857.63	-0.00220619	0.0154496	0.0962468	0.999786	9.31233e-05
Hpgd	36.7411	0.00094655	0.0153055	0.0963547	0.999786	9.31233e-05
Zfp512b	715.508	-0.00224969	0.0154577	0.0963657	0.999786	9.31233e-05
Slc18b1	615.689	-0.0029614	0.0155932	0.0963894	0.999786	9.31233e-05
Ppp1r12c	902.913	-0.00308606	0.0156226	0.0964928	0.999786	9.31233e-05
Mif	366.679	0.00141925	0.015346	0.0965696	0.999786	9.31233e-05
Lamp1	6089.53	0.00235391	0.0154871	0.0965847	0.999786	9.31233e-05
Junb	6119.34	0.00186399	0.0153996	0.0967157	0.999786	9.31233e-05
6820402A03Rik	361.69	0.00184432	0.0153966	0.0967299	0.999786	9.31233e-05
Trmt1l	1491.05	-0.0033913	0.0156915	0.0967748	0.999786	9.31233e-05
Efcab8	132.702	0.00138618	0.0153423	0.0967926	0.999786	9.31233e-05
Zfp462	3653.25	-0.00175748	0.0153852	0.0967975	0.999786	9.31233e-05
Gm42614	61.7323	0.000907604	0.0153019	0.0968466	0.999786	9.31233e-05
Eps8l2	2622.87	-0.00802286	0.0185536	0.0968857	0.999786	9.31233e-05
C130075A20Rik	461.59	-0.00183248	0.0153952	0.0970097	0.999786	9.31233e-05
Emp1	3689.89	-0.00205728	0.015427	0.0970686	0.999786	9.31233e-05
Gm43378	21.5742	0.00101291	0.0153094	0.0971994	0.999786	9.31233e-05
Hunk	215.977	-0.00188028	0.0154017	0.0972119	0.999786	9.31233e-05
Gm11175	50.1201	-0.00152458	0.0153572	0.097241	0.999786	9.31233e-05
Rnf139	690.75	0.00264045	0.0155018	0.0973213	0.999786	9.31233e-05
Rps29	1252.53	0.00125277	0.0153291	0.0973617	0.999786	9.31233e-05
Thtpa	104.395	-0.00190488	0.0154044	0.0974193	0.999786	9.31233e-05
Cnih1	602.873	0.00196882	0.0154044	0.0974801	0.999786	9.31233e-05
Zbtb20	39519.9	0.00298889	0.0155986	0.097492	0.999786	9.31233e-05
Banf1	300.313	0.00167857	0.0153752	0.0976009	0.999786	9.31233e-05
Jup	6515.75	-0.00383929	0.0158079	0.0976377	0.999786	9.31233e-05
Sec31a	2979.27	-0.00340985	0.0156955	0.0976774	0.999786	9.31233e-05
Sh3bp5l	295.562	-0.00201231	0.0154204	0.0977591	0.999786	9.31233e-05
Ppargc1a	3692.57	0.00162662	0.015369	0.0977637	0.999786	9.31233e-05
Plcb4	948.639	-0.00197548	0.0154147	0.0978022	0.999786	9.31233e-05
Muc20	639.335	0.00114609	0.01532	0.0978405	0.999786	9.31233e-05
Vwa3a	57.8714	0.00130521	0.0153341	0.0978896	0.999786	9.31233e-05
Mfn2	748.476	-0.00297202	0.0156001	0.0980242	0.999786	9.31233e-05
Mrfap1	1262.22	0.00217673	0.0154458	0.0980325	0.999786	9.31233e-05
4930430F08Rik	117.639	0.00140083	0.0153438	0.0981537	0.999786	9.31233e-05
Runx2	1229.57	-0.00284413	0.0156181	0.0981572	0.999786	9.31233e-05
Rab13	209.52	0.00209613	0.0154301	0.0982379	0.999786	9.31233e-05
Olfr920	103.24	0.00156423	0.0153611	0.0982948	0.999786	9.31233e-05
Amy1	344.512	0.00227821	0.015462	0.0983016	0.999786	9.31233e-05
Cep63	674.144	0.00359676	0.0157427	0.0983504	0.999786	9.31233e-05
Fabp12	169.643	0.000994145	0.0153062	0.0983843	0.999786	9.31233e-05
Dnajc30	77.233	0.00177463	0.0153868	0.0984155	0.999786	9.31233e-05
Tmem126b	235.383	0.00186149	0.0153987	0.098427	0.999786	9.31233e-05
Pkn1	2466.35	-0.00407599	0.0158736	0.0984295	0.999786	9.31233e-05
Ipo9	1480.52	-0.0032506	0.0156549	0.0984296	0.999786	9.31233e-05
Ccr5	32.0435	-0.00100751	0.0153091	0.0984313	0.999786	9.31233e-05
Gm28513	12.1599	-0.000802006	0.0152951	0.0984375	0.999786	9.31233e-05
Usp21	316.456	-0.00269563	0.0155364	0.0984391	0.999786	9.31233e-05
Megf8	874.789	-0.00215911	0.0154421	0.0984975	0.999786	9.31233e-05
Sp4	1309	0.00317137	0.0156382	0.0985894	0.999786	9.31233e-05
Nrg1	2194.59	-0.00136407	0.0153399	0.0986169	0.999786	9.31233e-05
Efnb1	1085.48	-0.00271023	0.0154941	0.0986394	0.999786	9.31233e-05
Fam120a	5827.85	-0.00426544	0.0159301	0.0986879	0.999786	9.31233e-05
Gm11944	364.471	0.00199981	0.0154181	0.0987376	0.999786	9.31233e-05
Bfsp1	46.3154	0.0012728	0.0153311	0.0987914	0.999786	9.31233e-05
Sowahc	1064.69	0.00212553	0.0154405	0.0988799	0.999786	9.31233e-05
Arpc4	562.165	0.00322907	0.0156516	0.0989298	0.999786	9.31233e-05
Efcab2	194.284	0.00239846	0.0154826	0.0989695	0.999786	9.31233e-05
Pfn2	60.9486	0.00192556	0.0154148	0.0990178	0.999786	9.31233e-05
Tph2	57.6419	0.00125059	0.015329	0.0990327	0.999786	9.31233e-05
Clcn4	1234.39	0.00263826	0.0155115	0.0990346	0.999786	9.31233e-05
Znhit2	71.8205	0.00136958	0.0153392	0.0990464	0.999786	9.31233e-05
Gm8463	8.34491	0.00037045	0.0152767	0.099048	0.999786	9.31233e-05
Entpd5	307.095	0.00293562	0.0155863	0.0991144	0.999786	9.31233e-05
Smc3	1995.95	0.00202129	0.0154088	0.0992272	0.999786	9.31233e-05
Mettl25	672.034	0.00270144	0.0155378	0.0992387	0.999786	9.31233e-05
M6pr	1483.52	0.00250751	0.0155057	0.0994055	0.999786	9.31233e-05
Smim26	34.8387	0.00118271	0.0153227	0.0994397	0.999786	9.31233e-05
Nt5dc2	59.3827	0.00136817	0.01534	0.099482	0.999786	9.31233e-05
Slc22a14	400.504	0.00201864	0.0153962	0.09949	0.999786	9.31233e-05
Zfp24	899.119	0.00231868	0.015472	0.0995287	0.999786	9.31233e-05
Gm10959	22.8215	0.000824247	0.0152964	0.0995508	0.999786	9.31233e-05
Cdh3	72.1007	-0.00148655	0.0153522	0.0995701	0.999786	9.31233e-05
Ebpl	100.284	0.00150542	0.0153547	0.0996048	0.999786	9.31233e-05
Hbp1	2615.42	0.00278516	0.0155275	0.0997375	0.999786	9.31233e-05
Csf2rb	274.569	-0.00221221	0.0154497	0.0997745	0.999786	9.31233e-05
Gpr158	36.4907	-0.000703125	0.0152897	0.0997762	0.999786	9.31233e-05
Gm20529	42.7438	-0.00136149	0.0153397	0.0997955	0.999786	9.31233e-05
Rbp4	151.124	0.00119641	0.015324	0.09996	0.999786	9.31233e-05
Gm43373	43.7283	0.00132495	0.015336	0.100052	0.999786	9.31233e-05
Abi2	860.272	0.0023447	0.015467	0.100057	0.999786	9.31233e-05
Gm48596	9.76725	0.000693008	0.0152891	0.100064	0.999786	9.31233e-05
Mrpl51	295.96	0.00183586	0.015395	0.100155	0.999786	9.31233e-05
Gpaa1	281.399	-0.00232994	0.0154691	0.100197	0.999786	9.31233e-05
Pex10	157.366	-0.00207836	0.0154296	0.100344	0.999786	9.31233e-05
Pla2g7	15.9994	-0.000841985	0.0152978	0.100414	0.999786	9.31233e-05
Clk1	8508.66	0.00345707	0.0157591	0.100439	0.999786	9.31233e-05
ENSMUSG00000120660	88.461	0.00168241	0.015375	0.100493	0.999786	9.31233e-05
Rdh11	391.517	0.00224593	0.0154553	0.100551	0.999786	9.31233e-05
Rpl9	1095.57	0.00149846	0.0153538	0.100764	0.999786	9.31233e-05
Morn2	52.0207	0.00151307	0.0153554	0.100984	0.999786	9.31233e-05
1200007C13Rik	217.465	0.00130913	0.0153183	0.100987	0.999786	9.31233e-05
Atp11c	4109.49	0.00330692	0.0157374	0.101038	0.999786	9.31233e-05
Ncl	9368.8	0.00198559	0.0154155	0.101101	0.999786	9.31233e-05
Rplp2	1911.12	0.00170035	0.0153773	0.101104	0.999786	9.31233e-05
Ddr1	911.486	-0.00250434	0.0154996	0.101175	0.999786	9.31233e-05
Gm20544	251.106	0.00238855	0.0154797	0.101244	0.999786	9.31233e-05
Adsl	480.575	0.00294525	0.0155867	0.101269	0.999786	9.31233e-05
Tceal9	4372.67	0.00169404	0.015376	0.101378	0.999786	9.31233e-05
Card19	441.332	-0.00184327	0.0153956	0.101384	0.999786	9.31233e-05
Krt7	11834.3	-0.00187583	0.0154007	0.101416	0.999786	9.31233e-05
Zmiz2	997.99	-0.00202446	0.0154137	0.101437	0.999786	9.31233e-05
AB124611	34.4405	0.00083927	0.0152974	0.101527	0.999786	9.31233e-05
Ampd3	462.079	-0.00185411	0.0153944	0.101542	0.999786	9.31233e-05
Khdrbs1	2671.26	0.00390926	0.015827	0.101556	0.999786	9.31233e-05
Rfc4	156.94	0.00226936	0.0154589	0.101563	0.999786	9.31233e-05
1110002E22Rik	31.3731	-0.000729826	0.0152911	0.101575	0.999786	9.31233e-05
1810030O07Rik	509.3	0.0027735	0.0155505	0.101622	0.999786	9.31233e-05
4732440D04Rik	626.876	0.0036253	0.0157456	0.101693	0.999786	9.31233e-05
Slc1a5	4646.26	0.00147759	0.0152915	0.101732	0.999786	9.31233e-05
Sdhaf4	131.135	0.00181437	0.0153912	0.101741	0.999786	9.31233e-05
Ppp1r12b	5101.27	-0.0037826	0.015783	0.101783	0.999786	9.31233e-05
Cenpq	71.1699	0.00166538	0.0153725	0.101837	0.999786	9.31233e-05
Gm12944	15.5741	0.000641424	0.0152865	0.101858	0.999786	9.31233e-05
Gm46565	50.0781	0.00121893	0.015326	0.10191	0.999786	9.31233e-05
Reep4	441.436	-0.0018608	0.0153973	0.101926	0.999786	9.31233e-05
Zfp13	46.4335	-0.00125339	0.0153291	0.101973	0.999786	9.31233e-05
Ptma	10952	0.00277547	0.0155764	0.102058	0.999786	9.31233e-05
1110059G10Rik	172.428	0.00197399	0.0154013	0.102089	0.999786	9.31233e-05
Gpsm2	473.745	-0.00180567	0.01539	0.102286	0.999786	9.31233e-05
Kars	490.663	-0.00282076	0.015554	0.102296	0.999786	9.31233e-05
Plcg2	546.39	-0.00252295	0.015502	0.102375	0.999786	9.31233e-05
Cfap53	429.114	0.000657766	0.0152876	0.102406	0.999786	9.31233e-05
Gpn3	413.943	0.00173824	0.0153816	0.102453	0.999786	9.31233e-05
ENSMUSG00000120747	43.0085	0.00140919	0.0153438	0.102522	0.999786	9.31233e-05
Degs1	1354.44	0.00296058	0.0156474	0.102545	0.999786	9.31233e-05
Gm47372	16.2156	0.00080001	0.0152948	0.102563	0.999786	9.31233e-05
Coq2	436.978	-0.00326932	0.015656	0.102567	0.999786	9.31233e-05
Ncor2	10456.1	-0.00276402	0.015548	0.102608	0.999786	9.31233e-05
Ptcd1	243.808	-0.00265363	0.0155268	0.102645	0.999786	9.31233e-05
Slc27a1	553.447	-0.0019749	0.0154162	0.102666	0.999786	9.31233e-05
Tenm1	36.2919	0.00140395	0.0153433	0.102737	0.999786	9.31233e-05
Dxo	92.4347	-0.00171177	0.0153782	0.102784	0.999786	9.31233e-05
Tbrg4	288.168	-0.00236524	0.0154889	0.102793	0.999786	9.31233e-05
AU040320	3390.17	-0.00413028	0.0158879	0.102822	0.999786	9.31233e-05
Stk11ip	195.281	-0.00224444	0.0154538	0.102829	0.999786	9.31233e-05
Sema4f	1127.61	-0.00189021	0.0153998	0.102923	0.999786	9.31233e-05
Vmn1r4	15.3027	0.000871423	0.0152992	0.102943	0.999786	9.31233e-05
Lrrc8d	5045.6	-0.00359369	0.0157108	0.102995	0.999786	9.31233e-05
Atp5h	1390.7	0.00158576	0.0153632	0.103002	0.999786	9.31233e-05
Cct5	1285.29	0.00157399	0.0153618	0.103341	0.999786	9.31233e-05
Gm16133	51.1531	0.000892349	0.0153006	0.103398	0.999786	9.31233e-05
Cc2d1a	504.926	-0.00303556	0.0156042	0.103466	0.999786	9.31233e-05
Frmd6	2534.05	-0.00226512	0.0154574	0.103477	0.999786	9.31233e-05
C730002L08Rik	12.9464	-0.000780812	0.0152938	0.103493	0.999786	9.31233e-05
Eif3m	757.229	0.0020396	0.0154232	0.103642	0.999786	9.31233e-05
Gm15408	27.7806	-0.00113946	0.0153187	0.103687	0.999786	9.31233e-05
Gm44616	69.3699	0.00143886	0.0153467	0.103701	0.999786	9.31233e-05
Atoh8	151.154	-0.00155165	0.0153591	0.103797	0.999786	9.31233e-05
Mrps24	254.651	0.00258912	0.0155184	0.103812	0.999786	9.31233e-05
H2az2	1157	0.00330813	0.0156666	0.103851	0.999786	9.31233e-05
Rex1bd	197.281	0.00160654	0.0153656	0.103861	0.999786	9.31233e-05
Hnrnpf	1948.42	0.0039233	0.0158281	0.103898	0.999786	9.31233e-05
Alms1-ps1	22.7436	0.00102958	0.0153102	0.10397	0.999786	9.31233e-05
Rps6-ps4	37.1504	0.000379054	0.015277	0.104016	0.999786	9.31233e-05
P4htm	91.5198	0.00171733	0.0153786	0.104048	0.999786	9.31233e-05
Gm42679	36.5377	-0.000957007	0.0153044	0.104086	0.999786	9.31233e-05
Chac2	122.728	0.00186973	0.0154103	0.104177	0.999786	9.31233e-05
Pf4	31.9516	0.00106118	0.0153125	0.104191	0.999786	9.31233e-05
Fahd1	103.255	0.00174196	0.0153817	0.104202	0.999786	9.31233e-05
Kansl3	1597.84	-0.00266801	0.0155284	0.104269	0.999786	9.31233e-05
Atp5md	528.429	0.00126478	0.0153299	0.104318	0.999786	9.31233e-05
Plaur	1066.54	-0.00138383	0.015341	0.104323	0.999786	9.31233e-05
Tnfaip8l3	421.747	0.00153732	0.0153573	0.104378	0.999786	9.31233e-05
Rasd1	156.267	0.00160848	0.0153654	0.104424	0.999786	9.31233e-05
Hnrnpr	2761.43	0.00348524	0.0157052	0.104425	0.999786	9.31233e-05
Zgpat	811.773	-0.00193049	0.0154065	0.104508	0.999786	9.31233e-05
Ier3ip1	531.038	0.00172927	0.01538	0.104545	0.999786	9.31233e-05
Inip	313.596	0.00211393	0.015433	0.104599	0.999786	9.31233e-05
1110004F10Rik	819.797	0.00210564	0.0154317	0.104722	0.999786	9.31233e-05
Pes1	850.385	0.0023219	0.0154666	0.104786	0.999786	9.31233e-05
Actr8	734.84	0.00226389	0.0154568	0.104971	0.999786	9.31233e-05
Plekhh2	5814.06	-0.00240667	0.0154805	0.104989	0.999786	9.31233e-05
Rad52	192.521	-0.00186862	0.0153986	0.105156	0.999786	9.31233e-05
Slc44a3	3431.48	0.00261788	0.0155188	0.105306	0.999786	9.31233e-05
Tbc1d22bos	19.2867	-0.000969475	0.0153059	0.10535	0.999786	9.31233e-05
Mettl17	180.782	-0.00225778	0.0154561	0.105493	0.999786	9.31233e-05
Foxn2	1893.02	0.00282546	0.0155689	0.105658	0.999786	9.31233e-05
Rhbdd2	481.338	0.00281443	0.0155561	0.105665	0.999786	9.31233e-05
Ankrd7	10.3323	0.000603091	0.0152847	0.105678	0.999786	9.31233e-05
Vstm2a	18.1211	-0.000884198	0.0153002	0.105739	0.999786	9.31233e-05
F730043M19Rik	202.663	-0.00214215	0.0154374	0.105811	0.999786	9.31233e-05
Epo	514.253	-0.00164648	0.0153694	0.105846	0.999786	9.31233e-05
Mrpl4	292.181	-0.00278669	0.0155876	0.105938	0.999786	9.31233e-05
Gm45496	277.094	0.00132759	0.0153355	0.105958	0.999786	9.31233e-05
Esrp2	1793.52	-0.00309781	0.0156154	0.105962	0.999786	9.31233e-05
Cbx1	1707.86	0.00261188	0.0155171	0.106183	0.999786	9.31233e-05
Tesk1	477.445	-0.00226097	0.0154554	0.106256	0.999786	9.31233e-05
Gm9800	35.7435	0.000863585	0.0152988	0.106283	0.999786	9.31233e-05
Cyp2c23	26.763	0.00078026	0.0152935	0.106287	0.999786	9.31233e-05
Ppdpf	122.508	0.00145732	0.0153485	0.106347	0.999786	9.31233e-05
Atp5g2	114.722	0.00187494	0.0154081	0.106348	0.999786	9.31233e-05
B230206L02Rik	188.059	0.00108832	0.0153145	0.106433	0.999786	9.31233e-05
Homer3	368.921	-0.00212731	0.0154213	0.106554	0.999786	9.31233e-05
Mtch2	1630.45	0.0032698	0.0156535	0.106572	0.999786	9.31233e-05
Zfp931	68.3968	0.00171075	0.015378	0.106641	0.999786	9.31233e-05
Spcs2	2340.02	0.0016934	0.0153752	0.106719	0.999786	9.31233e-05
Vamp4	738.329	0.00289315	0.0155597	0.106855	0.999786	9.31233e-05
Sipa1l2	2715.59	-0.00268877	0.0155309	0.106868	0.999786	9.31233e-05
Trp63	12.081	-0.000663755	0.0152877	0.106877	0.999786	9.31233e-05
Foxp1	34544.1	0.00212023	0.0154336	0.106928	0.999786	9.31233e-05
Grina	1210.22	-0.00195093	0.0154174	0.106933	0.999786	9.31233e-05
Rps7	1892.3	0.00148199	0.0153529	0.106954	0.999786	9.31233e-05
Khnyn	1014.01	-0.00257271	0.0155089	0.106979	0.999786	9.31233e-05
Csf2ra	248.782	-0.00197231	0.0154115	0.107023	0.999786	9.31233e-05
Gm47580	14.4323	0.000774554	0.0152935	0.107155	0.999786	9.31233e-05
Scarna10	39.0696	-0.000349104	0.0152761	0.107323	0.999786	9.31233e-05
Gphn	326807	-0.00125905	0.0153287	0.10743	0.999786	9.31233e-05
Gm12981	51.3992	-0.00130633	0.0153334	0.107539	0.999786	9.31233e-05
Glt1d1	615.471	0.00180524	0.0153889	0.107609	0.999786	9.31233e-05
Kank3	1173.05	-0.00212283	0.0154335	0.107708	0.999786	9.31233e-05
Gm45342	48.347	0.00122631	0.0153257	0.10772	0.999786	9.31233e-05
Tjp2	15484.8	-0.00290357	0.015573	0.107726	0.999786	9.31233e-05
Septin8	1464.78	-0.00338295	0.0156797	0.107782	0.999786	9.31233e-05
Pacrg	2932.9	0.00241255	0.0154806	0.107783	0.999786	9.31233e-05
Tsn	1232.33	0.00141804	0.0153227	0.107814	0.999786	9.31233e-05
Hdac5	4037.05	-0.00252845	0.0155006	0.107841	0.999786	9.31233e-05
Lmf2	267.685	-0.00208898	0.0154286	0.107869	0.999786	9.31233e-05
Emc7	740.131	0.00214693	0.0154369	0.107917	0.999786	9.31233e-05
Rasgef1c	27.5774	0.000957465	0.0153044	0.107925	0.999786	9.31233e-05
Gm16124	174.646	0.00218127	0.0154333	0.107943	0.999786	9.31233e-05
Lamp2	10049	0.00244443	0.0154861	0.107946	0.999786	9.31233e-05
Cntln	862.942	0.00267981	0.0155288	0.108077	0.999786	9.31233e-05
Gm43375	22.5549	-0.0010352	0.0153102	0.108098	0.999786	9.31233e-05
Gm12766	83.4472	0.00153516	0.0153566	0.108199	0.999786	9.31233e-05
Dhx35	426.233	-0.0022903	0.0154598	0.108296	0.999786	9.31233e-05
Gmnn	94.4868	0.00161108	0.0153651	0.10831	0.999786	9.31233e-05
Akap9	9532.67	0.00261449	0.0154867	0.108352	0.999786	9.31233e-05
Sftpd	22424.5	0.00175622	0.0153827	0.108432	0.999786	9.31233e-05
Ndufa3	461.876	0.00155323	0.0153586	0.10865	0.999786	9.31233e-05
Fanci	111.17	0.00082745	0.0152956	0.10867	0.999786	9.31233e-05
Lcorl	4461.36	0.00495137	0.0161882	0.10884	0.999786	9.31233e-05
Kif28	102.782	0.00144382	0.0153465	0.108877	0.999786	9.31233e-05
Ccdc138	752.324	0.00150003	0.0153525	0.108909	0.999786	9.31233e-05
Tmod3	5120.04	0.00400071	0.0158382	0.108958	0.999786	9.31233e-05
Gm4366	10.5746	0.000539338	0.0152822	0.108961	0.999786	9.31233e-05
Slc1a2	50.3511	0.00101539	0.0153086	0.109093	0.999786	9.31233e-05
Iqcg	32.3312	0.00121995	0.0153252	0.109133	0.999786	9.31233e-05
Eqtn	87.9543	0.000824875	0.0152961	0.10916	0.999786	9.31233e-05
Negr1	51.5864	-0.00112351	0.015317	0.109194	0.999786	9.31233e-05
Ssbp3	3194.96	-0.00209962	0.0154293	0.109236	0.999786	9.31233e-05
Fpgs	261.097	-0.00222968	0.0154491	0.10924	0.999786	9.31233e-05
Pomp	683.424	0.0018548	0.0153952	0.109253	0.999786	9.31233e-05
Gm47092	23.7974	-0.000836469	0.0152967	0.109287	0.999786	9.31233e-05
Ccdc68	1504.99	-0.00252605	0.0154996	0.109327	0.999786	9.31233e-05
Hmgb1	4596.09	0.00180079	0.0153881	0.109507	0.999786	9.31233e-05
Gm49519	64.8706	0.00122705	0.0153256	0.109556	0.999786	9.31233e-05
Rbbp9	243.042	0.00201026	0.0154166	0.109598	0.999786	9.31233e-05
Sh3rf2	986.177	-0.00137644	0.0153397	0.109604	0.999786	9.31233e-05
Gm14546	26.9651	-0.00110977	0.015316	0.109674	0.999786	9.31233e-05
Cfap300	45.8516	0.00126582	0.0153229	0.109695	0.999786	9.31233e-05
Commd8	433.185	0.0017585	0.0153826	0.109746	0.999786	9.31233e-05
Copb1	1806.25	0.00329078	0.0156559	0.110069	0.999786	9.31233e-05
Dnaja4	3350.77	-0.000825228	0.0152961	0.11024	0.999786	9.31233e-05
Clcn1	86.1828	0.00139259	0.0153411	0.110245	0.999786	9.31233e-05
Cst3	957.412	0.00152295	0.0153549	0.110261	0.999786	9.31233e-05
Pthlh	86.0041	-0.00101628	0.0153091	0.110371	0.999786	9.31233e-05
Aen	656.434	-0.0020362	0.0154196	0.110426	0.999786	9.31233e-05
Gm49708	39.1553	-0.00118904	0.0153219	0.110571	0.999786	9.31233e-05
Ywhaq	3555.05	0.00449572	0.0159912	0.110698	0.999786	9.31233e-05
Gm42688	83.8317	-0.0015671	0.015359	0.110703	0.999786	9.31233e-05
Timm29	313.496	-0.00215617	0.0154372	0.110751	0.999786	9.31233e-05
1700061N14Rik	98.5858	0.0013545	0.0153371	0.110759	0.999786	9.31233e-05
Apbb3	508.774	-0.00162622	0.0153661	0.11076	0.999786	9.31233e-05
Ndufb5	417.054	0.00202813	0.0154187	0.110781	0.999786	9.31233e-05
Apaf1	1331.31	-0.00206582	0.0154226	0.110812	0.999786	9.31233e-05
Kifap3	1058.1	0.00346417	0.015693	0.110839	0.999786	9.31233e-05
Tmppe	37.3712	-0.00105756	0.0153118	0.110902	0.999786	9.31233e-05
Ankrd27	714.95	-0.00273661	0.0155378	0.11105	0.999786	9.31233e-05
Gm3604	46.7271	0.00134599	0.0153366	0.111157	0.999786	9.31233e-05
Bace2	57.2849	-0.00122083	0.0153249	0.111281	0.999786	9.31233e-05
Metap2	2941	0.000974798	0.0152469	0.111359	0.999786	9.31233e-05
Anxa4	5784.15	-0.00370378	0.0157552	0.111458	0.999786	9.31233e-05
Apmap	706.443	0.00296874	0.0155957	0.111688	0.999786	9.31233e-05
Txlng	5060.61	0.00317506	0.0156286	0.111785	0.999786	9.31233e-05
Banp	2875.83	-0.00180954	0.0153883	0.111805	0.999786	9.31233e-05
Sema3e	2743.35	-0.00403619	0.0160231	0.111812	0.999786	9.31233e-05
Dgkz	1196.7	-0.00243939	0.0154828	0.111847	0.999786	9.31233e-05
Tsen2	132.719	-0.00176016	0.0153823	0.112162	0.999786	9.31233e-05
Sbno2	4338.66	-0.0025102	0.0154919	0.112198	0.999786	9.31233e-05
Snx33	675.087	-0.001892	0.0153989	0.112215	0.999786	9.31233e-05
Gm20554	237.258	-0.00136709	0.0153382	0.112229	0.999786	9.31233e-05
Atp5j2	598.526	0.00161656	0.0153651	0.112236	0.999786	9.31233e-05
Ncapg	66.5036	0.00117562	0.0153206	0.112261	0.999786	9.31233e-05
Krt87	24.7967	-0.00113693	0.0153179	0.112337	0.999786	9.31233e-05
Pgm2	218.992	-0.00173614	0.0153789	0.112365	0.999786	9.31233e-05
Fbp2	322.024	0.00111854	0.0153164	0.112433	0.999786	9.31233e-05
Nup205	697.123	-0.00284868	0.0155699	0.112474	0.999786	9.31233e-05
Unc5b	538.594	-0.00126258	0.0153221	0.112504	0.999786	9.31233e-05
Artn	77.5036	-0.00138788	0.0153406	0.112532	0.999786	9.31233e-05
Exosc3	157.614	0.00177	0.0153802	0.112542	0.999786	9.31233e-05
Fam71d	144.178	0.00107894	0.0153132	0.112599	0.999786	9.31233e-05
B4galt6	270.186	-0.00113764	0.0153178	0.1126	0.999786	9.31233e-05
Npm1	2937.38	0.00230144	0.0154585	0.112774	0.999786	9.31233e-05
Eci2	1378.38	0.00259023	0.0155095	0.112798	0.999786	9.31233e-05
ENSMUSG00000121062	9.65507	0.000565855	0.0152831	0.112821	0.999786	9.31233e-05
Odad2	43.8349	0.00136308	0.0153378	0.11284	0.999786	9.31233e-05
Filip1	7016.27	0.0019245	0.0154034	0.112847	0.999786	9.31233e-05
Ppil2	1127.25	-0.00389516	0.0158026	0.112993	0.999786	9.31233e-05
Poln	362.961	0.00151703	0.0153537	0.113078	0.999786	9.31233e-05
Rimbp2	10.1129	0.000694216	0.0152888	0.113111	0.999786	9.31233e-05
Agbl3	229.039	0.00224106	0.0154403	0.113131	0.999786	9.31233e-05
1700054A03Rik	17.0965	0.000809747	0.0152949	0.11314	0.999786	9.31233e-05
Gm15903	25.3374	-0.00109484	0.0153145	0.113216	0.999786	9.31233e-05
Itgb5	280.617	-0.0021486	0.0154358	0.113225	0.999786	9.31233e-05
4930481A15Rik	79.2712	-0.00179589	0.0153866	0.113291	0.999786	9.31233e-05
Ccnd3	5334.43	0.00191066	0.0154218	0.113397	0.999786	9.31233e-05
Sptlc1	1034.89	0.00387395	0.0157953	0.113438	0.999786	9.31233e-05
Cd274	77.7952	-0.0011329	0.0153176	0.113443	0.999786	9.31233e-05
Slc12a9	167.388	-0.00212251	0.015432	0.113479	0.999786	9.31233e-05
Rps11	889.644	0.00165653	0.0153697	0.113499	0.999786	9.31233e-05
Crtc3	1651.09	-0.00407595	0.0158508	0.113589	0.999786	9.31233e-05
Cyp2f2	405.91	0.00132424	0.0153341	0.113615	0.999786	9.31233e-05
Lgalsl	437.101	0.00167874	0.0153723	0.113767	0.999786	9.31233e-05
Hpse2	33.5032	-0.000890183	0.0153001	0.113888	0.999786	9.31233e-05
Nans	368.53	-0.00212604	0.0154316	0.114102	0.999786	9.31233e-05
Echdc2	589.911	-0.00173865	0.0153852	0.114157	0.999786	9.31233e-05
Nfkbie	422.216	-0.00147639	0.0153489	0.11422	0.999786	9.31233e-05
Lrwd1	145.31	-0.00116493	0.0153196	0.114227	0.999786	9.31233e-05
Mcm9	1277.18	0.00113868	0.0152543	0.114317	0.999786	9.31233e-05
Canx	8374.75	0.00186322	0.015395	0.114324	0.999786	9.31233e-05
Tmcc3	1171.62	-0.00273117	0.0155352	0.114452	0.999786	9.31233e-05
Arntl2	313.798	-0.00151215	0.0153426	0.114569	0.999786	9.31233e-05
Rragc	980.301	0.00289323	0.0155687	0.114632	0.999786	9.31233e-05
Rps24	2873.66	0.00145635	0.0153471	0.114749	0.999786	9.31233e-05
Rassf4	199.5	-0.00204293	0.0154198	0.114854	0.999786	9.31233e-05
Gpi1	3074.22	-0.00292958	0.0155736	0.114889	0.999786	9.31233e-05
Tbl2	417.031	0.00262808	0.0155152	0.114919	0.999786	9.31233e-05
Ptpn2	2629.61	0.00276359	0.0155409	0.114925	0.999786	9.31233e-05
Stard10	1879.74	-0.00353136	0.0157071	0.114938	0.999786	9.31233e-05
Gm40466	235.468	0.00218669	0.0154403	0.114996	0.999786	9.31233e-05
Cfap44	39.0831	0.000744233	0.0152913	0.115011	0.999786	9.31233e-05
Rpgrip1l	566.959	0.00341894	0.0157173	0.115152	0.999786	9.31233e-05
Ppard	1862	-0.00607194	0.0169386	0.115156	0.999786	9.31233e-05
Erich3	11.1511	0.000750891	0.0152918	0.115321	0.999786	9.31233e-05
Rb1cc1	5260.09	0.00406287	0.015846	0.115337	0.999786	9.31233e-05
Zer1	437.286	-0.00256577	0.0155039	0.11535	0.999786	9.31233e-05
B3gnt3	480.358	-0.00176913	0.0153822	0.115568	0.999786	9.31233e-05
Rpph1	2717.5	-0.000830851	0.0152962	0.115661	0.999786	9.31233e-05
Kcnf1	121.014	-0.00171173	0.0153752	0.115709	0.999786	9.31233e-05
Igf2bp2	142.785	-0.00102194	0.0153085	0.115747	0.999786	9.31233e-05
Acp6	383.924	-0.00243117	0.0154818	0.115758	0.999786	9.31233e-05
Dnajc8	1711.85	0.00234944	0.0154674	0.115766	0.999786	9.31233e-05
Hmga1	573.032	-0.00158927	0.0153609	0.115781	0.999786	9.31233e-05
Alkbh1	584.765	-0.00266742	0.015522	0.115946	0.999786	9.31233e-05
Zeb1	2904.42	0.00220553	0.0154388	0.116064	0.999786	9.31233e-05
Gm6611	60.8362	-0.00103836	0.0153099	0.116076	0.999786	9.31233e-05
Htatsf1	803.729	0.00195126	0.0154063	0.116122	0.999786	9.31233e-05
Naa10	308.258	0.00244102	0.0154815	0.116128	0.999786	9.31233e-05
Gm35330	77.9355	-0.00115278	0.0153187	0.116269	0.999786	9.31233e-05
Cplx1	26.1172	0.000707139	0.0152894	0.116333	0.999786	9.31233e-05
Gm26852	74.8036	-0.00131514	0.0153327	0.116347	0.999786	9.31233e-05
Zfp746	614.528	-0.00300914	0.015596	0.116492	0.999786	9.31233e-05
Ak7	75.1275	0.00168444	0.0153716	0.116603	0.999786	9.31233e-05
Slc19a2	273.262	-0.00198016	0.0154101	0.116648	0.999786	9.31233e-05
H4f16	46.0651	-0.00126415	0.0153282	0.11665	0.999786	9.31233e-05
Chmp2a	954.859	0.00170823	0.0153745	0.116653	0.999786	9.31233e-05
Nek5	103.021	0.00131341	0.0153324	0.116663	0.999786	9.31233e-05
Ankrd42	370.54	0.00235181	0.0154661	0.116693	0.999786	9.31233e-05
Grin1os	15.5933	-0.000883116	0.0152991	0.116718	0.999786	9.31233e-05
Bbs7	192.328	0.00178277	0.0153828	0.116773	0.999786	9.31233e-05
Prdm15	851.815	-0.0029993	0.0155866	0.116862	0.999786	9.31233e-05
Acadm	1055.58	0.00212645	0.015431	0.11715	0.999786	9.31233e-05
Rps28	1233.84	0.00162836	0.0153654	0.117201	0.999786	9.31233e-05
Pdha1	1980.14	0.00216358	0.0154398	0.117262	0.999786	9.31233e-05
Aipl1	24.099	0.000920583	0.0153014	0.11729	0.999786	9.31233e-05
ENSMUSG00000120329	42.4744	-0.00113747	0.0153173	0.117301	0.999786	9.31233e-05
Ypel1	154.15	0.00151006	0.0153518	0.117399	0.999786	9.31233e-05
Myo1b	12732.2	-0.00343329	0.0156939	0.117405	0.999786	9.31233e-05
Ndufb9	543.196	0.00129671	0.0153314	0.117462	0.999786	9.31233e-05
Dmc1	41.4205	0.00108129	0.015313	0.117487	0.999786	9.31233e-05
Top1	9772.99	0.00139047	0.0152255	0.117517	0.999786	9.31233e-05
Ip6k1	1637.01	-0.00373082	0.0157545	0.117589	0.999786	9.31233e-05
Slc12a7	1808.7	-0.00350655	0.0156992	0.117677	0.999786	9.31233e-05
U2af1l4	215.82	-0.00214293	0.015433	0.117678	0.999786	9.31233e-05
Plekhf1	151.819	-0.00210123	0.0154399	0.117722	0.999786	9.31233e-05
Atrx	20057.5	-0.00211109	0.0153362	0.117764	0.999786	9.31233e-05
Ddias	131.39	-0.00152736	0.0153544	0.117778	0.999786	9.31233e-05
Polg	1279.05	-0.00221842	0.0154444	0.117873	0.999786	9.31233e-05
Gm7785	20.1036	0.00102215	0.0153085	0.118161	0.999786	9.31233e-05
Tanc1	9885.63	-0.00414533	0.0158647	0.11825	0.999786	9.31233e-05
Arc	75.9089	-0.00112849	0.0153162	0.118251	0.999786	9.31233e-05
Kmt5c	646.26	-0.00250817	0.0154916	0.118315	0.999786	9.31233e-05
ENSMUSG00000121040	13.2346	0.000802988	0.0152945	0.118333	0.999786	9.31233e-05
Cnpy2	463.36	0.00176107	0.015381	0.118336	0.999786	9.31233e-05
Pgghg	103.298	-0.00170172	0.0153735	0.118444	0.999786	9.31233e-05
Smarcd2	567.15	-0.00224961	0.0154491	0.118451	0.999786	9.31233e-05
Loxl4	28.8734	-0.000948716	0.015303	0.118519	0.999786	9.31233e-05
4933416M07Rik	34.3397	-0.000978989	0.0153055	0.118555	0.999786	9.31233e-05
Lamb2	1572.55	-0.00251589	0.0154866	0.118622	0.999786	9.31233e-05
Gm48632	37.998	-0.00126986	0.0153286	0.118671	0.999786	9.31233e-05
Mrpl37	503.07	-0.00299648	0.0155847	0.118693	0.999786	9.31233e-05
Greb1	28.0487	0.00062014	0.0152851	0.118831	0.999786	9.31233e-05
Btbd11	2441.34	-0.00156253	0.0153574	0.118873	0.999786	9.31233e-05
Sap30bp	791.59	-0.00313288	0.015615	0.118974	0.999786	9.31233e-05
Mtrex	1770.63	0.00306667	0.015581	0.119126	0.999786	9.31233e-05
Gm45213	38.1359	0.0011728	0.0153195	0.119345	0.999786	9.31233e-05
Atp8b5	159.325	0.00123427	0.0153252	0.119348	0.999786	9.31233e-05
Cyp2b10	1020.68	0.00116769	0.0153198	0.119368	0.999786	9.31233e-05
Nosip	534.974	-0.00274728	0.0155348	0.11937	0.999786	9.31233e-05
Lrriq1	28.6801	0.00102446	0.0153084	0.119392	0.999786	9.31233e-05
Espnl	40.5814	0.000921465	0.0153015	0.119424	0.999786	9.31233e-05
Supv3l1	352.787	0.00274661	0.0155345	0.119437	0.999786	9.31233e-05
Gm13067	249.064	-0.0015455	0.0153555	0.11951	0.999786	9.31233e-05
Pik3r5	111.685	-0.000948414	0.0152913	0.119527	0.999786	9.31233e-05
Ifnar2	1406.35	0.00286914	0.0155869	0.119666	0.999786	9.31233e-05
Gm14206	24.6564	-0.000875567	0.0152988	0.119723	0.999786	9.31233e-05
Taf8	363.419	-0.00218045	0.0154365	0.119724	0.999786	9.31233e-05
Cers4	205.685	0.00202939	0.0154161	0.11974	0.999786	9.31233e-05
Gjb6	396.113	0.00126687	0.0153192	0.119749	0.999786	9.31233e-05
Acsbg1	316.685	-0.00119736	0.0153218	0.119875	0.999786	9.31233e-05
ENSMUSG00000121093	757.438	0.00202788	0.0154159	0.119903	0.999786	9.31233e-05
Ccbe1	375.648	-0.00125196	0.0153264	0.120004	0.999786	9.31233e-05
Spp1	338.859	0.00136777	0.0153375	0.120084	0.999786	9.31233e-05
Trim68	267.89	-0.00248535	0.0154859	0.120107	0.999786	9.31233e-05
Susd1	343.578	-0.00215834	0.0154344	0.120173	0.999786	9.31233e-05
Naip1	10.5935	0.000660579	0.0152871	0.120213	0.999786	9.31233e-05
Ncdn	293.184	-0.00248005	0.0155103	0.120468	0.999786	9.31233e-05
Atp6v0e2	13.1539	0.000783098	0.0152931	0.12052	0.999786	9.31233e-05
Traf3	2585.15	-0.00282097	0.0155482	0.120606	0.999786	9.31233e-05
Mettl22	71.5219	-0.00144708	0.0153455	0.120703	0.999786	9.31233e-05
Dhrs4	272.687	0.00183152	0.0153891	0.120705	0.999786	9.31233e-05
Ppp1r37	2012.17	-0.0033704	0.0156644	0.120805	0.999786	9.31233e-05
Tll2	80.6367	0.00120356	0.0153224	0.120824	0.999786	9.31233e-05
[truncated: 16,329 more rows]
